# Supplementary material for: Trans-eQTL hotspots shape complex traits by modulating cellular states
Source: bioRxiv. 2024 Jul 8:2023.11.14.567054. Originally published 2023 Nov 15. Preprint. [Version 2] doi: 10.1101/2023.11.14.567054 (PMC10680915; doi:10.1101/2023.11.14.567054)
Supplement: Supplement 4 [file media-4.csv]

condition	gene	r_genetic	p_genetic	q_genetic	nEQTL	r_QTLEffects	p_QTLEffects	q_QTLEffects	r_hotspotEffects	p_hotspotEffects	q_hotspotEffects	eQTL_colocalizationTest	eQTL_LOD_colocalizationTest	gQTL_colocalizationTest	gQTL_LOD_colocalizatio	p_colocalizationTest	isGQTLAndEQTLColocalized
a4-Hydroxybenzaldehyde	YAL062W	0.18051475556836	2.59149733140423e-08	2.42989935466753e-07	5	0.580525149698519	0.304771967050169	0.837219768362957	0.189408362059483	0.0565656862708474	0.130676787346223	NA	NA	NA	NA	NA	NA
a4-Hydroxybenzaldehyde	YAL060W	0.0383018731010099	0.241225528639028	0.0783934197120059	9	-0.130369330718248	0.738146690828193	0.948119880737666	0.125079470428068	0.210352217390085	0.332471589795879	NA	NA	NA	NA	NA	NA
a4-Hydroxybenzaldehyde	YAL056W	0.114326323812784	0.000451001112393669	0.000329889151559901	6	0.56514878166211	0.242529151007858	0.825423513609986	0.173459327578588	0.0812454353700788	0.167035095237625	NA	NA	NA	NA	NA	NA
a4-Hydroxybenzaldehyde	YAL055W	0.00386529729248837	0.905890000958372	0.230003769975829	6	0.413596591019729	0.414980472470006	0.872185041480735	0.0342922015354774	0.732225589010878	0.816120492818048	NA	NA	NA	NA	NA	NA
a4-Hydroxybenzaldehyde	YAL054C	-0.018825183474323	0.564725304422973	0.157952150729896	6	-0.0518076433914388	0.922358061596962	0.98625750668904	0.020077790673093	0.841248463278502	0.899934248019051	NA	NA	NA	NA	NA	NA
a4-Hydroxybenzaldehyde	YAL049C	-0.0475160987292079	0.145905760086792	0.0510629255102993	6	-0.0255228752789333	0.961724000101096	0.989743832817103	-0.0795013406042145	0.427028470850391	0.554758767491309	NA	NA	NA	NA	NA	NA
a4-Hydroxybenzaldehyde	YAL047C	0.15172340586533	3.04662315940314e-06	7.36401541341051e-06	5	0.838484848350716	0.0760049381841727	0.805922210520422	0.284531723191972	0.0037510348190417	0.023240839618008	NA	NA	NA	NA	NA	NA
a4-Hydroxybenzaldehyde	YAL046C	-0.157103359419642	1.33004927969172e-06	4.03955651797129e-06	9	-0.39541085483532	0.292183965700131	0.837219768362957	-0.261870404905135	0.00784351935269996	0.0365371240839084	NA	NA	NA	NA	NA	NA
a4-Hydroxybenzaldehyde	YAL044C	0.14067656839331	1.53053844219409e-05	2.27478406163869e-05	6	0.0963551844076779	0.855914519646598	0.970929051340777	0.18539182399262	0.0621119264089955	0.13965417415859	NA	NA	NA	NA	NA	NA
a4-Hydroxybenzaldehyde	YAL042W	0.102350530854678	0.00169679442194153	0.0010248903008858	8	0.429423219502756	0.288339881870246	0.837219768362957	0.0958455322072708	0.337926251335764	0.469159747000139	NA	NA	NA	NA	NA	NA
a4-Hydroxybenzaldehyde	YAL040C	0.0956690241990485	0.00335858477445122	0.00185537317660857	10	0.312109225969714	0.379971145337418	0.863836876753335	0.28166120076756	0.00413228827029427	0.0246808548763765	NA	NA	NA	NA	NA	NA
a4-Hydroxybenzaldehyde	YAL039C	-0.0674312410878994	0.0389420396466761	0.0160547174756669	13	-0.102978311343528	0.737796066728161	0.948119880737666	-0.0361694266160094	0.718167208717076	0.804842561493274	NA	NA	NA	NA	NA	NA
a4-Hydroxybenzaldehyde	YAL038W	0.102264292554157	0.00171225211591926	0.00103333348855013	8	0.334703223830013	0.417725706268424	0.872185041480735	0.131355359903542	0.188179395135087	0.306837554211145	NA	NA	NA	NA	NA	NA
a4-Hydroxybenzaldehyde	YAL036C	0.132507723798416	4.68444399731534e-05	5.29279782461523e-05	7	0.20336304992744	0.661854617580359	0.932393055393556	0.214066155673179	0.030739641888009	0.0850640219750173	NA	NA	NA	NA	NA	NA
a4-Hydroxybenzaldehyde	YAL035W	0.136600847381697	2.69570513708311e-05	3.47750463703512e-05	4	-0.872577920970706	0.127422079029294	0.809318898950896	0.339101483502946	0.000489483152704742	0.00676290732722493	NA	NA	NA	NA	NA	NA
a4-Hydroxybenzaldehyde	YAL034C	0.0827130952207754	0.011270380823677	0.0053639947470598	7	0.488280940540281	0.266242745926146	0.833273916942061	0.230856782874711	0.0195731549251086	0.0642076894507125	NA	NA	NA	NA	NA	NA
a4-Hydroxybenzaldehyde	YAL033W	0.0460465352280428	0.158798406152076	0.0548332577388499	7	0.233936412075883	0.613634481245386	0.926640698180662	0.104718284695984	0.294891426645862	0.424026887987514	NA	NA	NA	NA	NA	NA
a4-Hydroxybenzaldehyde	YAL032C	0.0871668947723607	0.00755878802703594	0.00378369497434495	4	-0.926559052972268	0.0734409470277317	0.805922210520422	0.220807201132244	0.025736676457028	0.0756494292570403	NA	NA	NA	NA	NA	NA
a4-Hydroxybenzaldehyde	YAL030W	-0.0268274079809548	0.411823222397007	0.122174608901659	9	0.23695549866368	0.539297889347222	0.903494544565643	0.0802037845241747	0.42294209801155	0.550826229650743	NA	NA	NA	NA	NA	NA
a4-Hydroxybenzaldehyde	YAL029C	0.14516890070672	8.05209538917024e-06	1.45159277818988e-05	2	NA	NA	NA	0.421973593224005	9.99278810318535e-06	0.000417217138322775	NA	NA	NA	NA	NA	NA
a4-Hydroxybenzaldehyde	YAL028W	-0.00800124379624061	0.806665858955601	0.209866528564735	7	0.341820313377251	0.453006094519076	0.885539341554029	0.0836700725549842	0.403110389176536	0.532515340898334	NA	NA	NA	NA	NA	NA
a4-Hydroxybenzaldehyde	YAL027W	0.0368590131786322	0.259425078005945	0.0835306948319334	6	0.0651756845791142	0.902374902044405	0.983129398559089	0.1731460695161	0.0818049736984227	0.167802366883604	NA	NA	NA	NA	NA	NA
a4-Hydroxybenzaldehyde	YAL026C	0.137692472713035	2.32008427447749e-05	3.10475296081524e-05	6	0.229012882981483	0.662486183479436	0.932393055393556	0.280310435338439	0.00432339096364293	0.0252860902986069	NA	NA	NA	NA	NA	NA
a4-Hydroxybenzaldehyde	YAL022C	0.0554503379038443	0.0896386230602158	0.0334222183189038	8	0.555682244602075	0.152708716163381	0.809318898950896	0.181366584094616	0.0681069341511321	0.148295265833451	NA	NA	NA	NA	NA	NA
a4-Hydroxybenzaldehyde	YAL020C	-0.0559005602640417	0.0870608741120473	0.0325372301802039	4	-0.739017814092254	0.260982185907746	0.832948324389232	-0.251003413078649	0.0109389389098806	0.0441260441216622	NA	NA	NA	NA	NA	NA
a4-Hydroxybenzaldehyde	YAL019W	0.129593153492934	6.87629406976699e-05	7.13198849226128e-05	5	-0.697597117684199	0.190308879856165	0.815535461973268	0.304252951196228	0.00187728438028453	0.015814048075815	NA	NA	NA	NA	NA	NA
a4-Hydroxybenzaldehyde	YAL013W	0.0912603347983112	0.00515599984508268	0.00269285455654794	4	0.870767637445259	0.129232362554741	0.809318898950896	0.286022562126495	0.0035657219460982	0.0229350285285671	NA	NA	NA	NA	NA	NA
a4-Hydroxybenzaldehyde	YAL012W	-0.0415228123488401	0.203884332521353	0.0680144152928293	9	-0.47105218333426	0.200583215961984	0.821013857915429	-0.149001701640678	0.135004782222489	0.241698702445271	NA	NA	NA	NA	NA	NA
a4-Hydroxybenzaldehyde	YAL011W	0.147355598362262	5.84913327621e-06	1.15976332110501e-05	8	0.354175010016029	0.389366592661511	0.863969200962233	0.263976100797165	0.00734245258796954	0.0354121659386052	NA	NA	NA	NA	NA	NA
a4-Hydroxybenzaldehyde	YAL010C	0.080389642540819	0.0137864431241284	0.00640108853229445	4	0.885366174855307	0.114633825144693	0.809318898950896	0.253399013213405	0.0101771868821853	0.0426050864908801	NA	NA	NA	NA	NA	NA
a4-Hydroxybenzaldehyde	YAL009W	0.00987964718810215	0.762510476710804	0.200507114636651	7	0.281079028832731	0.541449574333247	0.905164240227884	0.0593302599303967	0.553620614330807	0.670486960400639	NA	NA	NA	NA	NA	NA
a4-Hydroxybenzaldehyde	YAL008W	0.0320374476158803	0.327013429999332	0.101300790684148	9	0.298791312096857	0.434792388639673	0.875904038403577	0.132216579829268	0.185274479536437	0.303572048968324	NA	NA	NA	NA	NA	NA
a4-Hydroxybenzaldehyde	YAL005C	0.020667831226144	0.527247891905971	0.149596211716511	9	-0.250795022126524	0.51511200325816	0.897397633237429	-0.0207360827559453	0.836115025479459	0.896562924139232	NA	NA	NA	NA	NA	NA
a4-Hydroxybenzaldehyde	YAL003W	-0.138418070771736	2.09852592057955e-05	2.87152356043427e-05	7	-0.265975451465042	0.564266532006701	0.914743409667864	-0.236236670076068	0.0168297055093186	0.0579217301524082	NA	NA	NA	NA	NA	NA
a4-Hydroxybenzaldehyde	YAL002W	0.121124259324117	0.000200489887998708	0.000166556834667641	9	0.35564392032099	0.347573063651014	0.851508176363679	0.25020662469023	0.0112031312920653	0.0446800703234194	NA	NA	NA	NA	NA	NA
a4-Hydroxybenzaldehyde	YAR002W	0.0902239274950904	0.00568834338435027	0.00293035278519955	4	0.756312607864639	0.243687392135361	0.825423513609986	0.233440247865455	0.0182111243566967	0.061383400895878	NA	NA	NA	NA	NA	NA
a4-Hydroxybenzaldehyde	YAR002C-A	0.0906545137444026	0.00546143922846293	0.00283121026394091	8	-0.0561893058065559	0.894866595344342	0.97916074553483	NA	NA	NA	NA	NA	NA	NA	NA	NA
a4-Hydroxybenzaldehyde	YAR003W	0.101657574745789	0.00182471025100628	0.00109317364766025	4	-0.400204072150987	0.599795927849013	0.922130093987532	0.121665022908976	0.223169363794039	0.347733250041379	NA	NA	NA	NA	NA	NA
a4-Hydroxybenzaldehyde	YAR008W	0.0547051774370776	0.09403951845824	0.0348214923284925	5	0.156329772622665	0.801768494196582	0.958499633679916	0.117147789123518	0.240958028403223	0.366661325476572	NA	NA	NA	NA	NA	NA
a4-Hydroxybenzaldehyde	YAR009C	-0.0198736035061862	0.543245167351707	0.153078126134627	4	0.327615888589522	0.672384111410478	0.933091997100406	-0.0931307220958308	0.351849706010033	0.483270022909489	NA	NA	NA	NA	NA	NA
a4-Hydroxybenzaldehyde	YAR010C	0.0527866147690868	0.1061689088014	0.0387682481066712	12	-0.167828840137378	0.602106732623036	0.922269598460944	0.0452853033258913	0.651301848519726	0.752903842700614	NA	NA	NA	NA	NA	NA
a4-Hydroxybenzaldehyde	YAR015W	0.09889829167365	0.00242670111223139	0.00139461752552395	7	0.484154209952831	0.270917368925792	0.837219768362957	0.122381697112862	0.220434506549981	0.344222052270241	NA	NA	NA	NA	NA	NA
a4-Hydroxybenzaldehyde	YAR018C	0.100265783874714	0.00210873757246606	0.00123837416240449	10	0.238878212733141	0.506264826049643	0.89302137377007	0.269228254466934	0.00621385713127184	0.0319077748277803	NA	NA	NA	NA	NA	NA
a4-Hydroxybenzaldehyde	YAR019C	0.117525595979184	0.000309591868572778	0.000240026143247363	5	0.113872585681363	0.855326873566187	0.970929051340777	0.240657697745743	0.0148305255972602	0.0534197773402571	NA	NA	NA	NA	NA	NA
a4-Hydroxybenzaldehyde	YAR020C	-0.0470656366627974	0.14976973283411	0.0521560838680172	1	NA	NA	NA	0.00141362886116226	0.988749402916246	0.999307012243512	NA	NA	NA	NA	NA	NA
a4-Hydroxybenzaldehyde	YAR023C	-0.0307405489648867	0.346986247255655	0.106402951748013	2	NA	NA	NA	0.0553495798859507	0.580579992217317	0.695334496541678	NA	NA	NA	NA	NA	NA
a4-Hydroxybenzaldehyde	YAR027W	-0.0518250576522978	0.112697476887153	0.0408638208997754	7	0.446851877236013	0.314812165045735	0.837219768362957	-0.0322471067364376	0.747642360670348	0.827659048390632	NA	NA	NA	NA	NA	NA
a4-Hydroxybenzaldehyde	YAR028W	0.0310960550010477	0.341435694259512	0.105115852690874	7	0.523988123191775	0.227360433953339	0.825423513609986	0.101428677700117	0.310404686946105	0.440683745180372	NA	NA	NA	NA	NA	NA
a4-Hydroxybenzaldehyde	YAR029W	0.0215022204706818	0.510704050395008	0.146029173694739	5	0.0393321302889712	0.949933691566039	0.989307034670661	-0.00781579884787039	0.937856663815754	0.967455386298667	NA	NA	NA	NA	NA	NA
a4-Hydroxybenzaldehyde	YAR033W	0.0198063554290326	0.544610671041304	0.153339193532308	3	-0.830588121167064	0.376008891743809	0.861943851015423	0.00109292115085395	0.991301693610402	0.99941346100055	NA	NA	NA	NA	NA	NA
a4-Hydroxybenzaldehyde	YAR035W	0.0909029140367235	0.00533428248303847	0.00277339003664172	5	-0.41371957262473	0.488674624790594	0.889064731806992	0.230330952537643	0.0198608625450308	0.0645844990094237	NA	NA	NA	NA	NA	NA
a4-Hydroxybenzaldehyde	YAR042W	0.105066992148953	0.00127078780101192	0.00080262318835031	3	0.278467206148608	0.820347288150362	0.962370294630964	0.115616953040269	0.247203627703477	0.373186790832381	NA	NA	NA	NA	NA	NA
a4-Hydroxybenzaldehyde	YAR050W	0.00254691552080754	0.937907640275253	0.235884714139862	7	0.0877645369931643	0.851579451400421	0.97068896732325	-0.0195613552653184	0.84528035605886	0.90340127740222	NA	NA	NA	NA	NA	NA
a4-Hydroxybenzaldehyde	YAR071W	-0.0273032613886843	0.403575945298366	0.120296808982968	2	NA	NA	NA	0.0937666399502583	0.348556609874665	0.480324291307442	NA	NA	NA	NA	NA	NA
a4-Hydroxybenzaldehyde	YBL099W	-0.0741374115500423	0.0231658514611798	0.0101552353327884	12	-0.544936162472729	0.0669230428305839	0.805922210520422	-0.122365180412833	0.220497267201009	0.344226083075811	NA	NA	NA	NA	NA	NA
a4-Hydroxybenzaldehyde	YBL097W	0.113762467015791	0.000481448083210121	0.000348330077455257	4	-0.0973744497987189	0.902625550201281	0.983129398559089	0.151510950646156	0.128481623199145	0.232494427301205	NA	NA	NA	NA	NA	NA
a4-Hydroxybenzaldehyde	YBL095W	-0.08978072330349	0.00593072916574833	0.00304623200003891	14	-0.217911252671724	0.454221151854219	0.885539341554029	-0.185082045788077	0.0625574745305832	0.139995600279709	NA	NA	NA	NA	NA	NA
a4-Hydroxybenzaldehyde	YBL093C	0.140390143394976	1.59347242659603e-05	2.34339088163673e-05	10	0.258403493811642	0.470997850232381	0.885539341554029	0.136604952406787	0.17097857706003	0.287477207755253	NA	NA	NA	NA	NA	NA
a4-Hydroxybenzaldehyde	YBL091C	0.0936838987997413	0.00408233456563768	0.0022126383573278	4	-0.338639018213754	0.661360981786246	0.932269108872919	0.0548456310031495	0.584035725948803	0.698303585373568	NA	NA	NA	NA	NA	NA
a4-Hydroxybenzaldehyde	YBL068W	0.104454823935886	0.00135712912050912	0.000849094904235727	6	0.759826783415549	0.079597784229852	0.805922210520422	0.208276512395409	0.0356707869023238	0.0945409829788572	NA	NA	NA	NA	NA	NA
a4-Hydroxybenzaldehyde	YBL066C	-0.0168713998566873	0.60580938476561	0.167068510054792	11	-0.45209474190545	0.162696053228758	0.810207567148622	-0.129290887425924	0.195277374422527	0.315711300649196	NA	NA	NA	NA	NA	NA
a4-Hydroxybenzaldehyde	YBL045C	-0.162652313301312	5.49238525905467e-07	2.16150591320342e-06	16	-0.415522372858444	0.109459596144648	0.809318898950896	-0.212365011967281	0.0321248253411601	0.0878365205312791	NA	NA	NA	NA	NA	NA
a4-Hydroxybenzaldehyde	YBL042C	0.0292289788197201	0.371221827659137	0.112452209782768	12	-0.16002601023951	0.61932639704774	0.927855974380012	0.00976413706627152	0.922408824407056	0.956262415841791	NA	NA	NA	NA	NA	NA
a4-Hydroxybenzaldehyde	YBL039W-B	-0.0612310192819351	0.060852203422214	0.0238073055773244	5	-0.32031972327646	0.599242194213184	0.922130093987532	NA	NA	NA	NA	NA	NA	NA	NA	NA
a4-Hydroxybenzaldehyde	YBL039C	0.139333335088195	1.84765375436868e-05	2.60477804386503e-05	5	-0.0632690275683191	0.9194971487519	0.98613173187749	0.282042127223935	0.0040797782620023	0.0245899073083242	NA	NA	NA	NA	NA	NA
a4-Hydroxybenzaldehyde	YBL038W	-0.0764237547403513	0.0192364370275258	0.00858626099927835	9	0.100354660435159	0.797267177567753	0.957199136730815	-0.0581027668656603	0.561869168142638	0.678322423338094	NA	NA	NA	NA	NA	NA
a4-Hydroxybenzaldehyde	YBL030C	-0.0800447619506755	0.014199344796258	0.00657096237138029	11	-0.291120823630386	0.385095310723402	0.863969200962233	-0.102901265741666	0.303395784970616	0.432881988034902	NA	NA	NA	NA	NA	NA
a4-Hydroxybenzaldehyde	YBL015W	-0.0489466314253788	0.134139234262892	0.0474681675866116	13	-0.120332283149594	0.695371675922708	0.938581067640702	-0.124428377943358	0.212754887793184	0.335527421609323	NA	NA	NA	NA	NA	NA
a4-Hydroxybenzaldehyde	YBL011W	0.0342303131717481	0.294973481449998	0.0930467228927424	10	0.096308559948985	0.791268256017514	0.955337386824747	0.0816239492221885	0.41474972848693	0.543871720986988	NA	NA	NA	NA	NA	NA
a4-Hydroxybenzaldehyde	YBL009W	0.141968423406246	1.2749415568288e-05	1.99463119303667e-05	6	0.520906248216324	0.289312842927147	0.837219768362957	0.253274601326509	0.0102155709233183	0.0426050864908801	NA	NA	NA	NA	NA	NA
a4-Hydroxybenzaldehyde	YBL005W	0.101826730720798	0.00179269374140755	0.00107676313943624	6	0.279853868947682	0.591178020533963	0.918034869544551	0.146531236596147	0.141670410287644	0.250273887395666	NA	NA	NA	NA	NA	NA
a4-Hydroxybenzaldehyde	YBL002W	0.0243768640026305	0.455848495409767	0.132762247347141	11	0.344105736271219	0.300105760080644	0.837219768362957	0.0131079768995632	0.8959666649626	0.939224783205648	NA	NA	NA	NA	NA	NA
a4-Hydroxybenzaldehyde	YBL001C	-0.045748154027516	0.161518224676794	0.0556074881369636	5	-0.372145167276897	0.537346263476958	0.90303297096206	-0.0392732112382212	0.695130007738403	0.787149204480584	NA	NA	NA	NA	NA	NA
a4-Hydroxybenzaldehyde	YBR003W	-0.0255905523014337	0.433721386515504	0.127460450227184	9	0.242104429972582	0.530249048286037	0.899840506309721	-0.0119198051000665	0.905350889598161	0.944538958920911	NA	NA	NA	NA	NA	NA
a4-Hydroxybenzaldehyde	YBR009C	0.0156829753208537	0.631434933144798	0.17267230005127	12	0.136233582000794	0.672896750310195	0.933091997100406	0.0056437066870322	0.955105526210005	0.976283208680044	NA	NA	NA	NA	NA	NA
a4-Hydroxybenzaldehyde	YBR015C	0.0941272830091729	0.00390941094094686	0.00212603792782354	8	-0.130818313999108	0.757499731772955	0.950822626823576	0.0774852782793394	0.438881703608649	0.5659159929309	NA	NA	NA	NA	NA	NA
a4-Hydroxybenzaldehyde	YBR022W	-0.133602882579743	4.04689509099101e-05	4.7154869926495e-05	6	0.425888423639225	0.399791387848089	0.871351486833219	-0.114738776543287	0.250836435282273	0.37688059096785	NA	NA	NA	NA	NA	NA
a4-Hydroxybenzaldehyde	YBR025C	0.0729920284964281	0.0253837017030636	0.0109997726886132	10	-0.23962273461066	0.50490015546704	0.892507392213528	0.116651373879517	0.242971225611781	0.369037549256343	NA	NA	NA	NA	NA	NA
a4-Hydroxybenzaldehyde	YBR035C	-0.00458365317656224	0.888505046861664	0.226600915028604	9	0.368114562177987	0.329687043352533	0.837219768362957	0.142193293737213	0.15397290434323	0.265656634011942	NA	NA	NA	NA	NA	NA
a4-Hydroxybenzaldehyde	YBR037C	-0.0913961934530379	0.00508965566541459	0.00266418032071363	13	-0.0603767482424118	0.844662208213102	0.969025544798197	-0.11908150549047	0.233226339531666	0.358424143503796	NA	NA	NA	NA	NA	NA
a4-Hydroxybenzaldehyde	YBR038W	0.0841631748656331	0.00991479216396962	0.00479671081182783	9	0.27684192228233	0.470811463727277	0.885539341554029	0.23085042847671	0.0195766102101473	0.0642076894507125	NA	NA	NA	NA	NA	NA
a4-Hydroxybenzaldehyde	YBR039W	-0.0670092368073095	0.0401844860286968	0.0165024299077995	18	-0.217389754663349	0.386202649210994	0.863969200962233	-0.0526292616415414	0.59934482027382	0.711846422750468	NA	NA	NA	NA	NA	NA
a4-Hydroxybenzaldehyde	YBR052C	-0.0514853361692635	0.115078152542655	0.0415337825485129	9	-0.262518737216618	0.49497012533436	0.889336553846942	-0.124607786022894	0.212090894120897	0.334757150764772	NA	NA	NA	NA	NA	NA
a4-Hydroxybenzaldehyde	YBR058C	0.142671527405243	1.15347982291449e-05	1.87385222605488e-05	5	0.516498097729879	0.372911985531951	0.861757274981579	0.247204197960588	0.0122494404833035	0.0472785422162591	NA	NA	NA	NA	NA	NA
a4-Hydroxybenzaldehyde	YBR067C	0.113546850324863	0.000493588675993812	0.000355640462642077	15	0.0997524848758301	0.72355835818878	0.945249062103892	0.0958259101419807	0.338025619250649	0.469183824827399	NA	NA	NA	NA	NA	NA
a4-Hydroxybenzaldehyde	YBR073W	0.040998057801649	0.209663280630384	0.0696594698646686	5	-0.434894435118425	0.464261918459523	0.885539341554029	0.132183172886918	0.185386549389161	0.303668689148339	NA	NA	NA	NA	NA	NA
a4-Hydroxybenzaldehyde	YBR089C-A	0.0736616994385372	0.0240657255425894	0.0104892936216313	6	0.324947038187271	0.52973511544923	0.899838293062465	NA	NA	NA	NA	NA	NA	NA	NA	NA
a4-Hydroxybenzaldehyde	YBR109C	0.0691849007405641	0.0341221978735017	0.0142986550719494	10	0.579785123559649	0.0789480607678474	0.805922210520422	0.179750668509735	0.0706417744281543	0.151745106026093	NA	NA	NA	NA	NA	NA
a4-Hydroxybenzaldehyde	YBR114W	0.0635909843747239	0.0515393810310853	0.0204967421110837	6	0.618626409325601	0.190434127011675	0.815535461973268	0.227941249741649	0.0212146510175319	0.0672287001774417	NA	NA	NA	NA	NA	NA
a4-Hydroxybenzaldehyde	YBR117C	-0.0361079955991569	0.269264685427942	0.0861627309081536	14	-0.380910982321662	0.179050369292863	0.811696959844485	-0.0619632211264664	0.53612712096485	0.655439492357087	NA	NA	NA	NA	NA	NA
a4-Hydroxybenzaldehyde	YBR121C	0.109856541891999	0.000750940846214276	0.000511155780750534	8	0.104587682940151	0.805323453034905	0.958780396376959	-0.0486662018848381	0.627155102525335	0.733154953289376	NA	NA	NA	NA	NA	NA
a4-Hydroxybenzaldehyde	YBR137W	-0.00701418496378305	0.830127438571247	0.214810363341099	4	0.710983947671058	0.289016052328942	0.837219768362957	0.0670129413195331	0.503362078950163	0.626715590780896	NA	NA	NA	NA	NA	NA
a4-Hydroxybenzaldehyde	YBR150C	0.0101843778193991	0.755415286586287	0.199241042714374	10	-0.165766466506147	0.647186750628275	0.931193334803305	0.0225674492429899	0.82187058677452	0.885681727184918	NA	NA	NA	NA	NA	NA
a4-Hydroxybenzaldehyde	YBR151W	-0.0526918635867903	0.106798624100072	0.038988002350533	8	-0.0682190064031079	0.872485658747293	0.97431322701625	-0.061722442737262	0.537715404316089	0.65650632074451	NA	NA	NA	NA	NA	NA
a4-Hydroxybenzaldehyde	YBR157C	0.00826272942066207	0.800478629122617	0.208409443847913	18	0.215204303507676	0.391112826295933	0.864582743892032	0.0396165406631544	0.692598208740265	0.785576393812079	NA	NA	NA	NA	NA	NA
a4-Hydroxybenzaldehyde	YBR159W	-0.0368425071610899	0.259638627226705	0.0835801916928999	10	0.400528507515498	0.251387286276821	0.831968389681935	-0.00711427945709936	0.943424766448213	0.970748275604206	NA	NA	NA	NA	NA	NA
a4-Hydroxybenzaldehyde	YBR167C	-0.0920463119232889	0.00478272338287542	0.00252607440300192	4	0.114269550203387	0.885730449796613	0.977220461761117	-0.0619571587408564	0.536167082643442	0.655439492357087	NA	NA	NA	NA	NA	NA
a4-Hydroxybenzaldehyde	YBR168W	0.0711608022398917	0.0293105970519865	0.0125113002880191	11	0.201729719942868	0.551958876789944	0.913197132439992	0.0958718589575721	0.337792959323243	0.469088547542839	NA	NA	NA	NA	NA	NA
a4-Hydroxybenzaldehyde	YBR182C	0.112158562233852	0.000578842043762057	0.000406787384907058	10	0.377875531003847	0.281659456676492	0.837219768362957	0.377632896884654	9.1227790553407e-05	0.0022214991681617	NA	NA	NA	NA	NA	NA
a4-Hydroxybenzaldehyde	YBR183W	-0.0817746017003389	0.0122330083177776	0.00577384801967215	8	0.117261112205285	0.782142550836486	0.954181307006556	-0.000670370484572602	0.994664611599154	0.99941346100055	NA	NA	NA	NA	NA	NA
a4-Hydroxybenzaldehyde	YBR218C	0.0976326105292613	0.0027594250242667	0.00156332514879727	6	-0.0159301927175176	0.97610673223451	0.990407640648544	0.180931807554714	0.0687815998229657	0.149252940435267	NA	NA	NA	NA	NA	NA
a4-Hydroxybenzaldehyde	YBR229C	0.0300733785618056	0.357556639603432	0.109146389174941	10	-0.204195227319856	0.571486137395501	0.914743409667864	0.0857888504964782	0.391263280700004	0.521198408384728	NA	NA	NA	NA	NA	NA
a4-Hydroxybenzaldehyde	YBR230C	-0.109156320088316	0.000812033581025117	0.000545949200639087	12	-0.382927677368502	0.219216175094983	0.825423513609986	-0.133461277077765	0.181134015129402	0.299273993801323	NA	NA	NA	NA	NA	NA
a4-Hydroxybenzaldehyde	YBR231C	0.0364229775203898	0.265107184073828	0.0850644715792125	10	0.150965963851208	0.67718595737113	0.933091997100406	-0.0548509660749325	0.583999092361988	0.698303585373568	NA	NA	NA	NA	NA	NA
a4-Hydroxybenzaldehyde	YBR239C	0.109041783705427	0.000822454197313724	0.000551363223493684	5	0.186340370477827	0.764124342105173	0.95249340037426	0.24197050758416	0.0142780494593516	0.052052544874118	NA	NA	NA	NA	NA	NA
a4-Hydroxybenzaldehyde	YBR241C	0.00657862417902522	0.840529973914262	0.21685954013625	12	0.0270353504770101	0.933532488402453	0.989307034670661	0.0741121602423952	0.459123949881478	0.585288387190117	NA	NA	NA	NA	NA	NA
a4-Hydroxybenzaldehyde	YBR260C	0.137350996264164	2.43188094658481e-05	3.22665197274765e-05	6	0.531992321140398	0.277292642384116	0.837219768362957	0.26476886034806	0.0071612683616872	0.0350705950589476	NA	NA	NA	NA	NA	NA
a4-Hydroxybenzaldehyde	YBR268W	-0.0964249018301581	0.00311518067415677	0.00173739792247653	7	0.0728253631767125	0.876695406379654	0.975822595821167	-0.174419550892106	0.0795493354808538	0.164031073882655	NA	NA	NA	NA	NA	NA
a4-Hydroxybenzaldehyde	YBR272C	0.151492218721092	3.15509946637254e-06	7.50928767408913e-06	9	0.671953720078234	0.0474286056612987	0.805922210520422	0.301763348876879	0.00205415530183391	0.0166427313406374	NA	NA	NA	NA	NA	NA
a4-Hydroxybenzaldehyde	YBR286W	-0.0384993667930697	0.238806052036507	0.0776975056855576	14	-0.271314994429446	0.348096904165896	0.851523841983177	-0.0489276574197431	0.625303618470648	0.73128944953018	NA	NA	NA	NA	NA	NA
a4-Hydroxybenzaldehyde	YBR287W	0.0170247514175505	0.602536841830953	0.166264475844941	12	0.112518351028483	0.72772065379632	0.945947393770343	0.167257911528092	0.0929064216343892	0.183947639926863	NA	NA	NA	NA	NA	NA
a4-Hydroxybenzaldehyde	YCL063W	0.148052084517221	5.27785021652127e-06	1.08435612361677e-05	5	0.892834331497674	0.0414295374659232	0.805922210520422	0.263200740424841	0.00752356619262244	0.0356537407069738	NA	NA	NA	NA	NA	NA
a4-Hydroxybenzaldehyde	YCL059C	0.109182176190793	0.000809698156130595	0.000544641138487955	7	0.220337084095662	0.634957550752192	0.929789221131654	0.285667251303578	0.00360912695337825	0.0230147226012526	NA	NA	NA	NA	NA	NA
a4-Hydroxybenzaldehyde	YCL050C	0.0911258213812341	0.00522245481129351	0.00272247364929306	18	0.265366411923867	0.28721177039638	0.837219768362957	0.155856812940135	0.117758332480908	0.218765073657289	NA	NA	NA	NA	NA	NA
a4-Hydroxybenzaldehyde	YCL049C	-0.0325334138715027	0.319576406011367	0.0992390283174079	11	0.402630138997098	0.219556504213517	0.825423513609986	-0.0136040585404917	0.892052756544954	0.936246195860025	NA	NA	NA	NA	NA	NA
a4-Hydroxybenzaldehyde	YCL048W-A	-0.00270426973923502	0.934079905822506	0.235303264489482	15	-0.0724545228868391	0.797482142837679	0.957199136730815	NA	NA	NA	NA	NA	NA	NA	NA	NA
a4-Hydroxybenzaldehyde	YCL026C-B	0.106623089825083	0.00107359393912343	0.000694722231669472	11	0.528388066354432	0.0947372089446587	0.809318898950896	NA	NA	NA	NA	NA	NA	NA	NA	NA
a4-Hydroxybenzaldehyde	YCL024W	0.0936824577910475	0.00408290769579508	0.0022126383573278	7	-0.0585664500347992	0.900744934827355	0.983129398559089	0.126232069523979	0.20614641976394	0.327543755847149	NA	NA	NA	NA	NA	NA
a4-Hydroxybenzaldehyde	YCL011C	0.0857390857884581	0.00860779952658096	0.00423893342904077	4	-0.741872760547907	0.258127239452093	0.832193504546541	0.227801490359728	0.0212962189402041	0.0672458932214405	NA	NA	NA	NA	NA	NA
a4-Hydroxybenzaldehyde	YCL008C	0.122124088859925	0.000177312558530257	0.000151418864586246	3	0.934053644435432	0.232491238114303	0.825423513609986	0.283005853078051	0.00394958390139073	0.0240336382084627	NA	NA	NA	NA	NA	NA
a4-Hydroxybenzaldehyde	YCR011C	0.0587193897342757	0.0722500471177867	0.0276793206536442	7	0.182853364240697	0.694741882404661	0.938581067640702	0.158170524741232	0.112338703129335	0.211096380387582	NA	NA	NA	NA	NA	NA
a4-Hydroxybenzaldehyde	YCR016W	0.121460240258314	0.000192401683524392	0.000160959340822222	6	0.339496601019442	0.510319938263196	0.894503616970615	0.180656673717545	0.0692113267744976	0.149901093960669	NA	NA	NA	NA	NA	NA
a4-Hydroxybenzaldehyde	YCR018C-A	0.0141079737895543	0.66608507270551	0.180417802313128	13	0.462377500850418	0.111639014051223	0.809318898950896	NA	NA	NA	NA	NA	NA	NA	NA	NA
a4-Hydroxybenzaldehyde	YCR036W	0.000542723173539983	0.986755961287181	0.245387147419039	8	0.845683396955885	0.00815661631465967	0.67287084170237	0.0729026487941376	0.466505812147932	0.59219113304176	NA	NA	NA	NA	NA	NA
a4-Hydroxybenzaldehyde	YCR063W	0.126091720866753	0.000107902214504374	0.000101332695194135	2	NA	NA	NA	0.207708812352755	0.036188223136366	0.0954781532933643	NA	NA	NA	NA	NA	NA
a4-Hydroxybenzaldehyde	YDL237W	-0.059470334976472	0.0686725491159375	0.0264374758856795	11	0.0803592455385894	0.814309570646115	0.961085442278277	-0.0219851619649334	0.826393605469864	0.889418895148846	NA	NA	NA	NA	NA	NA
a4-Hydroxybenzaldehyde	YDL234C	0.00483737512107322	0.882377048480373	0.225408385265394	11	0.0351051868295507	0.91838517573119	0.98613173187749	0.0712815837512095	0.476500375666402	0.602471739348325	NA	NA	NA	NA	NA	NA
a4-Hydroxybenzaldehyde	YDL230W	-0.00736638750636529	0.821737348905391	0.21307339595255	6	0.851757025944303	0.0313350767664919	0.787430753975682	0.218043960394271	0.027696599839191	0.0791726891954885	NA	NA	NA	NA	NA	NA
a4-Hydroxybenzaldehyde	YDL229W	0.0361106258750705	0.269229784002315	0.0861627309081536	6	-0.450903167839774	0.369482636445731	0.860679019214528	-0.233666151743792	0.0180960089251505	0.061148592250845	NA	NA	NA	NA	NA	NA
a4-Hydroxybenzaldehyde	YDL222C	-0.0813699911364034	0.0126699880836937	0.0059579567019992	13	-0.376437486929571	0.204877633496787	0.824611370606945	-0.0817316297147596	0.414132354401299	0.543254131786448	NA	NA	NA	NA	NA	NA
a4-Hydroxybenzaldehyde	YDL220C	0.126336620556273	0.000104593954452085	9.91363414543118e-05	4	-0.549290235396192	0.450709764603808	0.885036288994831	0.426799706220963	7.70380800154374e-06	0.000341595207510311	NA	NA	NA	NA	NA	NA
a4-Hydroxybenzaldehyde	YDL208W	0.0574064324999364	0.078870200025796	0.0298776075239714	5	-0.0187633874198793	0.976111115039005	0.990407640648544	0.0557761600442611	0.577662192273944	0.692129815627767	NA	NA	NA	NA	NA	NA
a4-Hydroxybenzaldehyde	YDL188C	0.0301100337500625	0.356970686852697	0.109009725143249	8	0.21981313893801	0.600934036163684	0.922130093987532	0.182896802200803	0.0657749247270148	0.144816231500587	NA	NA	NA	NA	NA	NA
a4-Hydroxybenzaldehyde	YDL169C	0.00973185732177767	0.765958769192041	0.201300200977475	10	0.504838703628601	0.136691042076132	0.809318898950896	0.0748461104007642	0.454676139278533	0.580913003500828	NA	NA	NA	NA	NA	NA
a4-Hydroxybenzaldehyde	YDL153C	0.128983559807978	7.44355749578943e-05	7.57414819476419e-05	6	0.554104598425443	0.253906997849752	0.832193504546541	0.405825829965817	2.31919589481481e-05	0.000771267471996554	NA	NA	NA	NA	NA	NA
a4-Hydroxybenzaldehyde	YDL144C	0.0947614667609681	0.0036736078108787	0.00200796310393607	11	0.276278274172083	0.410856661643582	0.872185041480735	0.300182466816095	0.0021741456502107	0.0173446487018204	NA	NA	NA	NA	NA	NA
a4-Hydroxybenzaldehyde	YDL139C	0.00596938663847005	0.855126818619019	0.219806358955666	5	0.359833007352796	0.551934832374188	0.913197132439992	0.0922528526518481	0.356427513966794	0.487742913849296	NA	NA	NA	NA	NA	NA
a4-Hydroxybenzaldehyde	YDL134C	0.123822320928512	0.000143612471174893	0.000128204007685468	9	0.391289711409495	0.297698931004003	0.837219768362957	0.0950741129243794	0.341846703707816	0.47368293246335	NA	NA	NA	NA	NA	NA
a4-Hydroxybenzaldehyde	YDL133W	0.0449587222747665	0.168883321147538	0.0577729861332394	7	0.744182003307666	0.0550823697548297	0.805922210520422	0.0783678120655834	0.433670179515714	0.561347233951095	NA	NA	NA	NA	NA	NA
a4-Hydroxybenzaldehyde	YDL129W	0.140265219985492	1.62168542651125e-05	2.37239516598746e-05	7	0.532631006665112	0.218379806784709	0.825423513609986	0.241000254093085	0.0146846060714972	0.0531619916006102	NA	NA	NA	NA	NA	NA
a4-Hydroxybenzaldehyde	YDL111C	0.104754268826448	0.00131424146181515	0.000824847746763475	7	0.284723468266975	0.535990271721646	0.902749271594559	0.114568666081436	0.251544363246775	0.377646655583085	NA	NA	NA	NA	NA	NA
a4-Hydroxybenzaldehyde	YDL110C	-0.121930955690371	0.000181583735915714	0.00015436598751089	13	-0.151660069388355	0.62088402250463	0.92922132120336	-0.0688254087143543	0.491861300193185	0.616983911645838	NA	NA	NA	NA	NA	NA
a4-Hydroxybenzaldehyde	YDL091C	0.0582292192353651	0.0746663646418385	0.0284548522180024	10	0.221085296401468	0.539329638850678	0.903494544565643	0.149724320430198	0.133100912423757	0.238738544704888	NA	NA	NA	NA	NA	NA
a4-Hydroxybenzaldehyde	YDL085C-A	0.0454411823989649	0.164352845639446	0.0563888511851987	8	0.295959392391757	0.476629204843912	0.885539341554029	NA	NA	NA	NA	NA	NA	NA	NA	NA
a4-Hydroxybenzaldehyde	YDL082W	-0.0414312747355964	0.204883983716242	0.068315267784668	8	-0.307660341210206	0.458505116690045	0.885539341554029	-0.232505244541575	0.0186943213694591	0.0624235366218948	NA	NA	NA	NA	NA	NA
a4-Hydroxybenzaldehyde	YDL078C	0.0790030761323281	0.0155133607661294	0.00710840651078556	12	0.316422350472149	0.316328820781823	0.837219768362957	0.185135901082311	0.0624798290760183	0.139931332151458	NA	NA	NA	NA	NA	NA
a4-Hydroxybenzaldehyde	YDL052C	0.0556220132765554	0.0886485503399905	0.0330795494771224	9	0.396104275740469	0.291261224229894	0.837219768362957	0.14987766911318	0.132699533282568	0.238225548511522	NA	NA	NA	NA	NA	NA
a4-Hydroxybenzaldehyde	YDL051W	0.0910499863820276	0.00526025995422787	0.00274013664980224	9	0.16683193584323	0.667917274670438	0.932796482494644	0.173180537123492	0.0817432576769443	0.167802366883604	NA	NA	NA	NA	NA	NA
a4-Hydroxybenzaldehyde	YDL049C	-0.0293499271803321	0.369244869481504	0.111952499214398	17	-0.0583884019374938	0.823852041708374	0.962663088629848	0.111458239799119	0.264730978777459	0.392499014672645	NA	NA	NA	NA	NA	NA
a4-Hydroxybenzaldehyde	YDL045W-A	-0.128706350353005	7.71588020745841e-05	7.78884702787185e-05	6	-0.291720878175502	0.574831562285147	0.914743409667864	NA	NA	NA	NA	NA	NA	NA	NA	NA
a4-Hydroxybenzaldehyde	YDL039C	0.106468003218504	0.00109189684473663	0.000705098803973139	9	0.69967834521886	0.0358914247545807	0.792055016073427	0.318958062319624	0.00108540304238526	0.0111971669173228	NA	NA	NA	NA	NA	NA
a4-Hydroxybenzaldehyde	YDL029W	0.111183937192441	0.000646663574602582	0.000449252100295123	7	0.660798876332308	0.106107931800651	0.809318898950896	0.228854050714815	0.0206884756360111	0.0663330048419191	NA	NA	NA	NA	NA	NA
a4-Hydroxybenzaldehyde	YDL027C	-0.0207177344246572	0.526250816709653	0.149343640994843	9	0.142398720493891	0.714765017761243	0.942719069712565	0.111274986555074	0.265522248693799	0.39315354964598	NA	NA	NA	NA	NA	NA
a4-Hydroxybenzaldehyde	YDL020C	-0.0300722640821433	0.357574464619964	0.109146389174941	6	-0.2046293707007	0.697340185119108	0.938581067640702	-0.0203669141217843	0.838993013078381	0.898240743912584	NA	NA	NA	NA	NA	NA
a4-Hydroxybenzaldehyde	YDL014W	0.0977958135785825	0.00271430249186696	0.00154339424690687	5	-0.458058711548719	0.437872038478673	0.878867970140799	0.0843334870125088	0.39937835463469	0.528439553206205	NA	NA	NA	NA	NA	NA
a4-Hydroxybenzaldehyde	YDR001C	-0.0254817605773602	0.435679147108945	0.127901270093341	6	0.426211191231672	0.39939511886765	0.871351486833219	0.0521132112952665	0.602934858371711	0.714855934652249	NA	NA	NA	NA	NA	NA
a4-Hydroxybenzaldehyde	YDR002W	0.000442253207337938	0.989207557163587	0.245865520295866	11	0.0901508904945421	0.7920878675079	0.955337386824747	-0.100444310459943	0.31514809748008	0.445648236733265	NA	NA	NA	NA	NA	NA
a4-Hydroxybenzaldehyde	YDR014W-A	0.0237087098720236	0.468295436044082	0.135764675856492	4	-0.625022430150229	0.374977569849771	0.861943851015423	NA	NA	NA	NA	NA	NA	NA	NA	NA
a4-Hydroxybenzaldehyde	YDR018C	-0.040603965411047	0.214080496019754	0.0708238952784331	8	0.206508442691538	0.623664212692825	0.92922132120336	0.047299104408621	0.636873621190492	0.740548121771292	NA	NA	NA	NA	NA	NA
a4-Hydroxybenzaldehyde	YDR023W	0.0657447962572288	0.0441098891467765	0.0179143605997103	11	-0.201674215286754	0.552070619158606	0.913197132439992	0.057978784048313	0.562705554131659	0.679045521019639	NA	NA	NA	NA	NA	NA
a4-Hydroxybenzaldehyde	YDR037W	0.120894751769828	0.000206197084532931	0.000170445242240187	7	0.130000668110817	0.781164174502058	0.954181307006556	0.26040248599438	0.00821043891596671	0.0374212833460794	chrIV:509186_A/T	13.47989044	chrIV:523964	11.94	0.001	FALSE
a4-Hydroxybenzaldehyde	YDR056C	0.124478458387806	0.00013228442769189	0.000119594079311764	9	0.654488519081809	0.0557847817844636	0.805922210520422	0.214420082905305	0.0304578895582427	0.0845723923656059	NA	NA	NA	NA	NA	NA
a4-Hydroxybenzaldehyde	YDR057W	0.101675523885057	0.00182128826982057	0.00109159165045448	6	0.62119606665783	0.18806088333886	0.815535461973268	0.26192064572031	0.00783122143056919	0.0365371240839084	NA	NA	NA	NA	NA	NA
a4-Hydroxybenzaldehyde	YDR059C	-0.0633288574781542	0.0525111362017741	0.0208416711945054	15	-0.0552298626226746	0.84500539585041	0.969025544798197	-0.0317283453881819	0.751569134868482	0.830445703250131	NA	NA	NA	NA	NA	NA
a4-Hydroxybenzaldehyde	YDR070C	-0.0976535247097665	0.00275360468257366	0.00156181604583045	13	-0.382352773963242	0.197273951528765	0.820603121716725	-0.127521713579544	0.201512252105158	0.322961636884703	NA	NA	NA	NA	NA	NA
a4-Hydroxybenzaldehyde	YDR072C	-0.0849489847827956	0.0092425054943784	0.00450858738893688	16	-0.247633660119042	0.355120809015976	0.857486407858236	0.00719627348370421	0.942773817389897	0.970748275604206	NA	NA	NA	NA	NA	NA
a4-Hydroxybenzaldehyde	YDR073W	-0.0599527309810454	0.0664520500593448	0.0257101543115965	5	0.125537002867651	0.840582152345813	0.968724231570086	0.012975208471747	0.897014587968944	0.939822370373032	NA	NA	NA	NA	NA	NA
a4-Hydroxybenzaldehyde	YDR085C	-0.106055744252931	0.00114196061948203	0.000731508286367593	12	-0.459592058625484	0.132793821186547	0.809318898950896	0.037429592589231	0.708782040355078	0.797920344583949	NA	NA	NA	NA	NA	NA
a4-Hydroxybenzaldehyde	YDR098C-B	0.145896166774545	7.24372116930328e-06	1.34397297757715e-05	7	0.0172835584749553	0.970662902102137	0.989743832817103	NA	NA	NA	NA	NA	NA	NA	NA	NA
a4-Hydroxybenzaldehyde	YDR105C	0.0508413196765391	0.119699468597151	0.0429678060383147	6	0.449414967339471	0.37126257624771	0.861236125535125	0.254026871707252	0.00998540073039187	0.0423398755951383	NA	NA	NA	NA	NA	NA
a4-Hydroxybenzaldehyde	YDR107C	0.160034243916933	8.36795491887362e-07	2.92269252375594e-06	4	0.866319322844403	0.133680677155598	0.809318898950896	0.219879094445646	0.0263813597141881	0.0769120171076227	NA	NA	NA	NA	NA	NA
a4-Hydroxybenzaldehyde	YDR120C	0.131542922390114	5.32382764943356e-05	5.8336126778008e-05	4	-0.382377165832003	0.617622834167997	0.927258936002204	0.28623625300216	0.00353984310374088	0.0228143840094239	NA	NA	NA	NA	NA	NA
a4-Hydroxybenzaldehyde	YDR123C	0.137907171222144	2.2523125735291e-05	3.03148271227488e-05	3	0.99965755875662	0.016660980173617	0.714081348598163	0.349555341008991	0.000316843557832126	0.00497897019450484	NA	NA	NA	NA	NA	NA
a4-Hydroxybenzaldehyde	YDR124W	0.121694318513636	0.00018694868084395	0.000157244897117695	15	0.345226407980612	0.207579755084657	0.825402166792259	0.239730607558198	0.015231768579957	0.0543516633046502	NA	NA	NA	NA	NA	NA
a4-Hydroxybenzaldehyde	YDR129C	0.100229089815245	0.00211674591858733	0.00124203296820231	7	0.112483376542315	0.810248040130326	0.960127724006698	0.160069320050873	0.108037385305248	0.205178751185184	NA	NA	NA	NA	NA	NA
a4-Hydroxybenzaldehyde	YDR148C	-0.113029289772574	0.000523903426834689	0.000374202062473152	15	-0.429562315613097	0.110046941786609	0.809318898950896	-0.172855206389619	0.0823272628850208	0.168588915054701	NA	NA	NA	NA	NA	NA
a4-Hydroxybenzaldehyde	YDR161W	0.143973312718424	9.57115747788532e-06	1.64070552778887e-05	6	0.328088870950114	0.525524815099464	0.897754168200118	0.239982764755866	0.0151217140972187	0.0541269853980095	NA	NA	NA	NA	NA	NA
a4-Hydroxybenzaldehyde	YDR186C	0.173079237341661	9.60205085626192e-08	6.32778812370206e-07	7	0.517826685807343	0.233866410135072	0.825423513609986	0.343115767931381	0.000414932755657124	0.00603014119617265	NA	NA	NA	NA	NA	NA
a4-Hydroxybenzaldehyde	YDR202C	0.0394023945194425	0.227961058222894	0.0744812155748722	8	0.296268540266291	0.476146747848388	0.885539341554029	0.109887866121499	0.271563718196396	0.399522754136673	NA	NA	NA	NA	NA	NA
a4-Hydroxybenzaldehyde	YDR206W	0.151308084545114	3.24413431769565e-06	7.59522340494279e-06	6	0.519360652745845	0.291004020340907	0.837219768362957	0.189803233129847	0.0560430724670768	0.129783957292178	NA	NA	NA	NA	NA	NA
a4-Hydroxybenzaldehyde	YDR216W	0.0666431142914087	0.0412894454580894	0.0169015505998172	17	-0.0159509060792756	0.951549444268227	0.989307034670661	0.190369349820825	0.0553007292301557	0.128630931379149	NA	NA	NA	NA	NA	NA
a4-Hydroxybenzaldehyde	YDR222W	0.00453844041363218	0.889597753940876	0.226796792073926	16	-0.187069868641297	0.487842912538769	0.889064731806992	0.0672443922412032	0.501885687965826	0.625443602432358	NA	NA	NA	NA	NA	NA
a4-Hydroxybenzaldehyde	YDR224C	0.0432161558392244	0.18602670800133	0.0627767383674759	13	0.252934335677199	0.404414566739165	0.871351486833219	0.0351021943821296	0.726148443315435	0.810942445320044	NA	NA	NA	NA	NA	NA
a4-Hydroxybenzaldehyde	YDR231C	-0.0570981561611809	0.0804939522132407	0.0304349503055466	11	0.0181445996344002	0.957771793582722	0.989743832817103	-0.135476340226585	0.174575017039622	0.291128016754122	NA	NA	NA	NA	NA	NA
a4-Hydroxybenzaldehyde	YDR232W	0.0275723157196762	0.398956838070862	0.119097829923546	11	0.168980900258889	0.61940558875889	0.927855974380012	0.0253633129281003	0.800236850584285	0.866908452261015	NA	NA	NA	NA	NA	NA
a4-Hydroxybenzaldehyde	YDR233C	0.119598933283085	0.000241384860035612	0.000194036772921349	9	0.748095041740044	0.0204374627505086	0.741179593175786	0.314631855676971	0.0012789165814949	0.0123780081999168	NA	NA	NA	NA	NA	NA
a4-Hydroxybenzaldehyde	YDR234W	-0.040991873333978	0.209732086962177	0.0696657630259402	8	0.438166550035284	0.277535594096131	0.837219768362957	-0.182026159484225	0.0670936781902031	0.146648116068042	NA	NA	NA	NA	NA	NA
a4-Hydroxybenzaldehyde	YDR239C	0.146444799505855	6.68581167197307e-06	1.26911247433757e-05	6	0.770611770735394	0.0728933545891783	0.805922210520422	0.344509770633148	0.000391591472668974	0.00581793045108191	NA	NA	NA	NA	NA	NA
a4-Hydroxybenzaldehyde	YDR243C	0.131145635927059	5.61040417746031e-05	6.08558137913669e-05	4	0.768562319413858	0.231437680586142	0.825423513609986	0.211577202978807	0.0327839465676901	0.0891698404028472	NA	NA	NA	NA	NA	NA
a4-Hydroxybenzaldehyde	YDR244W	0.0223326957091415	0.494510900761758	0.14218466480675	11	0.258368684254059	0.443021392075332	0.880981999466567	0.125625100488284	0.208353670225534	0.329768398918112	NA	NA	NA	NA	NA	NA
a4-Hydroxybenzaldehyde	YDR247W	0.019926244379809	0.54217745865889	0.152900618951309	9	0.11266870921796	0.772887397920995	0.95354054153838	0.13488142243822	0.176493026221161	0.29323101731676	NA	NA	NA	NA	NA	NA
a4-Hydroxybenzaldehyde	YDR266C	0.0720059334532591	0.0274377708731799	0.011791135868046	5	-0.839877390564201	0.0750406677430157	0.805922210520422	-0.0254312679065447	0.799712834240038	0.866519684003224	NA	NA	NA	NA	NA	NA
a4-Hydroxybenzaldehyde	YDR275W	0.0300217822683332	0.358382457595282	0.1093253306837	12	-0.0697867280627777	0.829369560088347	0.964606433193701	0.0306781618855878	0.759537846757222	0.83565233380483	NA	NA	NA	NA	NA	NA
a4-Hydroxybenzaldehyde	YDR276C	-0.0485373845378465	0.137427991402021	0.048496844920036	10	-0.128592543679938	0.723309367389543	0.945249062103892	0.0740942274591209	0.459232923945581	0.585296863852211	NA	NA	NA	NA	NA	NA
a4-Hydroxybenzaldehyde	YDR282C	0.0572486484696363	0.0796979244650054	0.0301666270653789	6	0.533234014385503	0.275958462080103	0.837219768362957	0.17664379509619	0.0757293418183164	0.15878732961905	NA	NA	NA	NA	NA	NA
a4-Hydroxybenzaldehyde	YDR300C	0.159705312999577	8.81834422749514e-07	3.01222582658779e-06	9	0.568197319833898	0.110452626794177	0.809318898950896	0.321848557168321	0.00097139737017016	0.0105634847098352	NA	NA	NA	NA	NA	NA
a4-Hydroxybenzaldehyde	YDR321W	0.104609344314155	0.00133483972605593	0.000837023641738681	13	0.109067208930558	0.722826130321167	0.945249062103892	0.115796563852985	0.246465113329799	0.372467609902939	NA	NA	NA	NA	NA	NA
a4-Hydroxybenzaldehyde	YDR322W	-0.0215045839509037	0.510657576280551	0.146029173694739	10	0.27831455029288	0.436193698507227	0.877123117665173	-0.0216193550806425	0.829237989157519	0.891419150156175	NA	NA	NA	NA	NA	NA
a4-Hydroxybenzaldehyde	YDR331W	0.166238239611131	3.05177719595193e-07	1.42120051733073e-06	8	0.598865748350058	0.116712958009819	0.809318898950896	0.223096228666039	0.0242037781088605	0.0726036580667744	NA	NA	NA	NA	NA	NA
a4-Hydroxybenzaldehyde	YDR346C	0.159248774328445	9.48224562575688e-07	3.11706643822261e-06	10	0.387055830443869	0.269164121550162	0.836047599094204	0.154625239579918	0.120724419369159	0.222535424020138	NA	NA	NA	NA	NA	NA
a4-Hydroxybenzaldehyde	YDR347W	-0.00255340007997304	0.937749870622598	0.235884714139862	13	-0.0400630113859902	0.896610117895732	0.979941005565283	-0.0170949853824796	0.864589025488692	0.917006722358919	NA	NA	NA	NA	NA	NA
a4-Hydroxybenzaldehyde	YDR361C	0.108106999791819	0.000912248791227869	0.000602311869009011	6	0.0478290378679174	0.928311150454917	0.988343589870498	0.119055701948818	0.233328357074515	0.35848460984857	NA	NA	NA	NA	NA	NA
a4-Hydroxybenzaldehyde	YDR362C	0.1552867157048	1.76513955820589e-06	4.99186098119095e-06	7	0.789653611041119	0.0346746581497987	0.787430753975682	0.255588045445989	0.00952220374637717	0.0411382216233213	NA	NA	NA	NA	NA	NA
a4-Hydroxybenzaldehyde	YDR363W	0.124874168769212	0.000125864717154406	0.000115232042194168	4	0.968198623933066	0.031801376066934	0.787430753975682	0.221203827452825	0.0254652916973303	0.0752383618330213	NA	NA	NA	NA	NA	NA
a4-Hydroxybenzaldehyde	YDR376W	0.0554067750599999	0.0898912641142508	0.0334896036924706	11	0.310780523359546	0.352265968263887	0.856069030654413	0.170131690694993	0.0873479694761152	0.176423158687634	NA	NA	NA	NA	NA	NA
a4-Hydroxybenzaldehyde	YDR379C-A	-0.102468292515449	0.00167589330185213	0.00101445864824681	10	-0.00328793435171784	0.99280772135817	0.996265642988288	NA	NA	NA	NA	NA	NA	NA	NA	NA
a4-Hydroxybenzaldehyde	YDR381C-A	-0.111024053241617	0.000658469943238259	0.000456546159114733	7	0.0105997601950715	0.982006299086698	0.992066752577557	NA	NA	NA	NA	NA	NA	NA	NA	NA
a4-Hydroxybenzaldehyde	YDR391C	-0.0107549358123147	0.742186370532288	0.196680526086466	9	0.193326222114611	0.618220181775836	0.927286375200659	0.0947453252967581	0.343526320404521	0.475549504529007	NA	NA	NA	NA	NA	NA
a4-Hydroxybenzaldehyde	YDR399W	0.00764772097531348	0.815050031204068	0.21161432550187	11	0.129033235824641	0.705346604898571	0.939616617776519	-0.0106187769005964	0.915641363300193	0.951402106825996	NA	NA	NA	NA	NA	NA
a4-Hydroxybenzaldehyde	YDR404C	0.0107588325193851	0.74209627764762	0.196680526086466	5	0.433370614877042	0.466009734826123	0.885539341554029	-0.0253454326619952	0.8003747441242	0.866908452261015	NA	NA	NA	NA	NA	NA
a4-Hydroxybenzaldehyde	YDR406W	-0.01775457934007	0.587072365649753	0.163017534602228	12	-0.23960174722177	0.453220663393038	0.885539341554029	0.0111350191191565	0.911556386223821	0.948881261000957	NA	NA	NA	NA	NA	NA
a4-Hydroxybenzaldehyde	YDR408C	0.00187458136033879	0.95427762658847	0.238883694649996	11	0.0141133442904223	0.967148813137824	0.989743832817103	-0.0844773049440813	0.398572016499281	0.527861063759178	NA	NA	NA	NA	NA	NA
a4-Hydroxybenzaldehyde	YDR411C	-0.00512036833980282	0.875550376975238	0.22391012220594	8	0.554537419875122	0.153736183461608	0.809318898950896	0.17798083581416	0.0735049393136878	0.155721575138627	NA	NA	NA	NA	NA	NA
a4-Hydroxybenzaldehyde	YDR414C	-0.0164750737542309	0.614303590731067	0.168910888774892	4	0.531090385343569	0.468909614656431	0.885539341554029	-0.131642365967787	0.18720766277087	0.305601549957014	NA	NA	NA	NA	NA	NA
a4-Hydroxybenzaldehyde	YDR429C	0.0809095784950355	0.0131839650186819	0.00616231529353422	8	0.450731209443038	0.262365189219546	0.832948324389232	0.214871846453547	0.0301014291657891	0.0837859731524641	NA	NA	NA	NA	NA	NA
a4-Hydroxybenzaldehyde	YDR430C	0.0195930399372015	0.548953376326427	0.154274128564981	12	0.281796784865666	0.374889064906014	0.861943851015423	0.0754887526578683	0.450801378828763	0.577122624642015	NA	NA	NA	NA	NA	NA
a4-Hydroxybenzaldehyde	YDR435C	0.0707157401171608	0.0303402774214636	0.0128917396642435	10	0.761677588701776	0.0104644534519164	0.67287084170237	0.2289979401808	0.0206065629137858	0.0661816619128886	NA	NA	NA	NA	NA	NA
a4-Hydroxybenzaldehyde	YDR454C	-0.00351971024596632	0.914270157416524	0.231355903176295	5	-0.724341239514184	0.166365873161512	0.810207567148622	-0.0936319389603934	0.349252542822052	0.480919184175091	NA	NA	NA	NA	NA	NA
a4-Hydroxybenzaldehyde	YDR465C	0.143340044365524	1.04828180793891e-05	1.75589200892517e-05	6	0.247366228857936	0.636518832815032	0.929789221131654	0.335243621485053	0.000572534521504678	0.00761604061164363	NA	NA	NA	NA	NA	NA
a4-Hydroxybenzaldehyde	YDR476C	0.166478674648333	2.93254180203595e-07	1.37946774548744e-06	14	0.684651831380454	0.00690573472716424	0.649157180860155	0.287488890351394	0.00339149999419445	0.0222510187308322	NA	NA	NA	NA	NA	NA
a4-Hydroxybenzaldehyde	YDR477W	0.0850484726145936	0.00916035394823985	0.00448102987948773	7	0.366210114666663	0.419137729007849	0.872185041480735	0.182768204042339	0.0659683759745172	0.145074629209627	NA	NA	NA	NA	NA	NA
a4-Hydroxybenzaldehyde	YDR479C	0.0499467592443222	0.126357918446725	0.0451030000092605	10	0.52036445479016	0.12308155386946	0.809318898950896	0.176289502694122	0.0763277485082113	0.159574094103424	NA	NA	NA	NA	NA	NA
a4-Hydroxybenzaldehyde	YDR487C	0.0610865657903586	0.0614647764331517	0.0240262735990427	9	0.234481270304454	0.543667087093771	0.906087411683412	0.187847615044454	0.058670584042054	0.133970355577066	NA	NA	NA	NA	NA	NA
a4-Hydroxybenzaldehyde	YDR490C	0.0142181218112951	0.663637411600826	0.180002897162263	6	0.0327531474187983	0.950887847146932	0.989307034670661	0.0285553945255856	0.775721442628179	0.847588663196406	NA	NA	NA	NA	NA	NA
a4-Hydroxybenzaldehyde	YDR492W	0.163993830005021	4.41499370961492e-07	1.86348492374063e-06	6	0.599784776717963	0.208206656034726	0.825402166792259	0.171789706843892	0.084263311206101	0.171403321514544	NA	NA	NA	NA	NA	NA
a4-Hydroxybenzaldehyde	YDR503C	0.0613716399795996	0.0602607432129155	0.0236077284556617	7	0.657660154713713	0.108373379756606	0.809318898950896	0.16373212101626	0.100103858588746	0.194478511321149	NA	NA	NA	NA	NA	NA
a4-Hydroxybenzaldehyde	YDR506C	0.147542068042671	5.69064463246873e-06	1.14428088412226e-05	7	0.435454150755818	0.328797245092428	0.837219768362957	0.364920061561222	0.000162595655688685	0.00326332333522555	NA	NA	NA	NA	NA	NA
a4-Hydroxybenzaldehyde	YDR511W	-0.0644414188304187	0.0484895423653715	0.0194499459608782	10	0.426429915821682	0.219104236076993	0.825423513609986	-0.0194071021422007	0.846485414017123	0.903844795254423	NA	NA	NA	NA	NA	NA
a4-Hydroxybenzaldehyde	YDR512C	-0.0531511541376233	0.103773551854111	0.0379801313836931	8	-0.0813551043638809	0.848130919367338	0.969025544798197	-0.0506558889758121	0.613124163858952	0.7223589247589	NA	NA	NA	NA	NA	NA
a4-Hydroxybenzaldehyde	YDR513W	-0.106302877734111	0.00111170089107117	0.000715734592909906	9	-0.217663934182759	0.573714405477291	0.914743409667864	-0.0826930938959079	0.408643687182714	0.538209046899637	NA	NA	NA	NA	NA	NA
a4-Hydroxybenzaldehyde	YEL070W	-0.030893955771484	0.344584094994843	0.105945055602678	7	-0.440418755438856	0.322673460085305	0.837219768362957	0.0657809103071829	0.511258879109497	0.633398481374555	NA	NA	NA	NA	NA	NA
a4-Hydroxybenzaldehyde	YEL068C	-0.00206817724539327	0.949561675758152	0.238044374867622	6	0.197396161019242	0.707751553298538	0.941852593124511	-0.102482211098945	0.305379679482362	0.434844851042846	NA	NA	NA	NA	NA	NA
a4-Hydroxybenzaldehyde	YEL063C	0.0991111195754231	0.00237449686719689	0.00137081870906471	12	0.371105495106898	0.234972710117951	0.825423513609986	0.222040710433143	0.024900661532705	0.0739905371257521	NA	NA	NA	NA	NA	NA
a4-Hydroxybenzaldehyde	YEL053C	0.0987053810509825	0.00247492379810048	0.0014194115534892	2	NA	NA	NA	0.232390644381989	0.018754298329223	0.0624488862292338	NA	NA	NA	NA	NA	NA
a4-Hydroxybenzaldehyde	YEL041W	-0.0346168104198677	0.289551806332556	0.0916261331814877	13	-0.317708819907219	0.290139298187914	0.837219768362957	-0.0780726565341416	0.435409193085907	0.562834030384494	NA	NA	NA	NA	NA	NA
a4-Hydroxybenzaldehyde	YEL032W	0.207674030059045	1.3445291306943e-10	4.95584546622478e-09	11	0.46804467129785	0.146541895885446	0.809318898950896	0.513548812843319	3.39530056511372e-08	1.76555629385914e-05	NA	NA	NA	NA	NA	NA
a4-Hydroxybenzaldehyde	YEL024W	-0.144512490422742	8.85503299668331e-06	1.54640763411893e-05	15	-0.136647216115023	0.627245221691904	0.929369443786133	-0.128346371477755	0.198588451488024	0.319439241426181	NA	NA	NA	NA	NA	NA
a4-Hydroxybenzaldehyde	YEL011W	-0.0125165423322659	0.701834476489427	0.188345098586237	11	0.101970149196255	0.765449729010246	0.95249340037426	-0.0195876104045615	0.845075280790698	0.903350888828779	NA	NA	NA	NA	NA	NA
a4-Hydroxybenzaldehyde	YER001W	0.022745536803309	0.486564242425372	0.140130510128987	17	-0.0124971209757058	0.962032166971619	0.989743832817103	0.102662464877702	0.304525283106928	0.433844238946856	NA	NA	NA	NA	NA	NA
a4-Hydroxybenzaldehyde	YER005W	0.173520030218384	8.89842744629047e-08	6.03489657347556e-07	9	0.0138504739731193	0.971788556416902	0.989743832817103	0.291228270204061	0.0029812471764318	0.0207202112383838	NA	NA	NA	NA	NA	NA
a4-Hydroxybenzaldehyde	YER006W	0.128621902763518	7.80069053228321e-05	7.84046890697152e-05	6	0.359104132529471	0.484498077602425	0.888847710797902	0.314775120708701	0.00127203631253321	0.0123779468457721	NA	NA	NA	NA	NA	NA
a4-Hydroxybenzaldehyde	YER010C	0.0610828309184639	0.0614806819775232	0.0240262735990427	11	0.550343228309075	0.0793877667575279	0.805922210520422	0.225742312818958	0.0225295577614804	0.0693963760881355	NA	NA	NA	NA	NA	NA
a4-Hydroxybenzaldehyde	YER015W	0.0011460043804573	0.97203856308508	0.242422809505739	9	-0.189336150727366	0.625625052081576	0.929369443786133	0.0503794697657938	0.615065249177254	0.724052937907778	NA	NA	NA	NA	NA	NA
a4-Hydroxybenzaldehyde	YER035W	-0.0649227589875426	0.046831439338127	0.0189097242202978	10	-0.113901447097035	0.75404797973482	0.950071142591053	0.0331891262258376	0.740528252808375	0.821691873145277	NA	NA	NA	NA	NA	NA
a4-Hydroxybenzaldehyde	YER044C	-0.0183359543707518	0.574886385272919	0.160344762998645	11	0.350939237425796	0.289966209439428	0.837219768362957	-0.0552495948232238	0.581264870270778	0.695695376134102	NA	NA	NA	NA	NA	NA
a4-Hydroxybenzaldehyde	YER045C	0.0590278329306238	0.0707626040014757	0.0271672412097358	10	0.572791244397332	0.0835062529943552	0.805922210520422	0.191537695829255	0.0537941971591299	0.126262949425615	NA	NA	NA	NA	NA	NA
a4-Hydroxybenzaldehyde	YER050C	-0.0796898771205174	0.0146355581139183	0.00674823888676001	8	0.311080777889727	0.453260697378743	0.885539341554029	0.0309842279743201	0.757212801528501	0.834860683258101	NA	NA	NA	NA	NA	NA
a4-Hydroxybenzaldehyde	YER053C	-0.0568635963263786	0.0817474992709352	0.0308171767497565	13	-0.145862930599937	0.634443832697399	0.929789221131654	-0.0287309548482674	0.774379251500664	0.846445503264628	NA	NA	NA	NA	NA	NA
a4-Hydroxybenzaldehyde	YER056C	0.126089937717992	0.000107926659957455	0.000101332695194135	14	0.193292258802446	0.507911995712544	0.893497832349136	0.140658254119909	0.158512619436508	0.271655735150226	NA	NA	NA	NA	NA	NA
a4-Hydroxybenzaldehyde	YER075C	0.144847350046293	8.43632870065326e-06	1.49572262572688e-05	6	0.269112760451385	0.606075658142643	0.923733351659104	0.233943667890566	0.0179554526174583	0.0608370825836228	NA	NA	NA	NA	NA	NA
a4-Hydroxybenzaldehyde	YER080W	0.14660127427416	6.53436930352704e-06	1.24897113417804e-05	11	0.545769317425676	0.0824382100945333	0.805922210520422	0.319383831281303	0.00106787834083096	0.0110656958506396	NA	NA	NA	NA	NA	NA
a4-Hydroxybenzaldehyde	YER081W	0.0910886220790155	0.00524096861602553	0.00273110585455606	14	0.219696130965222	0.450440460434488	0.884969590760577	0.155141940937314	0.119473074225723	0.220946701323417	NA	NA	NA	NA	NA	NA
a4-Hydroxybenzaldehyde	YER083C	0.0905044830402053	0.00553955725791644	0.00286532744514119	7	0.879710924764733	0.00902491875684658	0.67287084170237	0.245274227047569	0.012966168413192	0.0488258613057659	NA	NA	NA	NA	NA	NA
a4-Hydroxybenzaldehyde	YER099C	-0.0136553122049446	0.676181005858626	0.182759610202707	9	-0.263996777562518	0.492453983669226	0.889336553846942	-0.098468489756484	0.324809865868899	0.455705772079986	NA	NA	NA	NA	NA	NA
a4-Hydroxybenzaldehyde	YER102W	-0.0867940496101951	0.00782105853738196	0.00389773009320739	8	-0.488211817811892	0.219658982719934	0.825423513609986	-0.22784694917591	0.0212696582910311	0.0672458932214405	NA	NA	NA	NA	NA	NA
a4-Hydroxybenzaldehyde	YER119C	0.0306120149116591	0.349007096616086	0.106904989150199	14	0.0815200276913797	0.781747528405051	0.954181307006556	0.120082038800512	0.229294606813504	0.354189886841276	NA	NA	NA	NA	NA	NA
a4-Hydroxybenzaldehyde	YER124C	0.168601923906364	2.05739031361896e-07	1.05674834152123e-06	13	0.641763742139481	0.0180506095390576	0.727507162175401	0.210635952097549	0.0335863627039867	0.0906625741702708	NA	NA	NA	NA	NA	NA
a4-Hydroxybenzaldehyde	YER126C	0.145445645113088	7.73483000046642e-06	1.41442916447103e-05	7	0.471351351825467	0.285652857851652	0.837219768362957	0.128576148389394	0.197779253166277	0.31874114769484	NA	NA	NA	NA	NA	NA
a4-Hydroxybenzaldehyde	YER130C	0.104562866033257	0.00134150844824911	0.000840450881658179	12	0.490317645541882	0.105589733572528	0.809318898950896	0.290882145880496	0.00301725464439462	0.0208998243495862	NA	NA	NA	NA	NA	NA
a4-Hydroxybenzaldehyde	YER137C	0.128324454657709	8.10647732013774e-05	8.08384215410164e-05	4	0.241142575085226	0.758857424914774	0.951277400437036	0.151105985114279	0.129517742116325	0.233885740762436	NA	NA	NA	NA	NA	NA
a4-Hydroxybenzaldehyde	YER138C	0.0846306498671633	0.00950979705004599	0.00461801325303653	12	-0.422118955091999	0.171654553931912	0.810238899826974	0.111349400332126	0.265200743911707	0.392889990980306	NA	NA	NA	NA	NA	NA
a4-Hydroxybenzaldehyde	YER141W	-0.0764336987736973	0.0192207032012446	0.00858626099927835	13	0.0156874528149765	0.959433114534615	0.989743832817103	0.0130906953397998	0.896103055864969	0.939224783205648	NA	NA	NA	NA	NA	NA
a4-Hydroxybenzaldehyde	YER150W	0.0205335549070391	0.529935527447984	0.150258278821493	11	0.00836799260277488	0.98051915202957	0.991775933041021	0.157963980888125	0.112814492453226	0.211642799879454	NA	NA	NA	NA	NA	NA
a4-Hydroxybenzaldehyde	YER154W	0.0718691701389473	0.0277336640915576	0.0119073053461004	8	0.162775009874401	0.700145052669255	0.938581067640702	0.238139164874567	0.0159425119560905	0.0560142311970746	NA	NA	NA	NA	NA	NA
a4-Hydroxybenzaldehyde	YER164W	0.13163301147079	5.26079786241929e-05	5.7736040847553e-05	10	0.269559735737641	0.45134868650597	0.885084964973522	0.20497011936199	0.0387737844494635	0.10021963264841	NA	NA	NA	NA	NA	NA
a4-Hydroxybenzaldehyde	YFL050C	0.00885424705534972	0.786528833147672	0.205546213919235	14	0.146958222167447	0.616133438053452	0.926744735436625	0.0817226552135435	0.414183788237884	0.543254131786448	NA	NA	NA	NA	NA	NA
a4-Hydroxybenzaldehyde	YFL042C	0.155588856749728	1.68435429883395e-06	4.82211335697951e-06	10	0.540896816921745	0.106425252724992	0.809318898950896	0.298924710035727	0.00227409117699393	0.0177218004528682	NA	NA	NA	NA	NA	NA
a4-Hydroxybenzaldehyde	YFL033C	0.101607470727204	0.00183429375912163	0.00109797341530574	8	-0.0315914275144692	0.94080547263867	0.989307034670661	0.199954818987502	0.0439095587072749	0.109248662812359	NA	NA	NA	NA	NA	NA
a4-Hydroxybenzaldehyde	YFL031W	0.13011712155146	6.42159157631047e-05	6.78120110674492e-05	7	0.613680017555933	0.142716091050308	0.809318898950896	0.233926824099065	0.0179639567279264	0.0608370825836228	NA	NA	NA	NA	NA	NA
a4-Hydroxybenzaldehyde	YFL020C	-0.00618185527950006	0.850030349585968	0.218834006172655	5	0.410411190571928	0.492512734697041	0.889336553846942	0.085858306952194	0.390878474673774	0.520928442482289	NA	NA	NA	NA	NA	NA
a4-Hydroxybenzaldehyde	YFL014W	-0.0796255597858643	0.0147158652397748	0.0067807915420136	13	-0.605467093959513	0.0283159679669342	0.785275988644495	-0.134902518903358	0.176424747955218	0.29323101731676	NA	NA	NA	NA	NA	NA
a4-Hydroxybenzaldehyde	YFL009W	0.177798600051142	4.20847591973181e-08	3.51528754472749e-07	5	0.769210591844487	0.128386783984925	0.809318898950896	0.271928834374892	0.00569574263158342	0.0299139277032891	NA	NA	NA	NA	NA	NA
a4-Hydroxybenzaldehyde	YFL005W	0.0684287337533677	0.0361341955753045	0.0150156615174893	8	0.624414591546371	0.09794607952211	0.809318898950896	0.246231117291613	0.0126063692246678	0.0481364699366488	NA	NA	NA	NA	NA	NA
a4-Hydroxybenzaldehyde	YFL002W-A	0.196826777293751	1.20406698843325e-09	2.71320587177235e-08	14	0.409075655689962	0.146396031868206	0.809318898950896	NA	NA	NA	NA	NA	NA	NA	NA	NA
a4-Hydroxybenzaldehyde	YFR015C	-0.0468094396566286	0.152001838811934	0.0528127226003867	8	0.472785523433668	0.236768718670922	0.825423513609986	-0.0295848451578827	0.767860637239738	0.842227844734664	NA	NA	NA	NA	NA	NA
a4-Hydroxybenzaldehyde	YFR017C	-0.0226293503073223	0.488793690812982	0.140714576634944	9	0.349661850297339	0.356316626200759	0.857486407858236	0.0882080602483727	0.377994024209859	0.507898947258725	NA	NA	NA	NA	NA	NA
a4-Hydroxybenzaldehyde	YFR019W	0.124408822151654	0.000133445552054574	0.000120358418647781	7	0.642213637095219	0.119883872796963	0.809318898950896	0.211690497379099	0.0326884622966293	0.0889947664620273	NA	NA	NA	NA	NA	NA
a4-Hydroxybenzaldehyde	YFR030W	-0.0887038461904032	0.00655882988748885	0.00332725601789468	13	-0.445512628024727	0.127085858154664	0.809318898950896	-0.227404119785506	0.0215296081332225	0.0676881985708521	NA	NA	NA	NA	NA	NA
a4-Hydroxybenzaldehyde	YFR031C-A	-0.107671611209395	0.000957095485667544	0.000628949528306756	9	-0.548915100122684	0.125876713305912	0.809318898950896	NA	NA	NA	NA	NA	NA	NA	NA	NA
a4-Hydroxybenzaldehyde	YFR036W	0.0241518568460324	0.460019236838119	0.133893207014678	6	0.543757382435287	0.264750867464921	0.832948324389232	0.070631624443423	0.480539860096303	0.606542562712951	NA	NA	NA	NA	NA	NA
a4-Hydroxybenzaldehyde	YFR037C	0.151610749697212	3.09902907231046e-06	7.43920375488869e-06	5	0.570428179605209	0.315285624807417	0.837219768362957	0.288870984379905	0.00323431489457157	0.0216630927364747	NA	NA	NA	NA	NA	NA
a4-Hydroxybenzaldehyde	YFR055W	0.110532979279141	0.000695995473873554	0.000478762669753598	18	0.233854631359984	0.350317240773833	0.852932023780797	0.230145422377524	0.0199632394210535	0.0648068839321373	NA	NA	NA	NA	NA	NA
a4-Hydroxybenzaldehyde	YGL256W	-0.138114290465071	2.18871914662584e-05	2.96301689580124e-05	6	0.621984326175538	0.187335339038045	0.815535461973268	-0.202529503294203	0.041206502883934	0.104671060759622	NA	NA	NA	NA	NA	NA
a4-Hydroxybenzaldehyde	YGL255W	0.0687589127567801	0.0352435686207539	0.0146980208111425	13	0.515360502553854	0.0714706962861497	0.805922210520422	0.0820941885494817	0.412057604517133	0.541085743305326	NA	NA	NA	NA	NA	NA
a4-Hydroxybenzaldehyde	YGL254W	0.0536540051073029	0.100539957108466	0.0369542688573958	12	0.0392934733186298	0.903500009187658	0.983217906008468	0.0400501630964051	0.689405396237914	0.782731017562697	NA	NA	NA	NA	NA	NA
a4-Hydroxybenzaldehyde	YGL253W	0.109815576134174	0.000754394242117797	0.00051263932323659	16	0.360754362743779	0.1698391367879	0.810207567148622	0.239158547033859	0.0154840238616781	0.0549944365553642	NA	NA	NA	NA	NA	NA
a4-Hydroxybenzaldehyde	YGL242C	0.0603259646940401	0.0647748397182591	0.0251378212886676	10	0.161971102568778	0.65483805417424	0.931578634314413	0.162555266515686	0.102601385237229	0.19780246833736	NA	NA	NA	NA	NA	NA
a4-Hydroxybenzaldehyde	YGL236C	0.105151464665015	0.00125927944321242	0.000796795427126805	11	0.58085302020403	0.0609504600567978	0.805922210520422	0.239302447852575	0.0154202310161985	0.0548530605800095	NA	NA	NA	NA	NA	NA
a4-Hydroxybenzaldehyde	YGL219C	0.0557819449116536	0.0877341400919327	0.032755831529114	7	0.400956594946202	0.372684531509772	0.861757274981579	0.198838583373685	0.0451264396830652	0.111596729350252	NA	NA	NA	NA	NA	NA
a4-Hydroxybenzaldehyde	YGL205W	-0.0197999891837069	0.544740028799421	0.153343037331804	10	0.00817457893895812	0.982119303457998	0.992066752577557	0.0443550397633053	0.658010990361603	0.758532012494209	NA	NA	NA	NA	NA	NA
a4-Hydroxybenzaldehyde	YGL198W	-0.0477838803677271	0.143645160929537	0.0503600859458977	8	-0.193027029638959	0.646963927024622	0.931193334803305	-0.176684885274581	0.0756601844044955	0.15878732961905	NA	NA	NA	NA	NA	NA
a4-Hydroxybenzaldehyde	YGL185C	0.0154068090258091	0.637455212624086	0.174043596034927	9	0.0423070994391555	0.91394113612342	0.9859993201448	0.0439262055877603	0.661112980035265	0.761052704287167	NA	NA	NA	NA	NA	NA
a4-Hydroxybenzaldehyde	YGL171W	0.123075578226383	0.000157612584937618	0.000138315743796653	4	-0.0252360345864854	0.974763965413515	0.990407640648544	0.159752465398974	0.108746087462084	0.206105904666374	NA	NA	NA	NA	NA	NA
a4-Hydroxybenzaldehyde	YGL154C	-0.0103742808644252	0.751004035161588	0.198287317661271	4	-0.631787244177929	0.368212755822071	0.860512653202763	0.0289615548789677	0.772617280875193	0.845112326203072	NA	NA	NA	NA	NA	NA
a4-Hydroxybenzaldehyde	YGL153W	0.0965989669399462	0.00306145418703797	0.00171221823895772	7	0.47862491981872	0.277238321382067	0.837219768362957	0.256254252051796	0.00933035741607081	0.0406471016145659	NA	NA	NA	NA	NA	NA
a4-Hydroxybenzaldehyde	YGL148W	0.115572025408287	0.000389983719584678	0.000291393599592291	13	0.299649457855566	0.319908987624134	0.837219768362957	0.161552360125725	0.10476806006788	0.20069434145622	NA	NA	NA	NA	NA	NA
a4-Hydroxybenzaldehyde	YGL147C	-0.142311434724212	1.21423837983567e-05	1.9365273632571e-05	7	-0.938630049228918	0.00173345889401405	0.473143043387204	-0.380993096050418	7.79901144814043e-05	0.00199153328050729	NA	NA	NA	NA	NA	NA
a4-Hydroxybenzaldehyde	YGL144C	0.0747989650629193	0.0219629991156326	0.00968772891760062	8	0.406754425760311	0.317281577508597	0.837219768362957	0.237237018968201	0.0163580303905187	0.0568809388007269	NA	NA	NA	NA	NA	NA
a4-Hydroxybenzaldehyde	YGL142C	0.0532518343229917	0.103119603431578	0.0378029832230284	9	0.205788393623444	0.595285689844916	0.918795115338016	0.170290692855277	0.087048317842021	0.17588997355974	NA	NA	NA	NA	NA	NA
a4-Hydroxybenzaldehyde	YGL135W	-0.090143267450765	0.00573178056599951	0.00295164110663329	8	-0.391540287661667	0.337441976149821	0.844260436563169	-0.290080127530346	0.00310219482100507	0.0211235973943445	NA	NA	NA	NA	NA	NA
a4-Hydroxybenzaldehyde	YGL134W	0.117004359849213	0.000329373761259268	0.000252698603328036	7	0.422261554793867	0.345308116790674	0.849510385994514	0.228257428336379	0.0210311078518638	0.0667817890536764	NA	NA	NA	NA	NA	NA
a4-Hydroxybenzaldehyde	YGL131C	0.138542213472862	2.0626940884039e-05	2.8345304112063e-05	5	0.32571808808177	0.592737258840182	0.918180705552573	0.478922811289506	3.54539621790855e-07	5.96460775483439e-05	NA	NA	NA	NA	NA	NA
a4-Hydroxybenzaldehyde	YGL127C	0.0734235511099918	0.0245274734844525	0.0106684436200696	6	0.180262428030955	0.732535130559396	0.946419329118342	0.248724458413394	0.0117094507869376	0.0458184163844871	NA	NA	NA	NA	NA	NA
a4-Hydroxybenzaldehyde	YGL123W	-0.12889911407748	7.52553819173028e-05	7.6438102136764e-05	7	-0.696521734058188	0.0820827261467583	0.805922210520422	-0.379079014424574	8.52933733179037e-05	0.00213981620780004	NA	NA	NA	NA	NA	NA
a4-Hydroxybenzaldehyde	YGL121C	0.0304512455903432	0.351545240692693	0.107517440095458	12	0.134525998263603	0.676799299454095	0.933091997100406	0.0643473886209392	0.520526704650881	0.641326969155848	NA	NA	NA	NA	NA	NA
a4-Hydroxybenzaldehyde	YGL119W	0.118501319402228	0.000275512981057026	0.000217098647775829	6	0.875600752644452	0.0222502091930002	0.743177681667433	0.267277007314191	0.00661379602527564	0.0335380436742701	NA	NA	NA	NA	NA	NA
a4-Hydroxybenzaldehyde	YGL111W	0.144881014375696	8.39529637938628e-06	1.49079908590316e-05	4	0.725599686472238	0.274400313527762	0.837219768362957	0.356185468023178	0.00023856777220581	0.00413517471823403	NA	NA	NA	NA	NA	NA
a4-Hydroxybenzaldehyde	YGL104C	0.0335576221834026	0.304570791582021	0.0955777680379306	8	0.437686689505255	0.278123321273028	0.837219768362957	0.0805531417938536	0.42091818622294	0.549190699177741	NA	NA	NA	NA	NA	NA
a4-Hydroxybenzaldehyde	YGL087C	0.000360688883605308	0.991197907039631	0.246316396954037	5	0.18710751276264	0.763164765006079	0.952303289538385	0.0746939203650748	0.455596456035383	0.5817053106706	NA	NA	NA	NA	NA	NA
a4-Hydroxybenzaldehyde	YGL078C	0.10400541587668	0.00142391851557716	0.000884150928475118	5	-0.441337205543599	0.456887938401242	0.885539341554029	0.246778698391035	0.0124044152723981	0.047715706360536	NA	NA	NA	NA	NA	NA
a4-Hydroxybenzaldehyde	YGL076C	-0.107809019367988	0.000942726397204058	0.000619798501141808	8	-0.726917773029908	0.0410541491828561	0.805922210520422	-0.201045043663684	0.0427474986147557	0.107072212083653	NA	NA	NA	NA	NA	NA
a4-Hydroxybenzaldehyde	YGL067W	0.0141722911456523	0.664655407175819	0.180153917209674	10	0.263218547054804	0.462471489907631	0.885539341554029	0.115024089173526	0.249652161972741	0.375412059731223	NA	NA	NA	NA	NA	NA
a4-Hydroxybenzaldehyde	YGL055W	0.165859481065377	3.2491433893957e-07	1.49320378579305e-06	10	0.306204724350285	0.38952639842943	0.863969200962233	0.3397023471336	0.000477592610851691	0.00664678767414032	NA	NA	NA	NA	NA	NA
a4-Hydroxybenzaldehyde	YGL051W	-0.0209855241033201	0.520916808564958	0.148311935073326	3	-0.572743067073869	0.611758549668449	0.925490034591766	0.0415286596375861	0.678560234371612	0.773796758493944	NA	NA	NA	NA	NA	NA
a4-Hydroxybenzaldehyde	YGL047W	-0.0255453843114806	0.434533589566042	0.12764933839827	10	-0.0975247058043446	0.788682199773341	0.955337386824747	-0.0113255971314606	0.910048935864853	0.948174847567752	NA	NA	NA	NA	NA	NA
a4-Hydroxybenzaldehyde	YGL039W	0.188089286154037	6.44531792804792e-09	8.16188544680422e-08	12	0.270134102799388	0.395795552630988	0.868639752832968	0.18077875452056	0.0690203835167161	0.149600831267759	NA	NA	NA	NA	NA	NA
a4-Hydroxybenzaldehyde	YGL038C	-0.0744436502788939	0.0226021194084472	0.00993304550890236	21	-0.279003633648233	0.220662666478943	0.825423513609986	-0.046828459100846	0.640233776445095	0.743883242182804	NA	NA	NA	NA	NA	NA
a4-Hydroxybenzaldehyde	YGL036W	-0.0545084623360812	0.0952297207831093	0.035215539449355	6	-0.189523125447445	0.71911905382925	0.944998322945458	-0.0567243604164202	0.571200989499277	0.686689714152136	NA	NA	NA	NA	NA	NA
a4-Hydroxybenzaldehyde	YGL028C	0.191186358473973	3.58813768083847e-09	5.5087301027927e-08	10	0.56807934831814	0.086670664805281	0.809318898950896	0.284637670691444	0.00373758635360563	0.023240839618008	NA	NA	NA	NA	NA	NA
a4-Hydroxybenzaldehyde	YGL012W	0.0442691859532657	0.175519815926529	0.0597976137894936	13	0.219290865800145	0.471628451937344	0.885539341554029	0.0367635716675667	0.713736954835571	0.801606043816703	NA	NA	NA	NA	NA	NA
a4-Hydroxybenzaldehyde	YGR004W	0.0968750898314117	0.00297795546761658	0.00166885924391462	3	0.815223225407157	0.393228445643973	0.866330451113929	0.122658411956496	0.219384913444963	0.343248153345936	NA	NA	NA	NA	NA	NA
a4-Hydroxybenzaldehyde	YGR027W-A	0.109497950263486	0.000781673825536202	0.00052807891022054	12	-0.256813330244234	0.420378423197969	0.872185041480735	NA	NA	NA	NA	NA	NA	NA	NA	NA
a4-Hydroxybenzaldehyde	YGR029W	0.00598242275545117	0.854813946206087	0.219806358955666	7	0.58983749505234	0.163336399538528	0.810207567148622	0.0646471731556152	0.518581548859621	0.639837458903588	NA	NA	NA	NA	NA	NA
a4-Hydroxybenzaldehyde	YGR031W	0.0663781013302313	0.0421051923751992	0.0171901409975732	7	-0.110938979498641	0.8128209640332	0.960640273353731	0.0634470344216324	0.526390841943957	0.646405241717353	NA	NA	NA	NA	NA	NA
a4-Hydroxybenzaldehyde	YGR035C	-0.00996853906150007	0.760438675304956	0.200112980035859	13	-0.106641099750684	0.728780310962733	0.945947393770343	-0.0494144806744072	0.621862407175939	0.729203150686013	NA	NA	NA	NA	NA	NA
a4-Hydroxybenzaldehyde	YGR037C	-0.068851548747543	0.0349970775615556	0.0146214114820548	9	0.352609947794823	0.351994440966365	0.855810206681467	-0.143882392227208	0.149090824117	0.25955839569511	NA	NA	NA	NA	NA	NA
a4-Hydroxybenzaldehyde	YGR041W	0.127768696883377	8.70836254455448e-05	8.56182233087639e-05	14	0.3675824478638	0.196018196037847	0.820603121716725	0.123755911816619	0.215256854551458	0.338726054479873	NA	NA	NA	NA	NA	NA
a4-Hydroxybenzaldehyde	YGR062C	0.0407620493664249	0.212300616928317	0.0703016501287635	10	0.337402441369547	0.340370604090824	0.846194608252642	0.155925695458449	0.117594115946699	0.218605687541137	NA	NA	NA	NA	NA	NA
a4-Hydroxybenzaldehyde	YGR063C	0.0535815591315463	0.101000817207953	0.0370943843532646	5	0.7948842090614	0.108018299532853	0.809318898950896	-0.0106636295769802	0.915286359606058	0.951378880055724	NA	NA	NA	NA	NA	NA
a4-Hydroxybenzaldehyde	YGR065C	0.13483144031902	3.42973470884012e-05	4.13428946425684e-05	12	0.650670315962288	0.021946820440135	0.743177681667433	0.238055949776836	0.0159804534070589	0.0560786463118875	NA	NA	NA	NA	NA	NA
a4-Hydroxybenzaldehyde	YGR077C	0.0765144174550816	0.0190934020625708	0.00853332197145589	7	0.52231645957648	0.229117071484317	0.825423513609986	0.217453727611319	0.0281312833449524	0.0799756166665645	NA	NA	NA	NA	NA	NA
a4-Hydroxybenzaldehyde	YGR088W	-0.132728175483756	4.54891691168229e-05	5.18371746101758e-05	15	-0.389726208653985	0.151009028705215	0.809318898950896	-0.144197440337112	0.148193248137923	0.258592245072886	NA	NA	NA	NA	NA	NA
a4-Hydroxybenzaldehyde	YGR101W	0.0164554549016038	0.614725426930723	0.168984894153958	9	0.373332837272388	0.322341332585146	0.837219768362957	0.203247956096851	0.0404774963265694	0.103359989963825	NA	NA	NA	NA	NA	NA
a4-Hydroxybenzaldehyde	YGR103W	0.107239308579496	0.00100363384908358	0.000655523557786008	6	0.0394324535319563	0.940881976825676	0.989307034670661	0.140918741354086	0.157735305445098	0.270700854229211	NA	NA	NA	NA	NA	NA
a4-Hydroxybenzaldehyde	YGR110W	0.0213448732934301	0.513802992257058	0.146565927982416	18	-0.00796755000094856	0.974968949895337	0.990407640648544	0.0971296360657225	0.331463632716434	0.463223058670413	NA	NA	NA	NA	NA	NA
a4-Hydroxybenzaldehyde	YGR111W	0.0379993332509126	0.244965243513428	0.079479336373946	11	0.277738879584803	0.408285086963954	0.872185041480735	0.0973224166351006	0.330500249660999	0.462102524581011	NA	NA	NA	NA	NA	NA
a4-Hydroxybenzaldehyde	YGR122C-A	0.0165730689584339	0.612198448824175	0.168564280093495	3	0.996970826633948	0.0495640602229441	0.805922210520422	NA	NA	NA	NA	NA	NA	NA	NA	NA
a4-Hydroxybenzaldehyde	YGR123C	0.141559957468491	1.35100114739154e-05	2.07093797159806e-05	4	0.910086006441199	0.0899139935588011	0.809318898950896	0.231287521725779	0.0193401550538933	0.0637612028289739	NA	NA	NA	NA	NA	NA
a4-Hydroxybenzaldehyde	YGR125W	-0.00359577227094391	0.912424875963114	0.231140148813826	17	0.0843545332943368	0.747539968763912	0.94934579896228	0.0192787435216081	0.847488448404454	0.904406196093356	NA	NA	NA	NA	NA	NA
a4-Hydroxybenzaldehyde	YGR135W	-0.000688874713013767	0.983189905668127	0.244761742764074	9	0.68610690445792	0.0412804714270062	0.805922210520422	0.189017772226686	0.0570865573573545	0.131531560231311	NA	NA	NA	NA	NA	NA
a4-Hydroxybenzaldehyde	YGR149W	-0.0239114930072659	0.464498086948143	0.13485967202495	9	0.265860931180093	0.489288061568413	0.889064731806992	0.0965031947594558	0.334606481997257	0.466021202099906	NA	NA	NA	NA	NA	NA
a4-Hydroxybenzaldehyde	YGR161W-B	0.196826777293751	1.20406698843325e-09	2.71320587177235e-08	14	0.409075655689962	0.146396031868206	0.809318898950896	NA	NA	NA	NA	NA	NA	NA	NA	NA
a4-Hydroxybenzaldehyde	YGR165W	-0.0149189908216985	0.648147766221232	0.176536570476584	10	0.496050877750973	0.144786544469091	0.809318898950896	0.111430987029381	0.264848552191766	0.392571577749909	NA	NA	NA	NA	NA	NA
a4-Hydroxybenzaldehyde	YGR175C	-3.14461927646585e-05	0.99923258551217	0.247432814111866	7	0.663267916435555	0.104343328164007	0.809318898950896	0.0379760361158231	0.704725764591649	0.794761706124651	NA	NA	NA	NA	NA	NA
a4-Hydroxybenzaldehyde	YGR177C	0.0397940714590547	0.223367779529649	0.0732201930724051	15	0.12653356695778	0.653171181427461	0.931578634314413	0.128119439021071	0.199389969880157	0.320368153852388	NA	NA	NA	NA	NA	NA
a4-Hydroxybenzaldehyde	YGR181W	-0.174726906006207	7.21756477002002e-08	5.27935797247484e-07	4	-0.535587187009908	0.464412812990092	0.885539341554029	-0.30828340104343	0.00161996876956234	0.0145515271040303	NA	NA	NA	NA	NA	NA
a4-Hydroxybenzaldehyde	YGR187C	0.14341663761032	1.03683055537547e-05	1.74103799621959e-05	9	0.329409602936012	0.386689567831624	0.863969200962233	0.163720048878461	0.100129233538598	0.194478511321149	NA	NA	NA	NA	NA	NA
a4-Hydroxybenzaldehyde	YGR199W	0.110315274815066	0.000713258149503876	0.000489913697478301	9	0.437038508057869	0.239486910790063	0.825423513609986	0.261118684169202	0.00802957057231875	0.0370097853937657	NA	NA	NA	NA	NA	NA
a4-Hydroxybenzaldehyde	YGR212W	0.0773156316995521	0.0178691903942928	0.00806097286087448	3	0.242628667016038	0.843980683189963	0.969025544798197	0.209566224206875	0.034518328847085	0.0923848465019112	NA	NA	NA	NA	NA	NA
a4-Hydroxybenzaldehyde	YGR214W	-0.0960349511789703	0.00323867007474737	0.00179837335680752	7	-0.928914261443334	0.00248981823419431	0.53800822343882	-0.37172446342948	0.000119692069532522	0.0026639635709184	NA	NA	NA	NA	NA	NA
a4-Hydroxybenzaldehyde	YGR218W	0.126558307488027	0.000101681895066994	9.67701388557084e-05	4	0.231919221042013	0.768080778957987	0.95249340037426	0.269025371915194	0.00625441778616827	0.0320279943929118	NA	NA	NA	NA	NA	NA
a4-Hydroxybenzaldehyde	YGR225W	-0.0173956358515397	0.594655177619572	0.164595470107605	8	0.32977295042208	0.425041774866256	0.874636497703809	0.0917766398985736	0.358926207032866	0.490232426958713	NA	NA	NA	NA	NA	NA
a4-Hydroxybenzaldehyde	YGR227W	-0.00551246870091528	0.86610706843381	0.222066784459863	7	-0.230979710044464	0.61825262384339	0.927286375200659	0.0821477427338781	0.411751655147131	0.540837297770274	NA	NA	NA	NA	NA	NA
a4-Hydroxybenzaldehyde	YGR235C	-0.00363046966456117	0.911583265512511	0.231089416678485	10	0.129802046822727	0.720793870944633	0.945249062103892	0.110768602417993	0.267717101726144	0.395184986289947	NA	NA	NA	NA	NA	NA
a4-Hydroxybenzaldehyde	YGR245C	0.128929640655363	7.49580481772319e-05	7.62176097688935e-05	6	0.204477307103394	0.697558736531455	0.938581067640702	0.155014635878785	0.119780447917339	0.221228337774356	NA	NA	NA	NA	NA	NA
a4-Hydroxybenzaldehyde	YGR248W	-0.0514335460769535	0.115444527559701	0.0416544870052814	9	-0.178753649682997	0.645403632545477	0.931193334803305	0.000572349382859062	0.995444739283023	0.99941346100055	NA	NA	NA	NA	NA	NA
a4-Hydroxybenzaldehyde	YGR255C	-0.0951809308308895	0.00352481596189081	0.00193447474968267	8	0.359522866951099	0.381730549882427	0.863969200962233	-0.103497806880475	0.300586216586294	0.430053316376588	NA	NA	NA	NA	NA	NA
a4-Hydroxybenzaldehyde	YGR264C	0.154628874041348	1.95408477073716e-06	5.35677890923628e-06	4	-0.225572709898654	0.774427290101346	0.95354054153838	0.279549600258024	0.00443447163148266	0.0256627789070897	NA	NA	NA	NA	NA	NA
a4-Hydroxybenzaldehyde	YGR267C	0.132614608424962	4.61826403855518e-05	5.24989556691774e-05	12	0.730365671677725	0.00698730324023921	0.649157180860155	0.250816290848376	0.0110004884631396	0.044248041548508	NA	NA	NA	NA	NA	NA
a4-Hydroxybenzaldehyde	YGR277C	0.0746794999798663	0.0221761121458636	0.0097704137505631	6	0.803132471981997	0.0543202553550871	0.805922210520422	0.24726129405685	0.0122287741354013	0.047230646897026	NA	NA	NA	NA	NA	NA
a4-Hydroxybenzaldehyde	YGR285C	0.0774776806961972	0.0176301106183598	0.00796083304599896	10	-0.124530981182672	0.731773863727666	0.946303765635036	0.0589275465526946	0.556320333722827	0.673044058564842	NA	NA	NA	NA	NA	NA
a4-Hydroxybenzaldehyde	YGR286C	-0.0844254674435159	0.00968570645122373	0.0046952758698937	13	-0.0756930988184258	0.805862307074033	0.958780396376959	-0.0606239103101281	0.544991221121903	0.66284282050123	NA	NA	NA	NA	NA	NA
a4-Hydroxybenzaldehyde	YGR287C	-0.0264049244367914	0.419228497738125	0.123931260724295	6	-0.0967029600308375	0.855397717004899	0.970929051340777	-0.119134276515826	0.233017799669493	0.358199896293873	NA	NA	NA	NA	NA	NA
a4-Hydroxybenzaldehyde	YGR296W	0.0823762775895418	0.0116078459106704	0.00550107977931183	8	0.362856538740247	0.377004431556828	0.862055062430056	0.0923891313000929	0.355714450546209	0.487306172822878	NA	NA	NA	NA	NA	NA
a4-Hydroxybenzaldehyde	YHL032C	0.0359382167843769	0.271524060005512	0.0867443014982532	9	-0.0585305114605171	0.881102501522762	0.97629657510523	0.08154626773454	0.415195439188883	0.544206670980845	NA	NA	NA	NA	NA	NA
a4-Hydroxybenzaldehyde	YHL031C	-0.0240442131674291	0.462022039421543	0.134364172625326	8	0.311434671298137	0.45271949046102	0.885539341554029	0.070627052728748	0.480568338149492	0.606542562712951	NA	NA	NA	NA	NA	NA
a4-Hydroxybenzaldehyde	YHL027W	0.0765941277444904	0.0189684140492291	0.00848832326035611	10	0.0151075438430434	0.966959789559397	0.989743832817103	0.19515964270343	0.0493369211729482	0.118769693320236	NA	NA	NA	NA	NA	NA
a4-Hydroxybenzaldehyde	YHL011C	0.112710511221708	0.000543427899472086	0.000385584886868063	9	0.439606196828674	0.236418378493981	0.825423513609986	0.180969522650406	0.0687228618980048	0.149182075922804	NA	NA	NA	NA	NA	NA
a4-Hydroxybenzaldehyde	YHL002W	0.129992840195036	6.5267989809346e-05	6.86976275161148e-05	7	0.958412915440444	0.000662376912949298	0.473143043387204	0.333103788006681	0.000623989587656571	0.00803878477791799	NA	NA	NA	NA	NA	NA
a4-Hydroxybenzaldehyde	YHR001W-A	-0.152624350390516	2.65699868521725e-06	6.70047147884052e-06	16	-0.24459702355	0.361241864639943	0.860512653202763	NA	NA	NA	NA	NA	NA	NA	NA	NA
a4-Hydroxybenzaldehyde	YHR004C	0.0927995813669583	0.00444807539961088	0.00238463282134902	9	0.247854235726638	0.520214838973475	0.897754168200118	0.225794904900659	0.0224973130124012	0.0693717684263798	NA	NA	NA	NA	NA	NA
a4-Hydroxybenzaldehyde	YHR009C	-0.0388018740072411	0.235133299349965	0.076556031322336	13	0.00507038402879595	0.986883932439553	0.993608486023251	-0.0282605495846464	0.777977070058556	0.849728631035887	NA	NA	NA	NA	NA	NA
a4-Hydroxybenzaldehyde	YHR019C	0.103592907576787	0.00148787369904485	0.000914916643366419	4	-0.965224221578769	0.0347757784212315	0.787430753975682	0.174984816983672	0.078564205380097	0.162527036084685	NA	NA	NA	NA	NA	NA
a4-Hydroxybenzaldehyde	YHR020W	0.112627798648436	0.000548603310000934	0.000389059465287793	7	0.000460320960128976	0.999218534949852	0.999881593947561	0.0612189686803923	0.541044050244406	0.659444271766035	NA	NA	NA	NA	NA	NA
a4-Hydroxybenzaldehyde	YHR029C	0.180739240716539	2.48887482252894e-08	2.36542677161381e-07	12	0.218955905006922	0.494154316856913	0.889336553846942	0.266802307016221	0.00671447532533183	0.0337004648790399	NA	NA	NA	NA	NA	NA
a4-Hydroxybenzaldehyde	YHR030C	-0.015008651196409	0.646176960942126	0.176080774633805	8	0.298387451854797	0.472845191587095	0.885539341554029	0.115851661401331	0.246238871624367	0.372418388601635	NA	NA	NA	NA	NA	NA
a4-Hydroxybenzaldehyde	YHR033W	-0.0720995601343267	0.0272367770299554	0.0117191797363479	16	-0.333362103974746	0.207036874240629	0.825402166792259	-0.0792306377136402	0.428609277133785	0.555687618478776	NA	NA	NA	NA	NA	NA
a4-Hydroxybenzaldehyde	YHR047C	0.124567455148517	0.000130814316103521	0.000118741053609524	12	0.187399907512766	0.559744048558271	0.914356203896545	0.124062649123691	0.214113034908552	0.337204449250252	NA	NA	NA	NA	NA	NA
a4-Hydroxybenzaldehyde	YHR052W	0.149271400899185	4.40380271112509e-06	9.47996962551018e-06	8	0.490993283270636	0.216644363411129	0.825423513609986	0.219321732501284	0.0267750810742288	0.0777015628523312	NA	NA	NA	NA	NA	NA
a4-Hydroxybenzaldehyde	YHR061C	0.140438338128509	1.58271339138532e-05	2.33002109344466e-05	8	0.439329021190007	0.276114349372686	0.837219768362957	0.203509167684035	0.0402151313163952	0.103060282764239	NA	NA	NA	NA	NA	NA
a4-Hydroxybenzaldehyde	YHR062C	0.133427401933368	4.14319757203903e-05	4.79173174901348e-05	8	0.410980372910831	0.31178573262624	0.837219768362957	0.291397275222468	0.00296380619405111	0.0206481541309947	NA	NA	NA	NA	NA	NA
a4-Hydroxybenzaldehyde	YHR064C	0.116532910862678	0.000348277327606264	0.000264730198001739	8	-0.28070415134574	0.500673712856523	0.892073808497821	0.133182242233429	0.18205628447314	0.30025420084663	NA	NA	NA	NA	NA	NA
a4-Hydroxybenzaldehyde	YHR068W	0.12089056493181	0.000206302600505491	0.000170445242240187	10	0.0272899690791332	0.940347631521054	0.989307034670661	0.14304532541963	0.151495487964649	0.262592179138726	NA	NA	NA	NA	NA	NA
a4-Hydroxybenzaldehyde	YHR073W	0.134988641050257	3.35753608877607e-05	4.0805412845797e-05	5	-0.157495496263108	0.800302634955722	0.958499633679916	0.189940492984883	0.0558623385723584	0.129470249851657	NA	NA	NA	NA	NA	NA
a4-Hydroxybenzaldehyde	YHR078W	0.0673453985410438	0.0391920997614353	0.0161518629848832	5	0.774845894949851	0.123826417763592	0.809318898950896	0.19293367697011	0.052038556114444	0.123613181467865	NA	NA	NA	NA	NA	NA
a4-Hydroxybenzaldehyde	YHR089C	0.0332187727522345	0.309482693667957	0.0967497389065286	8	-0.341066494066926	0.408363381551292	0.872185041480735	-0.0341599339267999	0.733219539622986	0.816750879580035	NA	NA	NA	NA	NA	NA
a4-Hydroxybenzaldehyde	YHR116W	-0.119295587758492	0.000250398021610468	0.000200245044054024	7	-0.0772609170714661	0.869228912684477	0.97294565183218	-0.111528249615624	0.264429106101729	0.392254794321029	NA	NA	NA	NA	NA	NA
a4-Hydroxybenzaldehyde	YHR128W	0.0341450732453226	0.296178284264736	0.0933979552002691	6	-0.13986551064947	0.791569783836024	0.955337386824747	-0.142485571966879	0.153119664891455	0.264685549464831	NA	NA	NA	NA	NA	NA
a4-Hydroxybenzaldehyde	YHR140W	-0.0765339545977399	0.0190627009465176	0.00852232714220893	14	0.19529848061742	0.503431668442889	0.892507392213528	-0.179374176162372	0.0712431810598761	0.152454543831834	NA	NA	NA	NA	NA	NA
a4-Hydroxybenzaldehyde	YHR142W	0.0213567805161494	0.513568139131511	0.146548187686786	11	0.477773506065844	0.137202800317393	0.809318898950896	0.0854849747873392	0.392949489408356	0.522184685843459	NA	NA	NA	NA	NA	NA
a4-Hydroxybenzaldehyde	YHR146W	0.119000324795176	0.000259472884668566	0.000206556396008198	13	0.245464315115345	0.418895612165331	0.872185041480735	0.156973060040571	0.115118939839848	0.215049097284105	NA	NA	NA	NA	NA	NA
a4-Hydroxybenzaldehyde	YHR147C	-0.0331064524735235	0.311122336502013	0.0971509015443883	9	0.5484237717135	0.126285536632078	0.809318898950896	-0.0129403781025853	0.897289528673247	0.939822370373032	NA	NA	NA	NA	NA	NA
a4-Hydroxybenzaldehyde	YHR148W	0.143342739887632	1.04787676855611e-05	1.75589200892517e-05	6	0.0684279997343823	0.89751820372853	0.980726802472853	0.29074510009158	0.00303161921460113	0.0209347617877501	NA	NA	NA	NA	NA	NA
a4-Hydroxybenzaldehyde	YHR149C	0.12475256095931	0.000127805699657458	0.000116779476724881	4	-0.359966832491594	0.640033167508406	0.930533223072215	0.280869551570198	0.004243351695084	0.0249765939764514	NA	NA	NA	NA	NA	NA
a4-Hydroxybenzaldehyde	YHR162W	0.0286806008364207	0.380267339024783	0.114620704994691	14	0.0908748514460153	0.757351473240653	0.950822626823576	0.0629311571984783	0.529765738773196	0.649712698495429	NA	NA	NA	NA	NA	NA
a4-Hydroxybenzaldehyde	YHR170W	0.144413214956521	8.9829282107992e-06	1.56678426372621e-05	6	0.217415420000252	0.679015425276819	0.933733850018781	0.297250903908734	0.00241352274055599	0.01828052121133	NA	NA	NA	NA	NA	NA
a4-Hydroxybenzaldehyde	YHR174W	0.0282725296092522	0.387085456088718	0.116224474048555	8	0.337947919402816	0.412940404665853	0.872185041480735	0.00840474905248186	0.933184344561555	0.963330527141688	NA	NA	NA	NA	NA	NA
a4-Hydroxybenzaldehyde	YHR175W	0.148403731492955	5.01007880358958e-06	1.04159544503839e-05	9	0.414614807886754	0.267187762560393	0.834217782443227	0.29679302061704	0.00245298462198892	0.0184450593547458	NA	NA	NA	NA	NA	NA
a4-Hydroxybenzaldehyde	YHR177W	0.083280532834451	0.0107214886233622	0.00513502364969548	14	0.270206819799167	0.350146981885085	0.852932023780797	0.0938591471734147	0.348079174143172	0.480109205714721	NA	NA	NA	NA	NA	NA
a4-Hydroxybenzaldehyde	YHR178W	0.0647185676377589	0.0475289203075107	0.0191415647600387	8	0.313185369043058	0.450046049890939	0.884969590760577	0.123924102460914	0.214629137912705	0.337924213834482	NA	NA	NA	NA	NA	NA
a4-Hydroxybenzaldehyde	YHR179W	0.176798949251171	5.02128147289526e-08	3.99913865839289e-07	14	0.248842594676957	0.390953480985552	0.864582743892032	0.230377539685356	0.0198352264460835	0.0645745562160488	NA	NA	NA	NA	NA	NA
a4-Hydroxybenzaldehyde	YHR188C	0.122162455401317	0.000176475383056267	0.000150888405498855	6	0.716050871228275	0.109493663097642	0.809318898950896	0.138177095274496	0.166060278992334	0.281775376990849	NA	NA	NA	NA	NA	NA
a4-Hydroxybenzaldehyde	YHR199C	0.133403218971497	4.1566379705319e-05	4.79933006063759e-05	7	0.724869105662169	0.0653272995631791	0.805922210520422	0.361021152519159	0.00019320617316153	0.00367155917104303	NA	NA	NA	NA	NA	NA
a4-Hydroxybenzaldehyde	YHR202W	-0.0668912856685759	0.0405376966327236	0.0166230504467149	8	0.102863844473113	0.808486472122396	0.959821996322715	0.0490050700503342	0.624755870591519	0.731097295373054	NA	NA	NA	NA	NA	NA
a4-Hydroxybenzaldehyde	YHR203C	-0.0589748298183811	0.071016408317709	0.0272497055061288	6	-0.433182282216891	0.390869230624347	0.864582743892032	-0.253719403192468	0.0100789205028507	0.0424219464873481	NA	NA	NA	NA	NA	NA
a4-Hydroxybenzaldehyde	YHR206W	0.10250518376481	0.00166939440514761	0.00101181711751708	4	0.842238415385456	0.157761584614544	0.809318898950896	0.21927924530634	0.0268052980173483	0.0777122679468992	NA	NA	NA	NA	NA	NA
a4-Hydroxybenzaldehyde	YHR211W	0.0343685891526259	0.293026035080086	0.0925787384840691	3	0.462212260280541	0.694111633335514	0.938581067640702	0.00047101390925268	0.996251249800423	0.999571504798881	NA	NA	NA	NA	NA	NA
a4-Hydroxybenzaldehyde	YHR215W	-0.157523471085751	1.2452159430323e-06	3.85737550907119e-06	11	-0.353144147710104	0.286735538107703	0.837219768362957	-0.20252641953944	0.0412096553899771	0.104671060759622	NA	NA	NA	NA	NA	NA
a4-Hydroxybenzaldehyde	YHR216W	0.0824797726387396	0.0115032115590315	0.00546075425881055	19	0.440242761048819	0.0592475256051269	0.805922210520422	0.132338154068681	0.184867052581367	0.303078114292181	NA	NA	NA	NA	NA	NA
a4-Hydroxybenzaldehyde	YIL162W	0.18215481780029	1.92682038159271e-08	1.89573084008784e-07	12	0.523335744905674	0.0807965642078575	0.805922210520422	0.323987619703098	0.000894181930483884	0.0101281596878571	NA	NA	NA	NA	NA	NA
a4-Hydroxybenzaldehyde	YIL160C	-0.121903741148023	0.000182193296429658	0.000154735612898414	16	-0.407699552686082	0.116991641519026	0.809318898950896	-0.115962436256864	0.24578444157989	0.371843054791288	NA	NA	NA	NA	NA	NA
a4-Hydroxybenzaldehyde	YIL159W	0.142647405770897	1.15745761796474e-05	1.87813036523569e-05	6	-0.414052073534025	0.414414251176127	0.872185041480735	0.136387015016423	0.171668764818207	0.288298689007676	NA	NA	NA	NA	NA	NA
a4-Hydroxybenzaldehyde	YIL157C	-0.0455115388624972	0.163699881865015	0.0562062310440738	8	0.240472520053789	0.566194740860175	0.914743409667864	-0.0300588581326572	0.764248949542609	0.839060267060215	NA	NA	NA	NA	NA	NA
a4-Hydroxybenzaldehyde	YIL156W-B	-0.0874452645820573	0.00736813701940038	0.00370152334507187	5	-0.129259316480157	0.83588137649345	0.966841440641006	NA	NA	NA	NA	NA	NA	NA	NA	NA
a4-Hydroxybenzaldehyde	YIL155C	0.0119781780796087	0.714083735519198	0.190972028532589	14	-0.114511892886862	0.696681874418392	0.938581067640702	0.0474183088961301	0.636023727560013	0.740345079699486	NA	NA	NA	NA	NA	NA
a4-Hydroxybenzaldehyde	YIL133C	-0.0739151140349295	0.0235826608005048	0.010315295668876	7	-0.801462838576285	0.0302156426061647	0.787430753975682	-0.307314618897495	0.00167871566235097	0.0147821090953491	NA	NA	NA	NA	NA	NA
a4-Hydroxybenzaldehyde	YIL128W	0.125943848444461	0.000109947237344214	0.000102815244334939	7	0.253111370281068	0.583935782187742	0.915168016447758	0.216400884679971	0.028921042639043	0.0815721715460188	NA	NA	NA	NA	NA	NA
a4-Hydroxybenzaldehyde	YIL117C	-0.00252548826888005	0.938428983672885	0.235973353076825	12	0.0117418179118498	0.971109431167885	0.989743832817103	0.123482399037337	0.216280431659377	0.33973246201642	NA	NA	NA	NA	NA	NA
a4-Hydroxybenzaldehyde	YIL101C	-0.0192859808099721	0.555234330119118	0.15566573091416	13	-0.148385058970199	0.628531225841664	0.929369443786133	-0.035813145976703	0.72082831617453	0.8067571532049	NA	NA	NA	NA	NA	NA
a4-Hydroxybenzaldehyde	YIL097W	0.0491731303952625	0.132345368605024	0.046940375044197	8	0.541487382638756	0.165714959319425	0.810207567148622	0.169850469360029	0.0878799590083755	0.177122398001377	NA	NA	NA	NA	NA	NA
a4-Hydroxybenzaldehyde	YIL087C	-0.0560015584215927	0.0864908914845725	0.032352180393193	9	-0.0165080755983677	0.966377660879561	0.989743832817103	-0.0190088437438315	0.849598321632699	0.906153719884214	NA	NA	NA	NA	NA	NA
a4-Hydroxybenzaldehyde	YIL083C	0.108124946527328	0.000910442618631982	0.000601780012627216	10	0.556798354677546	0.0945563232184545	0.809318898950896	0.261525285668864	0.00792845896029235	0.0367808477314454	NA	NA	NA	NA	NA	NA
a4-Hydroxybenzaldehyde	YIL080W	0.0478151540827604	0.143382908429074	0.0502807612076575	8	0.74194784026939	0.0350745283780144	0.787430753975682	0.0429900972270305	0.667904246041274	0.765493787099836	NA	NA	NA	NA	NA	NA
a4-Hydroxybenzaldehyde	YIL078W	0.104099353082436	0.00140971276485303	0.000875719388183338	7	-0.0519758324087201	0.911882223540996	0.985286334342055	-0.0202591685471244	0.839833384412856	0.898923457867053	NA	NA	NA	NA	NA	NA
a4-Hydroxybenzaldehyde	YIL065C	-0.0860179601390561	0.00839324071287221	0.00414789408435964	11	-0.0720458148250621	0.833274075211074	0.966314703498352	-0.093892837475506	0.34790539809404	0.479985257380104	NA	NA	NA	NA	NA	NA
a4-Hydroxybenzaldehyde	YIL064W	0.0477417676230691	0.143998886555294	0.050471432100037	8	-0.175749311760628	0.677192803857405	0.933091997100406	0.180073405524522	0.0701295067772217	0.151145734274947	NA	NA	NA	NA	NA	NA
a4-Hydroxybenzaldehyde	YIL062C	-0.01036693266742	0.75117457619911	0.198287317661271	8	0.688159930507666	0.0591866290071698	0.805922210520422	0.0845433559378976	0.398202014884004	0.527493173954726	NA	NA	NA	NA	NA	NA
a4-Hydroxybenzaldehyde	YIL053W	0.0158461961684398	0.627888213550842	0.171843131892642	9	0.160838145573898	0.679324684944246	0.933733850018781	0.0831167302722195	0.406238896174218	0.535658479971536	NA	NA	NA	NA	NA	NA
a4-Hydroxybenzaldehyde	YIL050W	0.0334937307771049	0.305492975343743	0.0957173682094111	15	0.0809719206516823	0.774213935723719	0.95354054153838	0.0891476174819473	0.372915101692447	0.503320996149315	NA	NA	NA	NA	NA	NA
a4-Hydroxybenzaldehyde	YIL042C	0.0337085976900234	0.302399007975116	0.0950456806094758	13	0.0866248626721034	0.77841272059818	0.95366132034542	0.121585923038494	0.223472670738211	0.348016247378864	NA	NA	NA	NA	NA	NA
a4-Hydroxybenzaldehyde	YIL034C	0.0162927252774511	0.618229264344647	0.169856585582682	5	0.649042710494356	0.236001565579704	0.825423513609986	0.273520062381215	0.00540876059740962	0.0289141220721336	NA	NA	NA	NA	NA	NA
a4-Hydroxybenzaldehyde	YIL033C	0.0270692756362858	0.407618874341307	0.121217426923987	11	0.450883051520474	0.163966366308415	0.810207567148622	0.137301995324428	0.168784849042301	0.284877349224539	NA	NA	NA	NA	NA	NA
a4-Hydroxybenzaldehyde	YIL006W	0.0334468402756033	0.306170949886855	0.0958860760823203	11	0.0821328868271632	0.810274783926286	0.960127724006698	0.114216376679883	0.253014804674456	0.379356404387389	NA	NA	NA	NA	NA	NA
a4-Hydroxybenzaldehyde	YIR012W	0.122744800323548	0.000164215378669476	0.000142410520521786	8	0.294540551107308	0.478845932535596	0.885539341554029	0.108925392094327	0.275809758934578	0.403965814410242	NA	NA	NA	NA	NA	NA
a4-Hydroxybenzaldehyde	YIR017C	-0.0623701908754866	0.0561962521165606	0.0221845476499422	7	-0.10454693122176	0.823483982403641	0.962663088629848	-0.153739619089035	0.122892676632778	0.224942755308637	NA	NA	NA	NA	NA	NA
a4-Hydroxybenzaldehyde	YIR033W	0.175008608213163	6.87190470805352e-08	5.10673200751847e-07	11	0.188631935308245	0.578576148386096	0.914743409667864	0.11263688502783	0.259679968607532	0.386412440279678	NA	NA	NA	NA	NA	NA
a4-Hydroxybenzaldehyde	YIR036C	-0.000630416727719549	0.984616227476935	0.245029497255679	15	0.0755100556384479	0.789115648223419	0.955337386824747	-0.0485105746769723	0.628258268684257	0.733994545930137	NA	NA	NA	NA	NA	NA
a4-Hydroxybenzaldehyde	YIR043C	0.0438842560184463	0.179308087738264	0.0608179637141525	9	0.281196414214059	0.463567635696596	0.885539341554029	0.0439633670586607	0.66084394308833	0.761028257391836	NA	NA	NA	NA	NA	NA
a4-Hydroxybenzaldehyde	YJL213W	0.0240982237624634	0.461016519274687	0.134099663768025	13	-0.031028208589451	0.919848944277817	0.98613173187749	0.0351757462804569	0.725597437688567	0.810942445320044	NA	NA	NA	NA	NA	NA
a4-Hydroxybenzaldehyde	YJL199C	0.0274278294057589	0.401433407575429	0.119683702471914	6	0.480160040357162	0.335111267855041	0.84313508766267	0.181151438935583	0.0684401133086546	0.148681142470757	NA	NA	NA	NA	NA	NA
a4-Hydroxybenzaldehyde	YJL198W	0.151474308000458	3.16365606626249e-06	7.51410812463191e-06	9	0.369320160164085	0.327982623479911	0.837219768362957	0.291605951628224	0.00294239773182951	0.0206095326661068	NA	NA	NA	NA	NA	NA
a4-Hydroxybenzaldehyde	YJL196C	-0.103787827586026	0.00145733103598263	0.00089981054579874	14	-0.358124157623873	0.208658357243473	0.825402166792259	-0.238693060514473	0.0156919484820832	0.0554403615302754	NA	NA	NA	NA	NA	NA
a4-Hydroxybenzaldehyde	YJL190C	-0.0397716881514786	0.223628479152822	0.0732884548935795	8	-0.237219813669271	0.571617559257542	0.914743409667864	-0.134751447807183	0.176914114326799	0.29365894775081	NA	NA	NA	NA	NA	NA
a4-Hydroxybenzaldehyde	YJL177W	-0.099010828747087	0.00239896781490367	0.00138152075241299	8	-0.791193272240789	0.0193445744641308	0.728482063758757	-0.320750417672264	0.00101335670214033	0.0107739783201537	NA	NA	NA	NA	NA	NA
a4-Hydroxybenzaldehyde	YJL163C	-0.0834957956727318	0.0105195524668698	0.00505563859251071	11	-0.014387307289294	0.966511423140773	0.989743832817103	-0.135976342332449	0.17297490521198	0.289549030299261	NA	NA	NA	NA	NA	NA
a4-Hydroxybenzaldehyde	YJL161W	-0.0305764230332283	0.34956799914929	0.107029867578093	9	0.100903873470591	0.796176439600403	0.956801483879799	0.00954980971685514	0.924106861649632	0.956943453101305	NA	NA	NA	NA	NA	NA
a4-Hydroxybenzaldehyde	YJL158C	-0.113967947375739	0.000470137526088713	0.000342095591146528	13	-0.217100674162685	0.476177589666018	0.885539341554029	-0.136257069513382	0.172081266488047	0.288737120654628	NA	NA	NA	NA	NA	NA
a4-Hydroxybenzaldehyde	YJL157C	0.0114276698867598	0.726685811925044	0.193404277396602	10	-0.245150746100707	0.494816279901605	0.889336553846942	0.0601025478500954	0.548461083586347	0.666211836212411	NA	NA	NA	NA	NA	NA
a4-Hydroxybenzaldehyde	YJL155C	-0.0164513061763272	0.614814647355271	0.168984894153958	7	0.604180015845788	0.150765366627509	0.809318898950896	0.0334583229135108	0.738499264624937	0.820873648203389	NA	NA	NA	NA	NA	NA
a4-Hydroxybenzaldehyde	YJL154C	0.135176021568596	3.27335933219271e-05	4.00452829589113e-05	7	0.645791424736892	0.117164384731572	0.809318898950896	0.189962410846114	0.0558335230307862	0.129470249851657	NA	NA	NA	NA	NA	NA
a4-Hydroxybenzaldehyde	YJL151C	0.0263328725857349	0.420499178931129	0.12422803800695	6	0.356989058584173	0.487263966979088	0.889064731806992	0.122448106236709	0.220182290546855	0.344016034397162	NA	NA	NA	NA	NA	NA
a4-Hydroxybenzaldehyde	YJL148W	0.12654046690303	0.000101913390520312	9.69244270791329e-05	8	0.188718970808541	0.65446366159791	0.931578634314413	0.158435786824338	0.111729939509116	0.210159570533424	NA	NA	NA	NA	NA	NA
a4-Hydroxybenzaldehyde	YJL138C	0.105785381724782	0.00117593402291205	0.000750860790509055	5	-0.17533766209516	0.777902379414469	0.95354054153838	0.0904725106612067	0.365824324453936	0.495739193526774	NA	NA	NA	NA	NA	NA
a4-Hydroxybenzaldehyde	YJL116C	-0.0513316693003305	0.116167899054106	0.0418938532211565	17	-0.00718642201243674	0.978161796668593	0.990407640648544	-0.0292509319317108	0.770407839710983	0.843716799377144	NA	NA	NA	NA	NA	NA
a4-Hydroxybenzaldehyde	YJL112W	0.0353268683418946	0.279766920040988	0.0890136711378342	14	0.213431512451891	0.463778008019707	0.885539341554029	0.175929295739102	0.0769400327960389	0.160443670285579	NA	NA	NA	NA	NA	NA
a4-Hydroxybenzaldehyde	YJL101C	-0.0241437814203626	0.460169318525436	0.133908992086494	10	-0.165159716254015	0.648407960231048	0.931204533988681	-0.0217767370128532	0.828013970949782	0.89029380359548	NA	NA	NA	NA	NA	NA
a4-Hydroxybenzaldehyde	YJL097W	0.0817471712457975	0.0122622063311015	0.00578567454734464	7	0.153518101537723	0.742439814744513	0.94934579896228	0.0643328978019497	0.520620822244609	0.641326969155848	NA	NA	NA	NA	NA	NA
a4-Hydroxybenzaldehyde	YJL096W	-0.10632866296512	0.00110858669216212	0.000714388033409138	8	0.352450497295969	0.391843173108627	0.865203018049489	-0.101585348594411	0.309654034996827	0.43994562349276	NA	NA	NA	NA	NA	NA
a4-Hydroxybenzaldehyde	YJL095W	0.16289524767812	5.28013621705956e-07	2.12336999489384e-06	8	0.441513227603789	0.273453646894121	0.837219768362957	0.166164368361799	0.095093584811086	0.187499243405519	NA	NA	NA	NA	NA	NA
a4-Hydroxybenzaldehyde	YJL068C	0.00991753741564793	0.76162716109288	0.200350259902339	11	0.226864175585145	0.502325988431153	0.892073808497821	0.0204133901520582	0.838630574840245	0.898240743912584	NA	NA	NA	NA	NA	NA
a4-Hydroxybenzaldehyde	YJL066C	1.5452536281954e-05	0.999622895474506	0.247485598904155	11	0.371453077896122	0.260686785492975	0.832948324389232	0.136271855547025	0.172034292606353	0.288737120654628	NA	NA	NA	NA	NA	NA
a4-Hydroxybenzaldehyde	YJL062W-A	-0.0983813355930202	0.00255790081018811	0.001461002755126	9	-0.0387215157842471	0.921215670488219	0.98613173187749	NA	NA	NA	NA	NA	NA	NA	NA	NA
a4-Hydroxybenzaldehyde	YJL055W	-0.00653559738734322	0.841559128323443	0.217084975849017	13	0.250997131692643	0.408145068569789	0.872185041480735	0.0709651014972007	0.478465014549015	0.604421352301318	NA	NA	NA	NA	NA	NA
a4-Hydroxybenzaldehyde	YJR002W	0.135893212437649	2.96930484318705e-05	3.7372796493508e-05	5	0.528145437501388	0.360265985601913	0.860512653202763	0.373513965864837	0.000110302078011845	0.00252093619107262	NA	NA	NA	NA	NA	NA
a4-Hydroxybenzaldehyde	YJR005W	0.0898032776617651	0.00591817338606523	0.00304090088633307	7	0.641111759184669	0.120727880135475	0.809318898950896	0.179869219381309	0.0704532532288602	0.151500980627474	NA	NA	NA	NA	NA	NA
a4-Hydroxybenzaldehyde	YJR013W	0.0936912845874987	0.00407939817190674	0.00221245286148687	7	0.529464418867764	0.221650320719406	0.825423513609986	0.269100404724877	0.0062393898165975	0.0320083495524105	NA	NA	NA	NA	NA	NA
a4-Hydroxybenzaldehyde	YJR019C	-0.0956244114551514	0.00337347721777238	0.00186286356471607	15	-0.0293975841448106	0.917169190892727	0.98613173187749	-0.119909789807708	0.229968151281603	0.354751301329765	NA	NA	NA	NA	NA	NA
a4-Hydroxybenzaldehyde	YJR029W	0.113889201033334	0.00047444250568708	0.000344331413348128	11	-0.0853338277113982	0.803003626438364	0.958650277787605	0.122208477694905	0.221093338882549	0.344968330171353	NA	NA	NA	NA	NA	NA
a4-Hydroxybenzaldehyde	YJR028W	0.0527866147690868	0.1061689088014	0.0387682481066712	12	-0.167828840137378	0.602106732623036	0.922269598460944	0.0452853033258913	0.651301848519726	0.752903842700614	NA	NA	NA	NA	NA	NA
a4-Hydroxybenzaldehyde	YJR051W	0.1083531418976	0.000887763551531642	0.000589768843669818	10	0.520588631947727	0.122891486236562	0.809318898950896	0.171420264202756	0.0849430116167051	0.172601785594157	NA	NA	NA	NA	NA	NA
a4-Hydroxybenzaldehyde	YJR061W	0.0392968504815122	0.229210207398535	0.0748193572955957	7	0.403957887133155	0.368775721266004	0.860679019214528	0.0744362143917865	0.457157195883592	0.583431316477944	NA	NA	NA	NA	NA	NA
a4-Hydroxybenzaldehyde	YJR064W	0.140069904443124	1.66675058134899e-05	2.4131065429621e-05	6	-0.0549925442641017	0.917594337278032	0.98613173187749	0.0289247873969152	0.772898137059416	0.845149559162658	NA	NA	NA	NA	NA	NA
a4-Hydroxybenzaldehyde	YJR070C	0.0688364474754572	0.0350371593444105	0.0146250366827479	9	-0.0986305257310921	0.800693277488311	0.958499633679916	0.0166170968960586	0.868339906882516	0.919456547087744	NA	NA	NA	NA	NA	NA
a4-Hydroxybenzaldehyde	YJR077C	-0.034138629414335	0.296269496493909	0.0933979552002691	13	-0.438416861734593	0.133989197549278	0.809318898950896	-0.0638124684206597	0.524006715855593	0.644030600492907	NA	NA	NA	NA	NA	NA
a4-Hydroxybenzaldehyde	YJR086W	-0.0321092071282303	0.325930505725263	0.100987719092387	6	0.351225479307073	0.494825252227031	0.889336553846942	0.0807258515482439	0.419919708340756	0.548263120682292	NA	NA	NA	NA	NA	NA
a4-Hydroxybenzaldehyde	YJR113C	-0.0665551878953083	0.0415586009549237	0.016991813325794	11	-0.17005537570714	0.617146681956608	0.927258936002204	-0.0626810158930417	0.531406067196625	0.651165960660818	NA	NA	NA	NA	NA	NA
a4-Hydroxybenzaldehyde	YJR115W	0.0510791741933359	0.117976058836254	0.042447320592917	6	0.311207279430218	0.548259288812843	0.911218755385992	0.174921374875485	0.0786742810256917	0.162695910147128	NA	NA	NA	NA	NA	NA
a4-Hydroxybenzaldehyde	YJR116W	0.1483657319873	5.03837622421305e-06	1.04361896937458e-05	10	0.185940276719298	0.607029018262234	0.923733351659104	0.259050006266811	0.00856180816016253	0.0384897079685279	NA	NA	NA	NA	NA	NA
a4-Hydroxybenzaldehyde	YJR121W	-0.0100917711890325	0.757569344502903	0.199696434554917	13	-0.308112849552097	0.30575213927684	0.837219768362957	0.00179768786500266	0.985693094558754	0.998081873052943	NA	NA	NA	NA	NA	NA
a4-Hydroxybenzaldehyde	YJR122W	0.0247964183765265	0.448128637727466	0.130868557557474	10	0.164508899427783	0.649718702151807	0.931204533988681	0.13230783405511	0.184968601680723	0.303157708198778	chrX:653755_T/C	43.53419331	chrX:661050	13.37	0.105	TRUE
a4-Hydroxybenzaldehyde	YJR123W	-0.131448144543035	5.39090866104065e-05	5.88864288201572e-05	8	-0.653615825611458	0.0787776761931715	0.805922210520422	-0.324930002361804	0.00086197687908978	0.00994053981530956	NA	NA	NA	NA	NA	NA
a4-Hydroxybenzaldehyde	YJR127C	-0.029597478335403	0.365218955373985	0.110963061286246	18	-0.332484322625524	0.177635476751951	0.811696959844485	-0.0950294096183168	0.342074766772743	0.473884152564808	chrX:663083_A/G	163.7024922	chrX:661050	13.37	0.045	FALSE
a4-Hydroxybenzaldehyde	YJR137C	-0.116850026826681	0.000335453827148864	0.000256377759440744	12	-0.529660281429811	0.0765482961896785	0.805922210520422	-0.176651929072236	0.0757156477817206	0.15878732961905	NA	NA	NA	NA	NA	NA
a4-Hydroxybenzaldehyde	YJR145C	-0.091468414254992	0.00505470242835348	0.00264985535648383	8	-0.633810920306835	0.0915140380277295	0.809318898950896	-0.29452085603848	0.00265754210475696	0.019488642101551	NA	NA	NA	NA	NA	NA
a4-Hydroxybenzaldehyde	YJR151C	0.105079744135391	0.00126904430732336	0.00080188452210587	7	0.614714914842527	0.141852657993009	0.809318898950896	0.154009090326988	0.122229785014822	0.224468865862294	NA	NA	NA	NA	NA	NA
a4-Hydroxybenzaldehyde	YJR154W	0.0926294126317995	0.00452176584246123	0.0024130271856234	13	0.228134941570555	0.453469862480615	0.885539341554029	0.132966888071173	0.182770417676092	0.300674946536452	NA	NA	NA	NA	NA	NA
a4-Hydroxybenzaldehyde	YJR155W	0.0524616652219252	0.108340832574944	0.0394376461899457	12	0.341079773334765	0.277928904565134	0.837219768362957	0.133761185585165	0.180146567695604	0.297814556999669	NA	NA	NA	NA	NA	NA
a4-Hydroxybenzaldehyde	YKL219W	-0.0455960707715311	0.162917942584303	0.055979025102739	8	-0.297089423971917	0.474866615126798	0.885539341554029	-0.012018192661738	0.904573308425543	0.944361986529313	NA	NA	NA	NA	NA	NA
a4-Hydroxybenzaldehyde	YKL218C	0.150940601212641	3.42906908079528e-06	7.89244077111141e-06	13	0.261434179073668	0.388254458684664	0.863969200962233	0.259923172578483	0.00833348118918146	0.0378013579715448	NA	NA	NA	NA	NA	NA
a4-Hydroxybenzaldehyde	YKL217W	0.0639270417550875	0.0503155757056551	0.0200728986865633	11	0.117704681886999	0.73034250136833	0.946055015268844	0.125161071524217	0.210052461167843	0.332089573764529	NA	NA	NA	NA	NA	NA
a4-Hydroxybenzaldehyde	YKL216W	0.0734438894810965	0.0244877421007069	0.0106544791855861	5	-0.637822210219399	0.246937667198551	0.826205640059151	0.148293550130952	0.136890574957859	0.24392962266634	NA	NA	NA	NA	NA	NA
a4-Hydroxybenzaldehyde	YKL206C	0.1304877963998	6.11724257984779e-05	6.52095310019649e-05	11	0.826721824554697	0.00169974405750455	0.473143043387204	0.271935959646993	0.0056944279915509	0.0299139277032891	NA	NA	NA	NA	NA	NA
a4-Hydroxybenzaldehyde	YKL182W	0.160181154354874	8.17402043086082e-07	2.88379457903196e-06	7	0.260866485194171	0.572052840913955	0.914743409667864	0.240319861924746	0.0149756651498948	0.0538399730614482	NA	NA	NA	NA	NA	NA
a4-Hydroxybenzaldehyde	YKL181W	0.0933233665501511	0.0042280224233482	0.002282426484429	8	-0.308399827379282	0.457369213850238	0.885539341554029	0.159948973358979	0.108306136933707	0.205612712665384	NA	NA	NA	NA	NA	NA
a4-Hydroxybenzaldehyde	YKL175W	0.155454394130314	1.71985831434746e-06	4.90366031668046e-06	7	0.682094680222286	0.0913955733968723	0.809318898950896	0.176993836505155	0.0751418238838134	0.158135111337532	NA	NA	NA	NA	NA	NA
a4-Hydroxybenzaldehyde	YKL161C	-0.0612224023645683	0.0608886023574138	0.023814877025538	12	-0.487188058370034	0.108174392856106	0.809318898950896	-0.0796724443571548	0.426031015757165	0.553714476285158	NA	NA	NA	NA	NA	NA
a4-Hydroxybenzaldehyde	YKL155C	0.00932375758127075	0.775504594464936	0.203273588578993	7	0.269877585836859	0.558342418177768	0.914356203896545	0.126114395192805	0.206573031487543	0.327648340251357	NA	NA	NA	NA	NA	NA
a4-Hydroxybenzaldehyde	YKL150W	-0.0327316569567431	0.316634896329338	0.0985885536611665	11	-0.035798003381407	0.916779238218833	0.98613173187749	-0.00289265007983539	0.976980764653997	0.991893854068311	NA	NA	NA	NA	NA	NA
a4-Hydroxybenzaldehyde	YKL127W	0.115955951518017	0.000372789973000595	0.000280765729750328	16	0.400232251220439	0.124511311877734	0.809318898950896	0.135946108438922	0.173071352201604	0.289549030299261	NA	NA	NA	NA	NA	NA
a4-Hydroxybenzaldehyde	YKL096W-A	-0.121187453537999	0.000198944642554814	0.000165540910816629	17	-0.0376312073272425	0.88598303189604	0.977220461761117	NA	NA	NA	NA	NA	NA	NA	NA	NA
a4-Hydroxybenzaldehyde	YKL094W	0.0485123521364033	0.137631151870693	0.0485440146700611	7	0.708858997475393	0.0745390283163029	0.805922210520422	0.163341878172644	0.100926687392654	0.195430146203786	NA	NA	NA	NA	NA	NA
a4-Hydroxybenzaldehyde	YKL084W	0.204087784890524	2.81329054456002e-10	8.58400593310471e-09	12	0.755250443432028	0.00450795868471604	0.643613714172968	0.357684925842364	0.000223545812271086	0.00400535728520877	NA	NA	NA	NA	NA	NA
a4-Hydroxybenzaldehyde	YKL081W	0.0315913460153401	0.333797818461337	0.10308243904846	4	-0.944657072463635	0.0553429275363656	0.805922210520422	-0.0933004931322709	0.350968654973643	0.482465923203374	NA	NA	NA	NA	NA	NA
a4-Hydroxybenzaldehyde	YKL078W	0.138300026742036	2.13314561926114e-05	2.89901977010065e-05	4	0.16712134157209	0.83287865842791	0.966167624352523	0.219258290931455	0.0268202114689911	0.0777161142870462	NA	NA	NA	NA	NA	NA
a4-Hydroxybenzaldehyde	YKL069W	0.0052304337826318	0.872897724645318	0.223272612349499	7	0.302687397514492	0.509354533981636	0.893912897877754	0.0333046823371105	0.739657065045677	0.821043743850431	NA	NA	NA	NA	NA	NA
a4-Hydroxybenzaldehyde	YKL062W	-0.0238804297742649	0.465078670130852	0.135000180267968	11	-0.209564403685502	0.536278549013485	0.902749271594559	-0.0698707137077712	0.485292159070566	0.610618378768948	NA	NA	NA	NA	NA	NA
a4-Hydroxybenzaldehyde	YKL051W	0.035286415602023	0.280318274277822	0.0891484908718286	11	-0.048375388625429	0.887678921609441	0.977389148082072	0.180726484852656	0.0691020848365865	0.149721183812604	NA	NA	NA	NA	NA	NA
a4-Hydroxybenzaldehyde	YKL050C	0.0821575237044411	0.0118317863879753	0.0055988364143467	8	0.116657039055527	0.783244412221962	0.955005375199132	0.221973926714623	0.0249453238836401	0.074084762520468	NA	NA	NA	NA	NA	NA
a4-Hydroxybenzaldehyde	YKL043W	0.0526267994354125	0.107232748451852	0.0391160942204014	15	0.373347036524533	0.170467714936751	0.810207567148622	0.119191134040176	0.232793256650026	0.358143471769271	NA	NA	NA	NA	NA	NA
a4-Hydroxybenzaldehyde	YKL008C	0.0562005726411574	0.0853765623505801	0.0320039114073242	10	0.0533289999996385	0.883674017723221	0.977128668638086	0.0145440273072168	0.884643909786453	0.931032780860812	NA	NA	NA	NA	NA	NA
a4-Hydroxybenzaldehyde	YKL002W	-0.0334935747426769	0.305495229745046	0.0957173682094111	8	0.4538885545481	0.258619676464673	0.832193504546541	0.0487374576634157	0.62665027840487	0.732714552836438	NA	NA	NA	NA	NA	NA
a4-Hydroxybenzaldehyde	YKR006C	-0.0396630911015065	0.224896399252404	0.0736348908536367	8	0.118921653776283	0.77911527077301	0.954132650097426	-0.0233147416458898	0.816074414807351	0.881243279724003	NA	NA	NA	NA	NA	NA
a4-Hydroxybenzaldehyde	YKR049C	0.0471293894078584	0.1492181880476	0.0520100302308135	9	0.411303770198022	0.271414336203764	0.837219768362957	0.151780889074275	0.127794508233	0.231617423033194	NA	NA	NA	NA	NA	NA
a4-Hydroxybenzaldehyde	YKR067W	0.00932877938556403	0.775386920535613	0.203273588578993	9	0.0368247724556643	0.925065913098211	0.987801062435993	0.0856488241711389	0.392039749702235	0.522051614120899	NA	NA	NA	NA	NA	NA
a4-Hydroxybenzaldehyde	YKR070W	-0.00399021853845021	0.902863302753133	0.229425165646279	7	0.11427904803607	0.807258208059007	0.959375452173262	-0.0304163875917999	0.76152812787957	0.837037066001372	NA	NA	NA	NA	NA	NA
a4-Hydroxybenzaldehyde	YKR076W	0.0620507415378122	0.0574709897496783	0.0226111052912252	15	0.180313904268838	0.520177063095603	0.897754168200118	0.176237290601846	0.0764162559665833	0.15970076146469	NA	NA	NA	NA	NA	NA
a4-Hydroxybenzaldehyde	YKR077W	-0.00352406749131038	0.914164437131857	0.231355903176295	7	-0.583217577823608	0.169307316052304	0.810207567148622	-0.112033492331009	0.262257499483457	0.389538534678103	NA	NA	NA	NA	NA	NA
a4-Hydroxybenzaldehyde	YKR088C	-0.0100438441343024	0.758684881860253	0.199919375835799	6	0.474024596170671	0.342219607427999	0.848433488619015	-0.003392063478266	0.973007898275796	0.988913500024441	NA	NA	NA	NA	NA	NA
a4-Hydroxybenzaldehyde	YKR092C	0.109785857240026	0.000756908741011797	0.000513832935799874	8	0.18275678319218	0.664884683012334	0.932420758816108	0.00473020473132637	0.962366415276338	0.98053720972224	NA	NA	NA	NA	NA	NA
a4-Hydroxybenzaldehyde	YLL064C	-0.0255395681730383	0.434638238070003	0.12764933839827	6	0.252317521027704	0.629555506367274	0.929369443786133	0.120998144089499	0.225735596781058	0.350466559014048	NA	NA	NA	NA	NA	NA
a4-Hydroxybenzaldehyde	YLL053C	0.225893255357316	2.56273021758998e-12	1.98908880364812e-10	21	0.589780474112992	0.00489290259839987	0.643613714172968	0.352594035815949	0.000278419405167684	0.00453720512125115	NA	NA	NA	NA	NA	NA
a4-Hydroxybenzaldehyde	YLL045C	-0.152821673447707	2.57827979815041e-06	6.56117300593985e-06	9	-0.707246721503275	0.0330951289745303	0.787430753975682	-0.305232807140201	0.00181153649189072	0.0155272481001942	NA	NA	NA	NA	NA	NA
a4-Hydroxybenzaldehyde	YLL041C	-0.166880999374855	2.74300051259369e-07	1.32145287152035e-06	14	-0.44319609885038	0.112468117746757	0.809318898950896	-0.242390757265483	0.0141050137899718	0.0516358071578822	NA	NA	NA	NA	NA	NA
a4-Hydroxybenzaldehyde	YLL034C	0.140448631387748	1.58042449221617e-05	2.33002109344466e-05	5	0.552760114199172	0.333898322438039	0.841272049380606	0.305660824666551	0.00178347641327163	0.0153405790735544	NA	NA	NA	NA	NA	NA
a4-Hydroxybenzaldehyde	YLL024C	0.00386226633229213	0.905963454781409	0.230003769975829	5	-0.711001801383513	0.178193057470966	0.811696959844485	0.056210972595025	0.574695098489931	0.689585895398029	NA	NA	NA	NA	NA	NA
a4-Hydroxybenzaldehyde	YLL020C	0.0809509907484894	0.0131369930682158	0.0061429318105727	8	0.231100648100134	0.581867228879245	0.914743409667864	0.192505132118693	0.0525724176879604	0.124337536675864	NA	NA	NA	NA	NA	NA
a4-Hydroxybenzaldehyde	YLL008W	0.131673958595139	5.23238364224853e-05	5.74693461596645e-05	5	-0.0236575921334505	0.96988102816658	0.989743832817103	0.320992698975876	0.00100395972242519	0.0107540254911462	NA	NA	NA	NA	NA	NA
a4-Hydroxybenzaldehyde	YLR001C	0.12302069196086	0.000158690646759519	0.000138912789127963	10	0.60892021909186	0.0617003156869681	0.805922210520422	0.248742089771702	0.0117033122030699	0.0458184163844871	NA	NA	NA	NA	NA	NA
a4-Hydroxybenzaldehyde	YLR002C	0.137191279350709	2.48591000758057e-05	3.2702780100189e-05	4	0.111820520009146	0.888179479990854	0.977647126379232	0.360745766897002	0.000195558221937622	0.0037039504287523	NA	NA	NA	NA	NA	NA
a4-Hydroxybenzaldehyde	YLR023C	0.149144430182662	4.48791670358722e-06	9.61525432295649e-06	11	0.463159187266597	0.151378207904822	0.809318898950896	0.448468684099321	2.27795787243814e-06	0.000154976632013235	NA	NA	NA	NA	NA	NA
a4-Hydroxybenzaldehyde	YLR024C	0.151554095820724	3.12570875282676e-06	7.47755213878238e-06	4	0.246120960229014	0.753879039770986	0.950071142591053	0.260957548881273	0.00806995441309152	0.0371035796416399	NA	NA	NA	NA	NA	NA
a4-Hydroxybenzaldehyde	YLR035C-A	-0.0334305999074243	0.306405996072316	0.0959381814495425	7	0.180357581981815	0.698770982215618	0.938581067640702	NA	NA	NA	NA	NA	NA	NA	NA	NA
a4-Hydroxybenzaldehyde	YLR056W	0.119453908270396	0.000245655323453816	0.000196903112385051	8	0.35714567573455	0.385116620903773	0.863969200962233	0.242683113043214	0.0139857154327593	0.0513797638249089	NA	NA	NA	NA	NA	NA
a4-Hydroxybenzaldehyde	YLR059C	0.105199894598826	0.00125272485716338	0.000793007235631545	9	0.0212510744136701	0.956723956033197	0.989743832817103	0.220983695335373	0.0256156106190837	0.0754776702941341	NA	NA	NA	NA	NA	NA
a4-Hydroxybenzaldehyde	YLR071C	0.144153777024245	9.32553155953793e-06	1.61045599605883e-05	7	0.467679356251082	0.289943484746689	0.837219768362957	0.298142651035251	0.00233830757090313	0.0179773108945778	NA	NA	NA	NA	NA	NA
a4-Hydroxybenzaldehyde	YLR075W	-0.0949466769268439	0.0036072210578653	0.00197322065472441	7	-0.684109916531068	0.0900629139370683	0.809318898950896	-0.347296426059739	0.000348512593147631	0.00535884955054959	NA	NA	NA	NA	NA	NA
a4-Hydroxybenzaldehyde	YLR077W	0.141872207633266	1.29248149232834e-05	2.00749534805796e-05	11	0.323801600987907	0.331355241360636	0.838678898203996	0.200370690855766	0.0434632231281777	0.108373860633468	NA	NA	NA	NA	NA	NA
a4-Hydroxybenzaldehyde	YLR083C	0.100205442323092	0.00212192164323567	0.00124454720424687	10	-0.655585461872574	0.0395894176181504	0.805922210520422	0.0206872189092847	0.836495838083935	0.896689322504297	NA	NA	NA	NA	NA	NA
a4-Hydroxybenzaldehyde	YLR092W	0.0602266370669208	0.0652177488546982	0.0252956523363437	8	0.266973290366814	0.522702051687393	0.897754168200118	-0.00638934667818104	0.949181564839459	0.972526145435837	NA	NA	NA	NA	NA	NA
a4-Hydroxybenzaldehyde	YLR093C	-0.00200215247659259	0.951169833928706	0.238351018611911	7	0.442319900643817	0.320341537981185	0.837219768362957	0.12613433753088	0.206500688954278	0.327648340251357	NA	NA	NA	NA	NA	NA
a4-Hydroxybenzaldehyde	YLR099C	0.0517590041337829	0.113157301053486	0.0409880002047775	15	0.116499261552397	0.67926297214829	0.933733850018781	0.154594415681041	0.120799386640302	0.222535424020138	NA	NA	NA	NA	NA	NA
a4-Hydroxybenzaldehyde	YLR099W-A	-0.107070149164126	0.0010224068973054	0.000665917245712742	9	-0.335527143250078	0.377390777723586	0.862179988226659	NA	NA	NA	NA	NA	NA	NA	NA	NA
a4-Hydroxybenzaldehyde	YLR100W	0.17553762577106	6.26554184651098e-08	4.75734448173259e-07	12	0.706602716526799	0.0101973105437393	0.67287084170237	0.209786177768395	0.0343249445181128	0.0920481400110668	NA	NA	NA	NA	NA	NA
a4-Hydroxybenzaldehyde	YLR137W	-0.057190377989144	0.0800053843894049	0.0302584106915667	7	-0.476170595412672	0.28006504650889	0.837219768362957	-0.152103623629693	0.126976701646311	0.230646787366434	NA	NA	NA	NA	NA	NA
a4-Hydroxybenzaldehyde	YLR142W	0.0704884381205009	0.0308780206978799	0.0130725196179239	19	0.0683149849270499	0.781099375678092	0.954181307006556	0.131571428015745	0.187447501110434	0.305905765007613	NA	NA	NA	NA	NA	NA
a4-Hydroxybenzaldehyde	YLR144C	0.157416802695225	1.26624951421866e-06	3.87952216279704e-06	4	0.899245705100764	0.100754294899236	0.809318898950896	0.261010926851051	0.00805655699731388	0.0371035796416399	NA	NA	NA	NA	NA	NA
a4-Hydroxybenzaldehyde	YLR150W	-0.110510712508266	0.000697743132396147	0.000479728649195064	8	-0.691978944726354	0.0572219477521499	0.805922210520422	-0.36764458759848	0.0001439433089709	0.00299402082659471	NA	NA	NA	NA	NA	NA
a4-Hydroxybenzaldehyde	YLR152C	-0.111475912754729	0.000625608882892377	0.000436492787671441	13	-0.495019839302332	0.0854474001488017	0.809318898950896	-0.236791085414273	0.0165668607875778	0.0573622540586833	NA	NA	NA	NA	NA	NA
a4-Hydroxybenzaldehyde	YLR154C	-0.132863949703101	4.46730338386656e-05	5.10737833068452e-05	12	-0.291210861846137	0.358442213160504	0.859399591978907	-0.186673807059622	0.0602954887723517	0.136546483071558	NA	NA	NA	NA	NA	NA
a4-Hydroxybenzaldehyde	YLR167W	-0.162809118097729	5.35446695224793e-07	2.13182141683737e-06	8	-0.629546349651138	0.0944020592573707	0.809318898950896	-0.361690743623471	0.00018759602966013	0.0036008365424696	NA	NA	NA	NA	NA	NA
a4-Hydroxybenzaldehyde	YLR175W	0.099845511739932	0.00220214322735014	0.00128564216509743	8	-0.107594447677682	0.799811970972519	0.958369889432413	0.269255554245748	0.00620841715116151	0.0319077748277803	NA	NA	NA	NA	NA	NA
a4-Hydroxybenzaldehyde	YLR178C	-0.0574621125090627	0.0785797784883801	0.0297999109879149	11	-0.309409292028533	0.354507036265107	0.857486407858236	-0.0545436658712449	0.586110902791792	0.700491927281456	NA	NA	NA	NA	NA	NA
a4-Hydroxybenzaldehyde	YLR191W	0.0999343115414363	0.00218209762599454	0.0012766258747498	4	0.975095337121699	0.0249046628783004	0.749753473426417	0.267012805890284	0.00666966434313629	0.0336711681591417	NA	NA	NA	NA	NA	NA
a4-Hydroxybenzaldehyde	YLR196W	0.127239567471572	9.32037952081586e-05	8.99888815218722e-05	7	0.156273651407378	0.737929194178163	0.948119880737666	0.323852441956444	0.000898890523924345	0.0101413289878644	NA	NA	NA	NA	NA	NA
a4-Hydroxybenzaldehyde	YLR197W	0.0831755093016961	0.0108212535197458	0.00517216706602341	6	-0.120132445040359	0.820668196410999	0.962370294630964	-0.00314714767959198	0.97495614314934	0.99054158771123	NA	NA	NA	NA	NA	NA
a4-Hydroxybenzaldehyde	YLR203C	-0.0854622015494087	0.00882565661039017	0.00433399637038452	11	-0.078752740154317	0.817967647537366	0.962370294630964	-0.0653831807673031	0.513821694968635	0.635746098875839	NA	NA	NA	NA	NA	NA
a4-Hydroxybenzaldehyde	YLR204W	-0.132498654414635	4.69010063666479e-05	5.29279782461523e-05	8	-0.0492092477549423	0.907881505571456	0.984582494331571	-0.187125267042909	0.0596662364867939	0.135702136264199	NA	NA	NA	NA	NA	NA
a4-Hydroxybenzaldehyde	YLR216C	0.0720521692827483	0.0273383546214813	0.0117556446434372	10	0.195085309949754	0.589124711284722	0.917985691667698	0.144621609025313	0.146991215856308	0.256886573387743	NA	NA	NA	NA	NA	NA
a4-Hydroxybenzaldehyde	YLR221C	0.118033164004964	0.000291400728948446	0.000227946520576175	7	0.187494520465729	0.687264589734063	0.937045757143404	0.17099999003326	0.08572153405394	0.173751656551572	NA	NA	NA	NA	NA	NA
a4-Hydroxybenzaldehyde	YLR241W	0.0479508995314133	0.142248834200669	0.0499332037843541	8	0.3441256525821	0.403894920026077	0.871351486833219	0.214506477656168	0.0303894456456736	0.0844233264173158	NA	NA	NA	NA	NA	NA
a4-Hydroxybenzaldehyde	YLR253W	0.04897753699299	0.133893362723543	0.0473931647920963	9	0.304269852377009	0.425998169141817	0.874703609186481	0.162859549870555	0.101951001706052	0.196946886105579	NA	NA	NA	NA	NA	NA
a4-Hydroxybenzaldehyde	YLR256W	0.0919791301691222	0.00481364757978113	0.00253776968633005	10	0.0313024865735126	0.931592865322179	0.989307034670661	0.0578348098797231	0.563677543503354	0.679931579257525	NA	NA	NA	NA	NA	NA
a4-Hydroxybenzaldehyde	YLR258W	0.0117696324293525	0.718848764925403	0.191874155705409	11	-0.246482143062021	0.464999350122266	0.885539341554029	-0.0247137755500281	0.805250018966257	0.871528875778049	NA	NA	NA	NA	NA	NA
a4-Hydroxybenzaldehyde	YLR273C	0.0554148673749655	0.089844289812098	0.0334810313707726	7	0.329894948757075	0.469923936733478	0.885539341554029	0.109648018397751	0.272617679801449	0.400496942508872	NA	NA	NA	NA	NA	NA
a4-Hydroxybenzaldehyde	YLR284C	-0.100426250342711	0.00207404124079698	0.00122210809821453	9	0.281698481811239	0.462735506772355	0.885539341554029	-0.108631662066292	0.277114410942385	0.40549870314414	NA	NA	NA	NA	NA	NA
a4-Hydroxybenzaldehyde	YLR285W	-0.0104834343793571	0.748472173925733	0.197746133611951	9	0.0454266148824744	0.907616652563908	0.984582494331571	-0.0592830557044103	0.553936735847569	0.670727800391214	NA	NA	NA	NA	NA	NA
a4-Hydroxybenzaldehyde	YLR286C	0.168310992605629	2.1603427757408e-07	1.09752332613408e-06	14	0.323275257198119	0.259564335554069	0.832193504546541	0.302128299871219	0.00202731970779286	0.0165510659109747	NA	NA	NA	NA	NA	NA
a4-Hydroxybenzaldehyde	YLR293C	-0.0239480462023617	0.46381541034559	0.13471745996636	6	-0.415136909260762	0.413066704074523	0.872185041480735	-0.12920313170307	0.195583318510603	0.316116581486479	NA	NA	NA	NA	NA	NA
a4-Hydroxybenzaldehyde	YLR295C	-0.118561580057436	0.000273527838833473	0.000215777800092178	14	-0.214916893160288	0.460598446689707	0.885539341554029	-0.169812357002054	0.0879522541885222	0.177205668882827	NA	NA	NA	NA	NA	NA
a4-Hydroxybenzaldehyde	YLR300W	0.0368886662535825	0.259041741782076	0.0834264938694478	13	0.263126155834903	0.385078417167465	0.863969200962233	0.0362370213304866	0.717662713461726	0.804448886533968	NA	NA	NA	NA	NA	NA
a4-Hydroxybenzaldehyde	YLR324W	0.0459956666043572	0.159259622861803	0.0549669900634063	7	0.372764226357326	0.410210056235387	0.872185041480735	0.162097278804373	0.10358642390865	0.199231454188795	NA	NA	NA	NA	NA	NA
a4-Hydroxybenzaldehyde	YLR335W	0.150758410557187	3.52445744858409e-06	8.04571486919173e-06	3	0.988917536296288	0.0948670038790337	0.809318898950896	0.258900261327507	0.00860151392036147	0.0384981687202407	NA	NA	NA	NA	NA	NA
a4-Hydroxybenzaldehyde	YLR340W	-0.0923917197289546	0.00462654578309454	0.00245861239191445	7	-0.732668434453572	0.0610759979115473	0.805922210520422	-0.347507284894003	0.000345437537018265	0.00533633412408626	NA	NA	NA	NA	NA	NA
a4-Hydroxybenzaldehyde	YLR356W	-0.0570321139235344	0.080845311742882	0.0305430020526377	13	-0.0340961440604962	0.911950328739272	0.985286334342055	0.024633944791456	0.805866706445991	0.872031320633951	NA	NA	NA	NA	NA	NA
a4-Hydroxybenzaldehyde	YLR367W	0.0583549935170886	0.0740401547982549	0.0282624639129398	11	0.485404975077657	0.130147078220332	0.809318898950896	0.098383929876697	0.325227556545046	0.456179897851316	NA	NA	NA	NA	NA	NA
a4-Hydroxybenzaldehyde	YLR369W	0.125916862679272	0.000110324357891411	0.000103098893417182	8	0.628543536397252	0.0950887008367977	0.809318898950896	0.226768759667824	0.0219073329994059	0.0683633086506284	NA	NA	NA	NA	NA	NA
a4-Hydroxybenzaldehyde	YLR372W	0.0207599987538262	0.525407120475944	0.149223088289447	5	-0.553995300426166	0.332588382949997	0.839893061691986	-0.0640410738880851	0.522518049303373	0.642971564779981	NA	NA	NA	NA	NA	NA
a4-Hydroxybenzaldehyde	YLR380W	0.116163398679736	0.000363796699209817	0.000274771674194425	8	0.44855683879411	0.264960233362053	0.832948324389232	0.18169638336919	0.0675987500717006	0.147413210221169	NA	NA	NA	NA	NA	NA
a4-Hydroxybenzaldehyde	YLR381W	0.143486724345497	1.02645665658581e-05	1.7298556845391e-05	7	0.560549604898483	0.190550206898089	0.815535461973268	0.19801073528791	0.046046905930939	0.113067821029095	NA	NA	NA	NA	NA	NA
a4-Hydroxybenzaldehyde	YLR389C	0.0833831887233656	0.0106247627505203	0.00510411204996887	6	0.055457218876885	0.916899451109668	0.98613173187749	0.126103321420946	0.206613210364798	0.327648340251357	NA	NA	NA	NA	NA	NA
a4-Hydroxybenzaldehyde	YLR401C	0.113204038654523	0.000513479414843073	0.000368641300754607	3	0.366724378131644	0.760958416970596	0.951769779301104	0.221356701556634	0.0253613432652765	0.0750863786114812	NA	NA	NA	NA	NA	NA
a4-Hydroxybenzaldehyde	YLR406C	-0.0272537704662475	0.404429070516513	0.120525391377693	6	-0.413405609478753	0.415217962839559	0.872185041480735	-0.19217571428674	0.0529858497135675	0.124981055819219	NA	NA	NA	NA	NA	NA
a4-Hydroxybenzaldehyde	YLR413W	0.0685768503188218	0.0357323232712768	0.0148707783780199	11	0.0446591892586158	0.896265628226981	0.979770983976628	0.0304910286745922	0.760960469524675	0.836602131748321	NA	NA	NA	NA	NA	NA
a4-Hydroxybenzaldehyde	YLR441C	-0.0426517895607081	0.191845419332803	0.0645221350746563	7	-0.368590703987296	0.415886332355115	0.872185041480735	-0.238603613493979	0.0157321787754486	0.0555139189361912	NA	NA	NA	NA	NA	NA
a4-Hydroxybenzaldehyde	YLR450W	0.0772254778293064	0.0180034232739822	0.00810843588222745	10	0.0965568057399229	0.790740227463966	0.955337386824747	0.0750353120090351	0.453533447668823	0.580086239162812	NA	NA	NA	NA	NA	NA
a4-Hydroxybenzaldehyde	YML131W	0.0707383384559702	0.0302872567098099	0.0128731260759466	16	0.0696440793740388	0.797727471837752	0.957199136730815	0.159840686133165	0.108548403138648	0.205867661125022	NA	NA	NA	NA	NA	NA
a4-Hydroxybenzaldehyde	YML128C	-0.0360395881657507	0.270173480244714	0.0863941747661414	13	-0.320009513812922	0.286465653030674	0.837219768362957	-0.067779383033465	0.49848171941577	0.623102149269712	NA	NA	NA	NA	NA	NA
a4-Hydroxybenzaldehyde	YML126C	-0.072369190865166	0.0266650169737309	0.0115157271848896	8	-0.286852609956523	0.490927406936376	0.889336553846942	-0.16865010356456	0.0901797022191934	0.179856309865337	NA	NA	NA	NA	NA	NA
a4-Hydroxybenzaldehyde	YML119W	0.0143689132323156	0.660292397716802	0.179206757187526	11	0.186823540896121	0.582289616340443	0.914743409667864	0.0729552545884505	0.466183406167244	0.59214940212479	NA	NA	NA	NA	NA	NA
a4-Hydroxybenzaldehyde	YML096W	0.188426299186842	6.05020241354324e-09	8.07550420980847e-08	4	0.461606412768954	0.538393587231046	0.903494544565643	0.470276970817489	6.12353486238432e-07	7.82980574735702e-05	NA	NA	NA	NA	NA	NA
a4-Hydroxybenzaldehyde	YML087C	0.0255037780528881	0.435282521596171	0.127811690541605	11	0.0460130300388683	0.893136221728651	0.978958558820186	0.130572708109135	0.190847877653963	0.310039721721292	NA	NA	NA	NA	NA	NA
a4-Hydroxybenzaldehyde	YML086C	0.0388515155558593	0.234534433214663	0.076396656951105	7	-0.603234942843443	0.151578245293107	0.809318898950896	-0.0666782246161454	0.505501176124853	0.628716400833694	NA	NA	NA	NA	NA	NA
a4-Hydroxybenzaldehyde	YML079W	-0.0804826700888718	0.013676896371221	0.00636291339682707	9	-0.0916814206712646	0.814531456384069	0.961128585394263	-0.201340376053235	0.0424371523086018	0.106515704368564	NA	NA	NA	NA	NA	NA
a4-Hydroxybenzaldehyde	YML056C	0.0320245734703598	0.327207960528869	0.101338581749075	12	-0.200645463054378	0.531786946621145	0.899840506309721	-0.0120197958014447	0.904560639161083	0.944361986529313	NA	NA	NA	NA	NA	NA
a4-Hydroxybenzaldehyde	YML042W	-0.0201907893279429	0.536827595515184	0.151713443129407	8	0.2020536347179	0.631334365267118	0.929789221131654	0.0406005710675422	0.685360516802103	0.779473751367291	NA	NA	NA	NA	NA	NA
a4-Hydroxybenzaldehyde	YML031W	0.165208774851186	3.61728247386805e-07	1.60944657215294e-06	8	0.488214173219906	0.219656420737703	0.825423513609986	0.287792292277856	0.00335641904013628	0.0221183374534327	NA	NA	NA	NA	NA	NA
a4-Hydroxybenzaldehyde	YML030W	-0.13320344645846	4.26925814578003e-05	4.90907792436186e-05	7	-0.0912977412274218	0.845653282352539	0.969025544798197	-0.181297693244123	0.0682134769714623	0.1484142595195	NA	NA	NA	NA	NA	NA
a4-Hydroxybenzaldehyde	YML025C	-0.00267539088469968	0.934782289683507	0.235422000216403	8	0.405675377609359	0.318692177952588	0.837219768362957	0.0842676867360023	0.399747596439353	0.528724771743199	NA	NA	NA	NA	NA	NA
a4-Hydroxybenzaldehyde	YML008C	0.156382544661964	1.48868941445236e-06	4.40642000000708e-06	12	0.403377621502939	0.193505569116953	0.817864614050952	0.198261342160337	0.0457666323494465	0.112595757866165	NA	NA	NA	NA	NA	NA
a4-Hydroxybenzaldehyde	YMR006C	0.171663368068738	1.22449625023053e-07	7.43795268998845e-07	14	0.530056482744123	0.0512153942305201	0.805922210520422	0.104127223925378	0.297640383639054	0.42690646800787	NA	NA	NA	NA	NA	NA
a4-Hydroxybenzaldehyde	YMR007W	0.105704599444996	0.00118626449809994	0.000756765293794083	6	-0.08975485721442	0.865729243798982	0.97294565183218	0.056426709336204	0.573225584890062	0.68847205221167	NA	NA	NA	NA	NA	NA
a4-Hydroxybenzaldehyde	YMR012W	0.0133555204209172	0.682899690936851	0.184290326442541	6	-0.166397069166227	0.752707995997195	0.949587761362839	0.0568255128748737	0.570513723619203	0.686327163673453	NA	NA	NA	NA	NA	NA
a4-Hydroxybenzaldehyde	YMR038C	0.0709442134281622	0.0298078780305155	0.0126848099822174	12	0.156448197036071	0.62728186346863	0.929369443786133	0.0490730675602902	0.624274909558542	0.730683953892953	NA	NA	NA	NA	NA	NA
a4-Hydroxybenzaldehyde	YMR046W-A	0.0165730689584339	0.612198448824175	0.168564280093495	3	0.996970826633948	0.0495640602229441	0.805922210520422	NA	NA	NA	NA	NA	NA	NA	NA	NA
a4-Hydroxybenzaldehyde	YMR054W	0.162498407923465	5.63107501665352e-07	2.19139493020265e-06	5	0.629237014116939	0.255395119678634	0.832193504546541	0.270898479779729	0.00588870897308172	0.0305934744105608	NA	NA	NA	NA	NA	NA
a4-Hydroxybenzaldehyde	YMR056C	-0.130080349936153	6.45255158013096e-05	6.8036097483821e-05	13	-0.508168814245479	0.0762146193314887	0.805922210520422	-0.173138617452212	0.0818183218948202	0.167802366883604	NA	NA	NA	NA	NA	NA
a4-Hydroxybenzaldehyde	YMR071C	-0.00970331370064089	0.76662529653809	0.201397007100577	8	-0.26737842016845	0.522047010254761	0.897754168200118	-0.026960225609464	0.787946588045942	0.857832981275749	NA	NA	NA	NA	NA	NA
a4-Hydroxybenzaldehyde	YMR086W	0.0820803253535725	0.0119117234367278	0.00562981287541052	10	0.139264349714378	0.701199171633685	0.938581067640702	0.169440784171097	0.0886595670801579	0.178191399753515	NA	NA	NA	NA	NA	NA
a4-Hydroxybenzaldehyde	YMR089C	0.0889671593835721	0.0063999662832869	0.00325493870587989	9	0.24288211941147	0.528887485714732	0.899577074751262	0.183445660124916	0.0649544442148666	0.143386667612705	NA	NA	NA	NA	NA	NA
a4-Hydroxybenzaldehyde	YMR098C	0.00721443268714065	0.825354745688733	0.213812957413185	9	0.136991858684897	0.725250187605305	0.945249062103892	0.135337348405665	0.175021747297718	0.291617941900071	NA	NA	NA	NA	NA	NA
a4-Hydroxybenzaldehyde	YMR105C	-0.0109967624839898	0.736602002426219	0.195683186802925	7	0.3320127433341	0.466902864854389	0.885539341554029	0.00712221888777857	0.943361733821001	0.970748275604206	NA	NA	NA	NA	NA	NA
a4-Hydroxybenzaldehyde	YMR120C	0.115927969592128	0.000374018808832192	0.000281387840917053	9	0.0934068024730436	0.811091314861809	0.960127724006698	0.232581408403133	0.0186545518484707	0.0623271241666193	NA	NA	NA	NA	NA	NA
a4-Hydroxybenzaldehyde	YMR136W	0.0190719100424134	0.559633827797337	0.156772756461463	14	-0.0663393519605261	0.821727578695128	0.962370294630964	-1.68935626180748e-05	0.999865545424074	0.999918709400386	NA	NA	NA	NA	NA	NA
a4-Hydroxybenzaldehyde	YMR142C	-0.173302404751878	9.23934915313779e-08	6.15505164769483e-07	7	-0.71987202962768	0.0681324310470453	0.805922210520422	-0.387852836979306	5.63279650759604e-05	0.00158717221790391	NA	NA	NA	NA	NA	NA
a4-Hydroxybenzaldehyde	YMR160W	0.0601241352696717	0.065677423289311	0.025438631935154	7	0.255478672028694	0.580300381518228	0.914743409667864	0.11329755411874	0.256877642878237	0.383239467204881	NA	NA	NA	NA	NA	NA
a4-Hydroxybenzaldehyde	YMR174C	-0.0415696476076341	0.20337423317669	0.0678766644842015	12	-0.331624334712134	0.292323961948611	0.837219768362957	-0.0428427293626958	0.66897583017002	0.766074424138642	NA	NA	NA	NA	NA	NA
a4-Hydroxybenzaldehyde	YMR175W	-0.0414520801113907	0.204656463405949	0.0682556949399956	11	-0.561232707084312	0.0724303419713093	0.805922210520422	-0.0492622439178473	0.622937654288398	0.729865502361662	NA	NA	NA	NA	NA	NA
a4-Hydroxybenzaldehyde	YMR181C	0.037296660434135	0.253807211709872	0.0820242958182844	8	0.0305822519251395	0.942694021095006	0.989307034670661	0.0674175624270105	0.500782539144489	0.624749427242415	NA	NA	NA	NA	NA	NA
a4-Hydroxybenzaldehyde	YMR186W	0.0634101603620299	0.0522081077809322	0.0207390745547724	8	-0.607729770232862	0.109989525310616	0.809318898950896	0.111010265765967	0.266668117602962	0.394348922618652	NA	NA	NA	NA	NA	NA
a4-Hydroxybenzaldehyde	YMR191W	0.0271415185028563	0.406368059333644	0.12094843906004	12	-0.0224925875047727	0.944684469501427	0.989307034670661	0.13473002171328	0.176983600698512	0.293689061791554	NA	NA	NA	NA	NA	NA
a4-Hydroxybenzaldehyde	YMR202W	0.0132199233307158	0.685946877943413	0.184898361691324	6	0.230931678975641	0.659760210136487	0.932090998876564	0.00716828158230279	0.942996040366272	0.970748275604206	NA	NA	NA	NA	NA	NA
a4-Hydroxybenzaldehyde	YMR209C	0.108329929911853	0.000890046343497224	0.000590456680752774	11	0.485797543421938	0.129790508152978	0.809318898950896	0.146767480663597	0.141022425514834	0.249659013910507	NA	NA	NA	NA	NA	NA
a4-Hydroxybenzaldehyde	YMR210W	0.0335390272611295	0.304838992921129	0.0956189771440366	14	0.426570081414506	0.128248190580031	0.809318898950896	0.145505686637649	0.144509492363063	0.253790081767492	NA	NA	NA	NA	NA	NA
a4-Hydroxybenzaldehyde	YMR212C	0.14109548923487	1.44273745760147e-05	2.17443442167049e-05	4	0.298177541812555	0.701822458187445	0.938581067640702	0.18459191920806	0.0632677291562066	0.140785422346016	NA	NA	NA	NA	NA	NA
a4-Hydroxybenzaldehyde	YMR217W	0.121468993577707	0.000192195111311833	0.000160959340822222	7	0.194705355021571	0.675687585981428	0.933091997100406	0.320471830259023	0.00102426088503479	0.0108100208637425	NA	NA	NA	NA	NA	NA
a4-Hydroxybenzaldehyde	YMR220W	0.0408852733808389	0.210920649042949	0.0699939964859582	6	0.540319418594959	0.268392668460165	0.835464813105891	0.119536413938101	0.231432916088961	0.356434108785368	NA	NA	NA	NA	NA	NA
a4-Hydroxybenzaldehyde	YMR239C	0.134570874592157	3.55265882217284e-05	4.2604097020655e-05	5	0.0926894386160512	0.882153345388475	0.97629657510523	0.312306750014171	0.00139541288270516	0.0131929945273942	NA	NA	NA	NA	NA	NA
a4-Hydroxybenzaldehyde	YMR243C	0.122486656476374	0.000169547876115946	0.00014594782328707	10	0.29761922261953	0.403625255232023	0.871351486833219	0.126447504451714	0.205367024608344	0.326733239469703	NA	NA	NA	NA	NA	NA
a4-Hydroxybenzaldehyde	YMR246W	0.17646079652499	5.32915105134668e-08	4.18274911548824e-07	10	0.297434966672344	0.403930471455169	0.871351486833219	0.143216883108894	0.151000294191356	0.261971999628315	NA	NA	NA	NA	NA	NA
a4-Hydroxybenzaldehyde	YMR250W	-0.0299939610127645	0.358828243839699	0.109385700034939	9	-0.138464905430297	0.722389613844896	0.945249062103892	0.00714891693359617	0.943149775599294	0.970748275604206	NA	NA	NA	NA	NA	NA
a4-Hydroxybenzaldehyde	YMR251W-A	-0.115088402766373	0.000412695557573306	0.000306198643299386	15	-0.197090607024699	0.48139513679111	0.887498756316011	NA	NA	NA	NA	NA	NA	NA	NA	NA
a4-Hydroxybenzaldehyde	YMR256C	-0.15372535297117	2.24545132678621e-06	5.90789696663522e-06	12	-0.0544171266227779	0.866610190115289	0.97294565183218	-0.125017536115426	0.210579932409367	0.332739561707618	NA	NA	NA	NA	NA	NA
a4-Hydroxybenzaldehyde	YMR258C	0.128010726936493	8.44123854558641e-05	8.38177240694568e-05	13	0.807751529730015	0.000837841633930468	0.473143043387204	0.255116019993598	0.00966022073673871	0.0414064878920834	NA	NA	NA	NA	NA	NA
a4-Hydroxybenzaldehyde	YMR260C	-0.161913121942292	6.18992780216303e-07	2.35636903709346e-06	6	-0.685872914380583	0.132515364070993	0.809318898950896	-0.329943776464245	0.000707755720754024	0.0086874736538906	NA	NA	NA	NA	NA	NA
a4-Hydroxybenzaldehyde	YMR290C	0.127812522819989	8.6594088901646e-05	8.53170448872713e-05	9	-0.0530191394807196	0.892242991384077	0.978881352510646	0.279696601074792	0.00441281329957879	0.0255852114352021	NA	NA	NA	NA	NA	NA
a4-Hydroxybenzaldehyde	YMR302C	0.0539831555518445	0.0984671243344326	0.0362687176273684	14	0.198678296548408	0.495925061511611	0.889336553846942	0.121349589617485	0.224380616455752	0.348955172954568	NA	NA	NA	NA	NA	NA
a4-Hydroxybenzaldehyde	YMR306W	0.122114042084778	0.000177532398968243	0.000151421488961623	5	-0.288177030450242	0.638225344909596	0.92979617270329	0.207656237635512	0.0362364601185363	0.0955173050129159	NA	NA	NA	NA	NA	NA
a4-Hydroxybenzaldehyde	YMR315W	-0.0402566905118094	0.218028164132807	0.0718237561510574	13	0.0542669469320976	0.860235075551113	0.972418437734099	-0.0294149989529651	0.769155974580041	0.842736815217909	NA	NA	NA	NA	NA	NA
a4-Hydroxybenzaldehyde	YMR316W	-0.0568283481989858	0.0819372334975886	0.0308803702351132	8	0.375128121006428	0.359834660626734	0.860512653202763	-0.0112374108554453	0.910746439942409	0.948556015380658	NA	NA	NA	NA	NA	NA
a4-Hydroxybenzaldehyde	YNL329C	0.0999032142187993	0.00218909843354609	0.00128018557291886	11	0.199179130540842	0.557103138716658	0.914356203896545	0.153174170301804	0.124292651540756	0.226779574741029	NA	NA	NA	NA	NA	NA
a4-Hydroxybenzaldehyde	YNL326C	0.0645773940182723	0.048016225347258	0.0192822351872148	8	0.369207320546056	0.368073791044235	0.860512653202763	0.193056269958061	0.0518866595762993	0.123439714257656	NA	NA	NA	NA	NA	NA
a4-Hydroxybenzaldehyde	YNL313C	0.145232205629134	7.97844402692123e-06	1.44199082402781e-05	5	0.165904456737013	0.7897369462752	0.955337386824747	0.136619793729788	0.170931650495578	0.287477207755253	NA	NA	NA	NA	NA	NA
a4-Hydroxybenzaldehyde	YNL305C	0.0047565477732366	0.884328479481009	0.225758357775258	8	0.361932145736602	0.378312311438194	0.862765016322988	0.114444374898644	0.252062477752991	0.378325209327502	NA	NA	NA	NA	NA	NA
a4-Hydroxybenzaldehyde	YNL293W	0.0465943704453747	0.153895069363445	0.0533775986637952	6	0.619651718580235	0.189485715850838	0.815535461973268	0.163163362391887	0.101304853563959	0.196029689575725	NA	NA	NA	NA	NA	NA
a4-Hydroxybenzaldehyde	YNL274C	-0.0428021312418692	0.190282470900912	0.0640581620414003	12	-0.124094658854957	0.700794978616144	0.938581067640702	-0.0319988408967173	0.749520816158503	0.82909670632888	NA	NA	NA	NA	NA	NA
a4-Hydroxybenzaldehyde	YNL267W	0.0848960151184824	0.00928651215800258	0.00452531407995492	6	0.166751338499195	0.752191336851677	0.949587761362839	0.115782786605222	0.246521707917719	0.372467609902939	NA	NA	NA	NA	NA	NA
a4-Hydroxybenzaldehyde	YNL252C	-0.0215510297008621	0.509744741828892	0.145838247822384	8	0.321836371406643	0.43693121218644	0.878265607131347	0.107174537994045	0.283647641068606	0.41214259736516	NA	NA	NA	NA	NA	NA
a4-Hydroxybenzaldehyde	YNL248C	0.119125819979333	0.000255578821880931	0.000204037786445654	5	0.450249065240415	0.44673094312837	0.882613600170697	0.214804909705458	0.0301540211741286	0.0838915375077896	NA	NA	NA	NA	NA	NA
a4-Hydroxybenzaldehyde	YNL247W	0.139473100553914	1.81195103928755e-05	2.56739878671889e-05	4	-0.635561317880856	0.364438682119144	0.860512653202763	0.33011864787148	0.000702863820857927	0.0086874736538906	NA	NA	NA	NA	NA	NA
a4-Hydroxybenzaldehyde	YNL240C	0.104611447013017	0.00133453875321913	0.000837023641738681	13	0.166056303625593	0.58769091503842	0.917985691667698	0.152826767793915	0.125158830468112	0.228214380069366	NA	NA	NA	NA	NA	NA
a4-Hydroxybenzaldehyde	YNL234W	0.0258012801802381	0.429943713107468	0.126456681659104	17	0.072566292659393	0.781954309361588	0.954181307006556	0.0849765134807193	0.395780626539163	0.525136901833453	NA	NA	NA	NA	NA	NA
a4-Hydroxybenzaldehyde	YNL231C	0.0725424558662906	0.0263030909651479	0.011373486514903	12	0.705119667351777	0.0104286466126757	0.67287084170237	0.178140396813005	0.0732430334932039	0.155344131544141	NA	NA	NA	NA	NA	NA
a4-Hydroxybenzaldehyde	YNL223W	0.017750758853211	0.587152838955051	0.163017534602228	8	0.29213894660262	0.482607327752563	0.887712856792688	0.121568568837567	0.223539253919418	0.348025185742807	NA	NA	NA	NA	NA	NA
a4-Hydroxybenzaldehyde	YNL220W	0.076108304468227	0.019741421818195	0.00878639858579426	10	0.0564053243810191	0.877005166205332	0.975822595821167	-0.0760773054832831	0.447268959278967	0.574359327981027	NA	NA	NA	NA	NA	NA
a4-Hydroxybenzaldehyde	YNL202W	0.0249523556199134	0.445278382570614	0.130254003735809	9	0.39045141189799	0.298827219187995	0.837219768362957	0.10442768678123	0.296240864045014	0.425325738538524	NA	NA	NA	NA	NA	NA
a4-Hydroxybenzaldehyde	YNL200C	0.0168627217692728	0.605994813588123	0.167086665154081	11	0.163089393192823	0.631843642616357	0.929789221131654	0.0698731069091288	0.485277173050598	0.610618378768948	NA	NA	NA	NA	NA	NA
a4-Hydroxybenzaldehyde	YNL193W	0.105049637674561	0.0012731641089757	0.000803760688733972	7	0.839144844435611	0.0182411726460361	0.727507162175401	0.242644160303644	0.014001559619768	0.0514049557285448	NA	NA	NA	NA	NA	NA
a4-Hydroxybenzaldehyde	YNL178W	-0.0852505289443905	0.00899550718777436	0.00440501783781052	5	-0.469190176138719	0.425314396257117	0.874636497703809	-0.258943843695484	0.00858994110526887	0.0384981687202407	NA	NA	NA	NA	NA	NA
a4-Hydroxybenzaldehyde	YNL175C	0.0944302279892377	0.00379510856496871	0.00206790208629392	9	0.518206268368028	0.152950987588408	0.809318898950896	0.162531986395157	0.102651278361686	0.197831978513762	NA	NA	NA	NA	NA	NA
a4-Hydroxybenzaldehyde	YNL149C	-0.0025623074657382	0.937533157455022	0.235875454990376	7	0.0435545496343448	0.926129612628783	0.987801062435993	-0.110607965662245	0.268415918471263	0.396026493368872	chrXIV:466588_T/G	11.31291435	chrXIV:373628	4.73	0	FALSE
a4-Hydroxybenzaldehyde	YNL140C	-0.0275782059525997	0.398856071638728	0.119093196080511	4	0.252883297529156	0.747116702470844	0.94934579896228	0.0746931095037012	0.455601362203547	0.5817053106706	NA	NA	NA	NA	NA	NA
a4-Hydroxybenzaldehyde	YNL137C	-0.00486637305339547	0.881677118599486	0.22531198012091	7	0.187037535806602	0.687999941512552	0.937158471088214	0.0764444227248231	0.445073442648216	0.572480344490172	NA	NA	NA	NA	NA	NA
a4-Hydroxybenzaldehyde	YNL135C	-0.181972674494832	1.99156137059138e-08	1.91888734974276e-07	8	-0.811516019680078	0.0144630526406033	0.67287084170237	-0.317690815526723	0.00113912452825762	0.0115120005329215	chrXIV:370084_T/C	61.57069184	chrXIV:373628	13.49	1	TRUE
a4-Hydroxybenzaldehyde	YNL129W	0.0833412586717168	0.0106641766738701	0.00511810173291687	12	0.0114494027795875	0.971828659557316	0.989743832817103	0.0279079533771834	0.780676926939146	0.852026716674664	chrXIV:371753_A/T	12.55222125	chrXIV:373628	13.49	0.008	FALSE
a4-Hydroxybenzaldehyde	YNL116W	0.0969157194073015	0.0029658458282078	0.00166407544665601	7	0.502359073414089	0.250574887383781	0.829809301387158	0.169086004889328	0.0893391185816242	0.178803274418086	NA	NA	NA	NA	NA	NA
a4-Hydroxybenzaldehyde	YNL106C	0.027167153827969	0.405924759049675	0.120842242361809	5	-0.206083708388601	0.739475421825875	0.94876782226348	0.16369750432032	0.100176634446806	0.194504531240913	NA	NA	NA	NA	NA	NA
a4-Hydroxybenzaldehyde	YNL104C	0.148036662206866	5.28990168649546e-06	1.0852362122872e-05	7	0.464694762654375	0.293451821971023	0.837219768362957	0.249196853360176	0.0115459489220734	0.0455782110657418	NA	NA	NA	NA	NA	NA
a4-Hydroxybenzaldehyde	YNL095C	0.146403821334105	6.72602243928207e-06	1.27328533806698e-05	10	0.208349004011326	0.563510959537221	0.914743409667864	0.169054137335719	0.0894003600148218	0.178863259630913	NA	NA	NA	NA	NA	NA
a4-Hydroxybenzaldehyde	YNL093W	-0.0583650714175566	0.0739901645850773	0.0282511006259278	11	-0.0140549165126397	0.96728475082272	0.989743832817103	-0.0595655197710899	0.552046404082391	0.669409531167215	NA	NA	NA	NA	NA	NA
a4-Hydroxybenzaldehyde	YNL082W	0.132654079089567	4.59404947355459e-05	5.23088163940347e-05	5	0.556889183685281	0.329524431703898	0.837219768362957	0.226580721669761	0.0220202058623561	0.0685286058393236	NA	NA	NA	NA	NA	NA
a4-Hydroxybenzaldehyde	YNL080C	0.00826302215462585	0.800471709420874	0.208409443847913	11	-0.275014922862628	0.413087299824074	0.872185041480735	-0.078512634258267	0.432818356668303	0.560498302047247	chrXIV:462478_C/T	11.47093035	chrXIV:487935	13.56	0.002	FALSE
a4-Hydroxybenzaldehyde	YNL075W	0.128446528995562	7.9796367981252e-05	7.98585635828769e-05	5	0.308032124654464	0.614094944810832	0.926640698180662	0.157220084641441	0.114541085166464	0.214530126768885	NA	NA	NA	NA	NA	NA
a4-Hydroxybenzaldehyde	YNL064C	0.0422441909611489	0.196130189090954	0.0657574153748529	11	0.199444261106588	0.556567507009595	0.914356203896545	0.0511253418844062	0.609833667831543	0.720414824451967	NA	NA	NA	NA	NA	NA
a4-Hydroxybenzaldehyde	YNL055C	0.00444490491215786	0.891858992866086	0.22716601103373	14	-0.245504954686676	0.397545831319723	0.869537191574897	-0.0374483024064457	0.708643021175396	0.797920344583949	NA	NA	NA	NA	NA	NA
a4-Hydroxybenzaldehyde	YNL054W-B	0.0066053441832386	0.839890997084796	0.21673470685706	5	-0.765886281907824	0.131099862355966	0.809318898950896	NA	NA	NA	NA	NA	NA	NA	NA	NA
a4-Hydroxybenzaldehyde	YNL054W	0.155057489407322	1.82889580791257e-06	5.11025707603518e-06	4	0.110894813445478	0.889105186554522	0.977714057988073	0.267651716237113	0.00653527041358617	0.0332577818200293	NA	NA	NA	NA	NA	NA
a4-Hydroxybenzaldehyde	YNL052W	-0.110823563135436	0.000673557615574297	0.000464930493001424	16	-0.1166992343677	0.666899425004756	0.93261714483979	-0.106835510438299	0.285182332709864	0.414126159710693	NA	NA	NA	NA	NA	NA
a4-Hydroxybenzaldehyde	YNL031C	0.0975083072369864	0.002794250310948	0.00157985180491239	11	0.469231379967775	0.145381958359604	0.809318898950896	0.0681848065921121	0.49591022074816	0.620953807035288	NA	NA	NA	NA	NA	NA
a4-Hydroxybenzaldehyde	YNL026W	0.12037825646059	0.000219602814473156	0.000179312960293278	5	0.830485967166767	0.0816167368272181	0.805922210520422	0.297220830963067	0.00241609685939955	0.01828052121133	NA	NA	NA	NA	NA	NA
a4-Hydroxybenzaldehyde	YNL009W	-0.0174283513994984	0.593962202338061	0.164515764185694	10	0.210016832353899	0.560320866946244	0.914356203896545	0.0698240248409922	0.485584570081794	0.610819386187486	NA	NA	NA	NA	NA	NA
a4-Hydroxybenzaldehyde	YNR002C	-0.0955804153386693	0.00338822258893002	0.00186862910539054	12	-0.309202927126391	0.328097069076677	0.837219768362957	-0.0751247933918075	0.452993577216743	0.579669633485407	NA	NA	NA	NA	NA	NA
a4-Hydroxybenzaldehyde	YNR015W	0.0547228777337168	0.0939330114103435	0.0348005014129	11	0.272259165718254	0.417973375220238	0.872185041480735	0.0998908805227145	0.31783542370384	0.448308585099838	NA	NA	NA	NA	NA	NA
a4-Hydroxybenzaldehyde	YNR016C	0.146622155159659	6.51440950884388e-06	1.24897113417804e-05	6	0.0894079376278085	0.866245447219305	0.97294565183218	0.194877345895984	0.0496729887781911	0.119131864071804	NA	NA	NA	NA	NA	NA
a4-Hydroxybenzaldehyde	YNR017W	0.0941657192633425	0.0038947378820351	0.00211970856284925	6	0.62174170543524	0.18755853303304	0.815535461973268	0.189737069111916	0.0561303636368932	0.129933500608268	NA	NA	NA	NA	NA	NA
a4-Hydroxybenzaldehyde	YNR018W	0.0265200451437309	0.417202955140204	0.123436949758184	14	0.135141534129723	0.645062231370657	0.931193334803305	0.0760555612580239	0.447399188947579	0.574359327981027	NA	NA	NA	NA	NA	NA
a4-Hydroxybenzaldehyde	YNR019W	0.0786247781800051	0.0160163545997261	0.00732207399936273	14	0.283262826882113	0.326417748796732	0.837219768362957	0.0974340515844724	0.329943192744046	0.461549293836131	NA	NA	NA	NA	NA	NA
a4-Hydroxybenzaldehyde	YNR020C	-0.0161420413038243	0.621481489095342	0.170452892620379	9	-0.0334751038836545	0.931868727946989	0.989307034670661	0.083881273919353	0.401920050147717	0.531188236332011	NA	NA	NA	NA	NA	NA
a4-Hydroxybenzaldehyde	YNR030W	0.0967837830274527	0.00300533395313714	0.00168285220478017	8	0.30563530270554	0.461621559517103	0.885539341554029	0.220095925954372	0.0262295263547684	0.0766516278000437	NA	NA	NA	NA	NA	NA
a4-Hydroxybenzaldehyde	YNR036C	-0.0924378507764628	0.0046060402043958	0.00245149083007318	11	-0.0975208086479472	0.775452412512477	0.95354054153838	-0.209632544057052	0.0344599237928994	0.092366806042823	NA	NA	NA	NA	NA	NA
a4-Hydroxybenzaldehyde	YNR041C	-0.0173925187455427	0.594721222877685	0.164595470107605	10	0.229881100588124	0.522877162521046	0.897754168200118	-0.0129471277081915	0.897236248319144	0.939822370373032	NA	NA	NA	NA	NA	NA
a4-Hydroxybenzaldehyde	YNR056C	-0.0440847290705453	0.177327635509837	0.060248620216828	12	0.0227001304115843	0.944174761734557	0.989307034670661	-0.0126667431599169	0.899449942540442	0.940386340948881	NA	NA	NA	NA	NA	NA
a4-Hydroxybenzaldehyde	YNR057C	-0.039986175938647	0.221139250827146	0.072608933485787	10	-0.027411652111094	0.940082046807821	0.989307034670661	-0.0618618324526573	0.536795642994896	0.655803305837421	NA	NA	NA	NA	NA	NA
a4-Hydroxybenzaldehyde	YNR058W	-0.0298462610719947	0.361200697997429	0.109972951667954	13	-0.0242602139527939	0.937296638765718	0.989307034670661	-0.00880891107992448	0.929979307149947	0.96123629145242	NA	NA	NA	NA	NA	NA
a4-Hydroxybenzaldehyde	YNR065C	0.0647948977877244	0.0472671764190014	0.0190602235357797	8	0.488521562778844	0.219322205247322	0.825423513609986	0.029425319068915	0.769077249745145	0.842736815217909	NA	NA	NA	NA	NA	NA
a4-Hydroxybenzaldehyde	YNR075W	0.042023597579225	0.198478111431247	0.0664807969762894	10	0.395580036614117	0.257838811581511	0.832193504546541	0.0905846879959915	0.36522778569914	0.495469155149102	NA	NA	NA	NA	NA	NA
a4-Hydroxybenzaldehyde	YNR076W	-0.0255395681730383	0.434638238070003	0.12764933839827	6	0.252317521027704	0.629555506367274	0.929369443786133	0.120998144089499	0.225735596781058	0.350466559014048	NA	NA	NA	NA	NA	NA
a4-Hydroxybenzaldehyde	YOL155C	0.0889706257901411	0.0063978981660212	0.00325493870587989	17	0.099947876457537	0.702710286935619	0.93889738797231	0.106412390145487	0.287105435040534	0.415863025685452	NA	NA	NA	NA	NA	NA
a4-Hydroxybenzaldehyde	YOL147C	0.017291810639685	0.596856824355836	0.165055731686074	10	0.359561512132481	0.30750154905169	0.837219768362957	0.13815992838542	0.166113411855524	0.281781944191459	NA	NA	NA	NA	NA	NA
a4-Hydroxybenzaldehyde	YOL144W	0.14138817986624	1.38426165696403e-05	2.11359067158159e-05	5	0.264047031538534	0.667753421192065	0.932796482494644	0.325910820477552	0.000829586331644881	0.00968901683528727	NA	NA	NA	NA	NA	NA
a4-Hydroxybenzaldehyde	YOL136C	0.138903751212615	1.96162562257671e-05	2.72421846950732e-05	11	0.399563228618765	0.22342115231571	0.825423513609986	0.3002555714725	0.00216846035156277	0.0173234542052222	NA	NA	NA	NA	NA	NA
a4-Hydroxybenzaldehyde	YOL130W	0.125009579464089	0.000123736081617427	0.000113580949439451	4	0.416773835645118	0.583226164354882	0.914743409667864	0.200535201936496	0.0432877062300219	0.108030401237228	NA	NA	NA	NA	NA	NA
a4-Hydroxybenzaldehyde	YOL129W	-0.0502682433925952	0.123932637108702	0.0443052227178415	9	-0.0940272748310788	0.809854870757656	0.960127724006698	-0.160144756803542	0.107869189362209	0.205053569183562	NA	NA	NA	NA	NA	NA
a4-Hydroxybenzaldehyde	YOL126C	-0.108954487644974	0.000830479496275234	0.000555676727634727	10	-0.450901923312909	0.190910152494321	0.815535461973268	-0.106707543322915	0.285763042309429	0.414554452034337	NA	NA	NA	NA	NA	NA
a4-Hydroxybenzaldehyde	YOL124C	0.145529111220353	7.64150898573711e-06	1.40103164553812e-05	6	0.304154082789786	0.557837478215928	0.914356203896545	0.232281629734901	0.0188115058419556	0.062530092278113	NA	NA	NA	NA	NA	NA
a4-Hydroxybenzaldehyde	YOL121C	-0.127485326859875	9.03124360658705e-05	8.79935887595524e-05	7	-0.583604592595541	0.168955327550519	0.810207567148622	-0.301947825053692	0.00204055053719971	0.0165559561316061	NA	NA	NA	NA	NA	NA
a4-Hydroxybenzaldehyde	YOL109W	-0.0885722823031178	0.00663952474869374	0.00336574778745244	13	-0.15685200113525	0.608832565387519	0.924028587679155	-0.100883024377351	0.313028284890452	0.443152492452325	NA	NA	NA	NA	NA	NA
a4-Hydroxybenzaldehyde	YOL103W-B	0.073357240630907	0.0246573997863394	0.0107182823259735	4	0.868109109799762	0.131890890200238	0.809318898950896	NA	NA	NA	NA	NA	NA	NA	NA	NA
a4-Hydroxybenzaldehyde	YOL101C	0.149776278681063	4.08401852318389e-06	8.94315612679951e-06	11	0.216987205302316	0.521595322931179	0.897754168200118	0.13947120755335	0.162091051429976	0.276022868168937	NA	NA	NA	NA	NA	NA
a4-Hydroxybenzaldehyde	YOL097C	0.125100238926222	0.000122329914697597	0.000112364014464593	9	0.340195366267459	0.3703668420341	0.860679019214528	0.12341811231932	0.216521514293314	0.339874605312227	NA	NA	NA	NA	NA	NA
a4-Hydroxybenzaldehyde	YOL095C	0.0498271575767903	0.127269554880918	0.0453704461429839	11	-0.239648630612017	0.477855025913742	0.885539341554029	0.134069366310405	0.179135993521013	0.296400891796411	NA	NA	NA	NA	NA	NA
a4-Hydroxybenzaldehyde	YOL092W	0.0413084039749904	0.20623140042148	0.0686662134984	7	0.0135850756941966	0.976939387315435	0.990407640648544	-0.0619417475973794	0.53626867556489	0.655439492357087	NA	NA	NA	NA	NA	NA
a4-Hydroxybenzaldehyde	YOL089C	0.141087610695388	1.44434353715697e-05	2.17443442167049e-05	9	0.679084331298596	0.0442625670515493	0.805922210520422	0.306898079513522	0.00170456272909093	0.0149312386070446	NA	NA	NA	NA	NA	NA
a4-Hydroxybenzaldehyde	YOL086W-A	-0.0835925473935608	0.0104298960583831	0.00501427511651078	9	-0.0165324101204178	0.966328120815465	0.989743832817103	NA	NA	NA	NA	NA	NA	NA	NA	NA
a4-Hydroxybenzaldehyde	YOL082W	0.0258703554791121	0.428709579154835	0.126173381934459	9	0.501786691653368	0.168702842215012	0.810207567148622	0.182360126659277	0.066585309735623	0.145926425934009	NA	NA	NA	NA	NA	NA
a4-Hydroxybenzaldehyde	YOL075C	0.182610369485914	1.77370410745689e-08	1.82150050014738e-07	6	0.50259390236647	0.309586914811151	0.837219768362957	0.238798497349765	0.0156446409847462	0.0553415871569252	NA	NA	NA	NA	NA	NA
a4-Hydroxybenzaldehyde	YOL062C	0.125551686880324	0.000115548903660058	0.000106626153428265	9	0.551960617104359	0.1233601855085	0.809318898950896	0.227324148857012	0.0215768419308268	0.0676881985708521	NA	NA	NA	NA	NA	NA
a4-Hydroxybenzaldehyde	YOL055C	0.20345965167201	3.19725013407679e-10	9.50391502175383e-09	8	0.823827207660139	0.0119271001701709	0.67287084170237	0.373363936251463	0.0001110622238025	0.00252093619107262	NA	NA	NA	NA	NA	NA
a4-Hydroxybenzaldehyde	YOL052C-A	-0.0677988756390006	0.0378863686798858	0.0156599391080794	15	-0.342142458172061	0.211939195968326	0.825423513609986	NA	NA	NA	NA	NA	NA	NA	NA	NA
a4-Hydroxybenzaldehyde	YOL048C	-0.0405963238510736	0.214166804366217	0.070835674745056	12	-0.259925623377656	0.414568594792842	0.872185041480735	-0.0987416283289201	0.323463025254304	0.454196808026022	NA	NA	NA	NA	NA	NA
a4-Hydroxybenzaldehyde	YOL044W	0.1172872882044	0.000318494131607274	0.000245936431338483	5	0.991265251720579	0.000978677518378224	0.473143043387204	0.319781018384486	0.00105176287717532	0.0109782548493482	NA	NA	NA	NA	NA	NA
a4-Hydroxybenzaldehyde	YOL030W	0.0150350162864095	0.645597906181041	0.175991187374461	15	0.277511911710775	0.316630308908164	0.837219768362957	0.0710258109139106	0.478087808840724	0.604078256366013	NA	NA	NA	NA	NA	NA
a4-Hydroxybenzaldehyde	YOL029C	0.150026791114903	3.93371468802001e-06	8.69963036724661e-06	5	0.735527057519904	0.156631295456974	0.809318898950896	0.333266520609791	0.000619932445514755	0.00803432720946191	NA	NA	NA	NA	NA	NA
a4-Hydroxybenzaldehyde	YOL027C	0.116989661399816	0.000329948350923132	0.000253000498920017	6	0.498203302862114	0.314523702470599	0.837219768362957	0.323182846735322	0.000922549721394189	0.0102465716628636	NA	NA	NA	NA	NA	NA
a4-Hydroxybenzaldehyde	YOL023W	0.0873696986541113	0.00741946033379883	0.00372329009107886	7	0.381779974622932	0.398053139241857	0.869546579658076	0.240750479477374	0.0147908794163825	0.0533778108906676	NA	NA	NA	NA	NA	NA
a4-Hydroxybenzaldehyde	YOL014W	-0.00442027792248079	0.892454501928859	0.22727625758929	13	0.0474725943246387	0.877607338419118	0.975822595821167	-0.134424206104245	0.177977566565928	0.29491068388097	NA	NA	NA	NA	NA	NA
a4-Hydroxybenzaldehyde	YOL013C	0.128390937332685	8.03716489144257e-05	8.03767164622237e-05	10	0.773862013893632	0.00861955478083126	0.67287084170237	0.287492304755873	0.0033911033802868	0.0222510187308322	NA	NA	NA	NA	NA	NA
a4-Hydroxybenzaldehyde	YOL012C	-0.0509217554898779	0.119114469270219	0.0427797957616932	8	0.244671677938716	0.55922064226564	0.914356203896545	-0.104947563331068	0.293829602383566	0.423031796031714	NA	NA	NA	NA	NA	NA
a4-Hydroxybenzaldehyde	YOL002C	0.0680701174919098	0.0371231601721927	0.0153763192038177	8	0.328146311135184	0.427467341666972	0.874708996301898	0.0462650441652666	0.644265827778177	0.746899176102792	NA	NA	NA	NA	NA	NA
a4-Hydroxybenzaldehyde	YOR010C	0.0222174874639238	0.496740811653941	0.142737694000267	7	0.10011612554976	0.830888091241663	0.965490844987512	-0.0290115706631219	0.772235271830672	0.844909287465846	NA	NA	NA	NA	NA	NA
a4-Hydroxybenzaldehyde	YOR020W-A	0.0195392963107658	0.550050180743615	0.154497095393844	9	0.100847145739555	0.796289086854071	0.956801483879799	NA	NA	NA	NA	NA	NA	NA	NA	NA
a4-Hydroxybenzaldehyde	YOR021C	0.067473798747424	0.0388185713344847	0.0160120943031751	6	-0.0124165799811991	0.981376087169324	0.992066752577557	-0.00758774628316308	0.939666448369773	0.968972793343267	NA	NA	NA	NA	NA	NA
a4-Hydroxybenzaldehyde	YOR028C	-0.113654775444193	0.000487476615609211	0.000351962672009289	7	-0.554685564395481	0.196244402419043	0.820603121716725	-0.10576111519744	0.290082322631046	0.419325470166688	NA	NA	NA	NA	NA	NA
a4-Hydroxybenzaldehyde	YOR056C	0.142146059615154	1.24315293543732e-05	1.96026427908051e-05	5	0.130200700795747	0.83469289780905	0.966841440641006	0.31841466605384	0.00110814971929481	0.011278676858303	NA	NA	NA	NA	NA	NA
a4-Hydroxybenzaldehyde	YOR065W	-0.158777327679112	1.02181390049026e-06	3.28752735555345e-06	13	-0.191450324065523	0.53094140811515	0.899840506309721	-0.183431694795776	0.0649752172119112	0.143386667612705	NA	NA	NA	NA	NA	NA
a4-Hydroxybenzaldehyde	YOR079C	0.224559489991806	3.4658809882099e-12	2.27203211191496e-10	9	0.920523902486302	0.000430845157569185	0.473143043387204	0.431669366155656	5.90113622581214e-06	0.000293987241345367	NA	NA	NA	NA	NA	NA
a4-Hydroxybenzaldehyde	YOR083W	0.130209502739027	6.34442907375177e-05	6.73378110541522e-05	6	0.552331488945254	0.255752670596408	0.832193504546541	0.150890879323309	0.130070690433127	0.234405907144766	NA	NA	NA	NA	NA	NA
a4-Hydroxybenzaldehyde	YOR084W	0.0643642929077611	0.0487597450361138	0.0195414970490501	13	-0.212924737024466	0.484907846792409	0.888847710797902	-0.0576768203238118	0.564745068802894	0.680652784415086	NA	NA	NA	NA	NA	NA
a4-Hydroxybenzaldehyde	YOR095C	0.146761518751504	6.38267731284806e-06	1.23165226664187e-05	7	0.592334751482539	0.161111553003356	0.809318898950896	0.299020618647363	0.00226632646451734	0.0176853852347056	chrXV:491429_T/C	10.10564681	chrXV:559459	32.57	0.002	FALSE
a4-Hydroxybenzaldehyde	YOR096W	-0.127058464901191	9.53900869231356e-05	9.17826127154183e-05	8	-0.285056397163067	0.493767037386113	0.889336553846942	-0.277630108641123	0.00472611505235791	0.0265378018263026	NA	NA	NA	NA	NA	NA
a4-Hydroxybenzaldehyde	YOR100C	-0.0886766686118247	0.00657542675564437	0.00333446474046996	10	-0.578088679979096	0.0800385561477414	0.805922210520422	-0.247360460210678	0.0121929525300391	0.0471878812393935	NA	NA	NA	NA	NA	NA
a4-Hydroxybenzaldehyde	YOR101W	0.150664498367339	3.57461338864949e-06	8.14690010782231e-06	12	0.489272117724721	0.106448591875004	0.809318898950896	0.347460656724938	0.000346115377628671	0.00533633412408626	NA	NA	NA	NA	NA	NA
a4-Hydroxybenzaldehyde	YOR109W	0.0970631187076227	0.00292228912052266	0.00164293573639363	7	0.131697803450214	0.778356705863057	0.95366132034542	0.13529308915443	0.175164176117865	0.291770264238261	chrXV:524541_G/A	14.15191412	chrXV:559459	32.57	0.005	FALSE
a4-Hydroxybenzaldehyde	YOR119C	0.120695366593878	0.000211278546206868	0.000173836713232322	6	0.453712404274634	0.366130864781757	0.860512653202763	0.373540344085104	0.000110168929782318	0.00252093619107262	NA	NA	NA	NA	NA	NA
a4-Hydroxybenzaldehyde	YOR147W	0.0616731563901146	0.0590085754314616	0.0231573532363843	9	-0.166014595177955	0.669469438458362	0.932796482494644	0.0673567439569008	0.501169827748143	0.625045211234397	NA	NA	NA	NA	NA	NA
a4-Hydroxybenzaldehyde	YOR148C	0.0366734124863166	0.26183331649101	0.0841122571082812	4	0.534214784842531	0.465785215157469	0.885539341554029	0.185176877758287	0.0624208038736636	0.139924055834895	NA	NA	NA	NA	NA	NA
a4-Hydroxybenzaldehyde	YOR150W	-0.0484289319295125	0.138309851086198	0.0487341852948137	9	0.20654490648246	0.593903117040129	0.918574877712529	-0.0158807277103427	0.874125257170199	0.924798704386666	NA	NA	NA	NA	NA	NA
a4-Hydroxybenzaldehyde	YOR153W	0.0498210272869911	0.127316418910392	0.0453755743906751	16	0.135893492034398	0.615794879461587	0.926744735436625	-0.0276539690135423	0.782623322154555	0.853266763421827	NA	NA	NA	NA	NA	NA
a4-Hydroxybenzaldehyde	YOR175C	0.152563039255612	2.68192317573004e-06	6.70951258804413e-06	8	0.538968179957279	0.168083711487719	0.810207567148622	0.199378694121385	0.0445341779578469	0.110370666342671	NA	NA	NA	NA	NA	NA
a4-Hydroxybenzaldehyde	YOR176W	-0.179370535544358	3.18163755443327e-08	2.84937686619341e-07	12	-0.445908847220751	0.146246630590743	0.809318898950896	-0.221443147789073	0.0253027234221158	0.0749904549090687	NA	NA	NA	NA	NA	NA
a4-Hydroxybenzaldehyde	YOR184W	0.117860702475364	0.000297466516740191	0.000231666514675771	9	0.403585570765392	0.281401544155327	0.837219768362957	0.196069081647738	0.0482670085474394	0.117015893317188	NA	NA	NA	NA	NA	NA
a4-Hydroxybenzaldehyde	YOR190W	0.0712817082096119	0.0290361127535669	0.0124017141853971	3	0.882125423171413	0.312224172367975	0.837219768362957	0.178456557450507	0.0727263036554499	0.15452988741054	NA	NA	NA	NA	NA	NA
a4-Hydroxybenzaldehyde	YOR192C-B	0.195129975585183	1.67803369139391e-09	3.28852506022636e-08	7	0.920880485415784	0.00323968104535538	0.566106450904671	NA	NA	NA	NA	NA	NA	NA	NA	NA
a4-Hydroxybenzaldehyde	YOR208W	0.0550269847030788	0.0921181647254008	0.034209779413159	5	0.501287392660975	0.389583275280102	0.863969200962233	0.218279080020037	0.0275250392222047	0.07886240455429	NA	NA	NA	NA	NA	NA
a4-Hydroxybenzaldehyde	YOR209C	0.157009306719918	1.34978776480849e-06	4.08710024173256e-06	15	0.320959067751249	0.243447035884662	0.825423513609986	0.262726869649258	0.00763618818207957	0.0359497912769507	NA	NA	NA	NA	NA	NA
a4-Hydroxybenzaldehyde	YOR211C	0.0868924622098923	0.00775105298834994	0.0038688473596281	8	0.0654573081735346	0.877617674364222	0.975822595821167	0.182430453237258	0.0664786571077957	0.145860344709088	NA	NA	NA	NA	NA	NA
a4-Hydroxybenzaldehyde	YOR215C	-0.043149948356394	0.186702496084625	0.0629895755419118	11	0.108748521732003	0.750273134179562	0.949587761362839	0.0697940628551087	0.485772270588614	0.610819386187486	NA	NA	NA	NA	NA	NA
a4-Hydroxybenzaldehyde	YOR230W	-0.166300497390029	3.0204617788464e-07	1.41605743488068e-06	14	-0.412807780260351	0.142389321012019	0.809318898950896	-0.311949381026169	0.00141414903902835	0.0133260832013874	NA	NA	NA	NA	NA	NA
a4-Hydroxybenzaldehyde	YOR243C	0.111212871109977	0.000644548116641817	0.000448451440531239	6	0.127251754234682	0.810152663045959	0.960127724006698	0.233881414721107	0.0179869003739181	0.0608787397271075	NA	NA	NA	NA	NA	NA
a4-Hydroxybenzaldehyde	YOR247W	-0.0263106410141939	0.420891702537463	0.124291435592373	7	-0.660152752466257	0.106572254092939	0.809318898950896	-0.0248652279396166	0.804080387136357	0.870427671161991	NA	NA	NA	NA	NA	NA
a4-Hydroxybenzaldehyde	YOR265W	-0.0512129986375156	0.117014993078212	0.0421232291535419	5	0.579784884601968	0.305539667332081	0.837219768362957	-0.066141294369231	0.508942394282586	0.631304156330831	NA	NA	NA	NA	NA	NA
a4-Hydroxybenzaldehyde	YOR271C	0.133791230740889	3.94589239860108e-05	4.61705129506913e-05	7	0.511133766623145	0.241030616938704	0.825423513609986	0.173686958353845	0.0808407661700633	0.166334238306749	NA	NA	NA	NA	NA	NA
a4-Hydroxybenzaldehyde	YOR273C	-0.126155401502858	0.000107032618580797	0.000100696293532636	15	-0.289272566317131	0.295688305570946	0.837219768362957	-0.121393228184706	0.224212770635658	0.348788971453893	NA	NA	NA	NA	NA	NA
a4-Hydroxybenzaldehyde	YOR274W	0.0482127887328774	0.140080350099838	0.0492710442514096	11	0.216025399556087	0.523488249949355	0.897754168200118	0.0899455066669309	0.3686348444157	0.498484943276077	NA	NA	NA	NA	NA	NA
a4-Hydroxybenzaldehyde	YOR281C	0.0470522780567903	0.149885498793391	0.0521812220675257	4	0.74684897895193	0.25315102104807	0.832193504546541	0.209831783334724	0.0342849621976109	0.092027209652902	NA	NA	NA	NA	NA	NA
a4-Hydroxybenzaldehyde	YOR287C	0.0894005355750118	0.00614601376817564	0.00313834890079647	4	0.176112313285962	0.823887686714039	0.962663088629848	0.0673460128565389	0.501238179009123	0.625045211234397	NA	NA	NA	NA	NA	NA
a4-Hydroxybenzaldehyde	YOR288C	0.128522624033423	7.90152096358633e-05	7.92470981669282e-05	10	0.710050316899945	0.0214090407416439	0.743177681667433	0.226018908537902	0.0223604161987739	0.06909863892868	NA	NA	NA	NA	NA	NA
a4-Hydroxybenzaldehyde	YOR289W	-0.00564344925749423	0.862956723455083	0.221419018247648	8	0.537181718227293	0.169774514283418	0.810207567148622	0.162974824717484	0.101705455951752	0.196538921636493	NA	NA	NA	NA	NA	NA
a4-Hydroxybenzaldehyde	YOR306C	0.207968085562419	1.26479485812489e-10	4.95584546622478e-09	17	0.464597310393377	0.0602567207246779	0.805922210520422	0.261202342664489	0.0080086743810393	0.0369730568680749	NA	NA	NA	NA	NA	NA
a4-Hydroxybenzaldehyde	YOR310C	0.111246556254684	0.000642093376573696	0.000446966120822646	6	0.229265968423633	0.66212648764803	0.932393055393556	0.159284298570397	0.109799849622657	0.207552921295968	NA	NA	NA	NA	NA	NA
a4-Hydroxybenzaldehyde	YOR313C	-0.00262505841663488	0.936006583494393	0.235661135929639	16	0.0842949064979861	0.756271207409692	0.950822626823576	-0.0393555922906015	0.694522202107227	0.786849565272104	NA	NA	NA	NA	NA	NA
a4-Hydroxybenzaldehyde	YOR317W	0.0274830649906623	0.400485555385429	0.119477599142522	12	0.0940638548681866	0.771223988392945	0.953413016401862	0.0420118344103174	0.675030055460757	0.770539197213237	NA	NA	NA	NA	NA	NA
a4-Hydroxybenzaldehyde	YOR318C	-0.0383914321428015	0.240126222362755	0.0780724886301895	4	0.17934070072318	0.82065929927682	0.962370294630964	-0.00632899622362119	0.949660938650883	0.972526145435837	NA	NA	NA	NA	NA	NA
a4-Hydroxybenzaldehyde	YOR319W	0.0931924075238846	0.00428209674029225	0.00230983255810552	3	-0.229001987044985	0.852907536862018	0.970929051340777	0.111804114440875	0.263241890487753	0.390899172790744	NA	NA	NA	NA	NA	NA
a4-Hydroxybenzaldehyde	YOR320C	0.0659827478756197	0.0433474265003959	0.0176486728378381	7	0.362714266619634	0.423930151548459	0.874636497703809	0.162722840312492	0.102242807452952	0.197201430081469	NA	NA	NA	NA	NA	NA
a4-Hydroxybenzaldehyde	YOR324C	0.151677793333217	3.06773832843208e-06	7.38948389649841e-06	9	0.769889213139074	0.0152384602669784	0.68126426676336	0.263999057878371	0.00733714935682257	0.0354121659386052	NA	NA	NA	NA	NA	NA
a4-Hydroxybenzaldehyde	YOR327C	0.101084964378483	0.00193702265967679	0.00115206099363728	8	0.377594422893306	0.356427612991088	0.857486407858236	0.20575851819487	0.038014092877321	0.0988366414810345	NA	NA	NA	NA	NA	NA
a4-Hydroxybenzaldehyde	YOR332W	0.028494001577642	0.383375877877281	0.115335498987575	12	0.0238362856197724	0.941384806197397	0.989307034670661	-0.0537482301629887	0.591593386716174	0.705423008550451	NA	NA	NA	NA	NA	NA
a4-Hydroxybenzaldehyde	YOR348C	-0.0181735533459577	0.578278368855591	0.161065753130144	17	0.0408480678130272	0.876303983017071	0.975822595821167	-0.0678328021329732	0.498142496657427	0.622886232375908	NA	NA	NA	NA	NA	NA
a4-Hydroxybenzaldehyde	YOR354C	0.0365199851149967	0.263835704854561	0.0847047122376909	9	0.172497751139801	0.657187837360286	0.93206058073393	0.129558896186992	0.194345151355892	0.314470796536266	NA	NA	NA	NA	NA	NA
a4-Hydroxybenzaldehyde	YOR356W	-0.186705788996324	8.34653265797088e-09	9.73868643340957e-08	15	-0.458901231847384	0.0853189308084946	0.809318898950896	-0.230336716885755	0.0198576889806117	0.0645844990094237	NA	NA	NA	NA	NA	NA
a4-Hydroxybenzaldehyde	YOR363C	0.0937161185288084	0.00406953888527117	0.00220796282692279	15	0.154713446213741	0.58194050086358	0.914743409667864	0.108242468160652	0.278849451435667	0.407412225341511	NA	NA	NA	NA	NA	NA
a4-Hydroxybenzaldehyde	YOR366W	-0.0276932003311564	0.396891885545579	0.11863348812098	5	-0.00595585594698489	0.992416813518133	0.996089129735969	-0.257724487630742	0.00891895200049803	0.0393645103725685	NA	NA	NA	NA	NA	NA
a4-Hydroxybenzaldehyde	YPL283C	0.0823762775895418	0.0116078459106704	0.00550107977931183	8	0.362856538740247	0.377004431556828	0.862055062430056	0.0923891313000929	0.355714450546209	0.487306172822878	NA	NA	NA	NA	NA	NA
a4-Hydroxybenzaldehyde	YPL266W	0.117089815941265	0.000326051600023189	0.000250700497957131	7	0.38640475681773	0.391873544371879	0.865203018049489	0.133703670996266	0.18033562830209	0.298040969051706	NA	NA	NA	NA	NA	NA
a4-Hydroxybenzaldehyde	YPL252C	-0.0899244806336857	0.0058511096530286	0.00300865497523828	8	0.00447197811298942	0.991615152829035	0.995984214884366	-0.11306218079382	0.257873633111456	0.384324434965484	NA	NA	NA	NA	NA	NA
a4-Hydroxybenzaldehyde	YPL249C-A	-0.199312569126051	7.36455833290213e-10	1.8707157604338e-08	8	-0.832964066569065	0.0102403134478618	0.67287084170237	NA	NA	NA	NA	NA	NA	NA	NA	NA
a4-Hydroxybenzaldehyde	YPL245W	-0.105125915426428	0.00126275004284779	0.000798268342301775	15	-0.287850901628264	0.298175436659887	0.837219768362957	-0.202680405653323	0.0410524818395982	0.104457382616771	NA	NA	NA	NA	NA	NA
a4-Hydroxybenzaldehyde	YPL237W	0.0197351701500654	0.546057974082491	0.153653794186995	9	-0.279339053298921	0.466651573313751	0.885539341554029	-0.109282369727742	0.274229745810287	0.401997474637326	NA	NA	NA	NA	NA	NA
a4-Hydroxybenzaldehyde	YPL231W	0.117142951005731	0.000324001753957574	0.000249536377771857	7	0.101821932916289	0.828036394655174	0.964171532559452	0.149560910205068	0.133529644884001	0.239432466688554	NA	NA	NA	NA	NA	NA
a4-Hydroxybenzaldehyde	YPL224C	0.18748142913114	7.22224193450148e-09	8.69836908464271e-08	8	0.864698919360741	0.00558082996203995	0.643613714172968	0.351065883410803	0.000297170230287361	0.00477597916355286	NA	NA	NA	NA	NA	NA
a4-Hydroxybenzaldehyde	YPL211W	0.0850252024400616	0.00917951064881915	0.00448882916832451	6	0.0179229421575635	0.973118465473638	0.990082154495151	0.132560196747825	0.18412461566426	0.30221041802638	NA	NA	NA	NA	NA	NA
a4-Hydroxybenzaldehyde	YPL183W-A	-0.0919213383096085	0.00484039395478527	0.00254994596928826	7	0.235147857950145	0.611745213103776	0.925490034591766	NA	NA	NA	NA	NA	NA	NA	NA	NA
a4-Hydroxybenzaldehyde	YPL180W	0.134644955062585	3.51729224235521e-05	4.2216211990651e-05	7	0.380617643702091	0.399612295274181	0.871351486833219	0.471850622595573	5.54992436482771e-07	7.3826900853057e-05	NA	NA	NA	NA	NA	NA
a4-Hydroxybenzaldehyde	YPL179W	0.13518900634058	3.26760097346771e-05	4.00449682417209e-05	8	0.624879231660687	0.0976221012039624	0.809318898950896	0.230432934149324	0.0198047808702329	0.0645529170248513	NA	NA	NA	NA	NA	NA
a4-Hydroxybenzaldehyde	YPL177C	0.0107355847454359	0.742633824474751	0.196737866799693	9	0.587084938134095	0.0965064159040769	0.809318898950896	0.0438013754823893	0.662017024909597	0.761765717659001	NA	NA	NA	NA	NA	NA
a4-Hydroxybenzaldehyde	YPL172C	0.000588515288716173	0.985638615047864	0.24519657462336	9	0.278872386936945	0.467427787604611	0.885539341554029	0.13562059686786	0.174112252510431	0.29078017061596	NA	NA	NA	NA	NA	NA
a4-Hydroxybenzaldehyde	YPL170W	-0.135321994753417	3.20917508505124e-05	3.95370393925867e-05	9	-0.155768226314338	0.689018032359215	0.937178795578871	-0.112304198828461	0.261098969600278	0.388220978974159	NA	NA	NA	NA	NA	NA
a4-Hydroxybenzaldehyde	YPL157W	0.124718594030288	0.000128352857321721	0.000117202776055246	2	NA	NA	NA	0.145207819314526	0.145342087824742	0.25485354204016	NA	NA	NA	NA	NA	NA
a4-Hydroxybenzaldehyde	YPL156C	0.104831111941998	0.00130343886358498	0.000819077269895308	14	0.299746674887481	0.297795562181607	0.837219768362957	0.290744340060411	0.0030316990489058	0.0209347617877501	NA	NA	NA	NA	NA	NA
a4-Hydroxybenzaldehyde	YPL140C	0.0316613386453687	0.33272740512692	0.102797322543563	6	0.533916533373027	0.275226156006256	0.837219768362957	0.232992990970817	0.0184409000220931	0.0619752926711942	NA	NA	NA	NA	NA	NA
a4-Hydroxybenzaldehyde	YPL131W	-0.0766107167808963	0.0189424919480863	0.0084794392054606	7	-0.635039562769105	0.125433547559137	0.809318898950896	-0.333227455465539	0.000620904181050512	0.00803432720946191	NA	NA	NA	NA	NA	NA
a4-Hydroxybenzaldehyde	YPL118W	0.00574379570212635	0.860544658675271	0.220962449439348	10	0.313355702312808	0.377968803773459	0.862765016322988	0.155908824839727	0.117634319274759	0.218605687541137	NA	NA	NA	NA	NA	NA
a4-Hydroxybenzaldehyde	YPL106C	0.1480638358444	5.26868498926763e-06	1.0840673064538e-05	10	0.116104524918685	0.74941744760263	0.94934579896228	0.381305566121124	7.68546737329129e-05	0.00197133961323884	NA	NA	NA	NA	NA	NA
a4-Hydroxybenzaldehyde	YPL096C-A	0.0223196137310778	0.494763839498204	0.14222812016263	2	NA	NA	NA	NA	NA	NA	NA	NA	NA	NA	NA	NA
a4-Hydroxybenzaldehyde	YPL096W	0.0764009558507036	0.019272552722796	0.00859963389818185	8	0.359480246330003	0.381791142068544	0.863969200962233	0.18764067525898	0.0589544218375783	0.134457453313775	NA	NA	NA	NA	NA	NA
a4-Hydroxybenzaldehyde	YPL095C	0.0143666605215849	0.660342320089295	0.179206757187526	18	0.172368729579846	0.494010004727906	0.889336553846942	0.0594201139185369	0.553019112659434	0.669900322831843	NA	NA	NA	NA	NA	NA
a4-Hydroxybenzaldehyde	YPL094C	0.122549610191039	0.000168232644783077	0.0001449943387869	8	0.60252257811466	0.113911821653627	0.809318898950896	0.150284911771228	0.131638085964397	0.236920769636146	NA	NA	NA	NA	NA	NA
a4-Hydroxybenzaldehyde	YPL087W	-0.039305675767276	0.229105571213102	0.0748026789571035	9	0.0436860052659326	0.911145018256022	0.985086016076388	-0.0119412428872708	0.905181453835586	0.944538958920911	NA	NA	NA	NA	NA	NA
a4-Hydroxybenzaldehyde	YPL083C	0.10609363671651	0.00113727214544736	0.00072917363991148	8	-0.147855036757171	0.726785652532526	0.945947393770343	0.127114264420139	0.202968209049034	0.324567558222107	NA	NA	NA	NA	NA	NA
a4-Hydroxybenzaldehyde	YPL058C	0.162272777152425	5.8405087130844e-07	2.26030612766186e-06	16	0.469258059817347	0.066692375587795	0.805922210520422	0.362861488165336	0.00017814785994199	0.00346600598254484	NA	NA	NA	NA	NA	NA
a4-Hydroxybenzaldehyde	YPL057C	0.0291212473548396	0.37298826004121	0.112864945451221	12	0.0222055019208789	0.945389558689139	0.989307034670661	0.102267093306311	0.306401377806576	0.4358656754672	NA	NA	NA	NA	NA	NA
a4-Hydroxybenzaldehyde	YPL055C	0.0458759026426907	0.160349495968836	0.0552595880389294	3	0.768768278115304	0.441739891268738	0.88016156640986	0.0910247360424598	0.362893471729631	0.494116640433363	NA	NA	NA	NA	NA	NA
a4-Hydroxybenzaldehyde	YPL054W	-0.0666472971302505	0.0412766779961916	0.0169015505998172	13	-0.245508639017532	0.418808927011055	0.872185041480735	-0.093763852525534	0.348571002310698	0.480324291307442	NA	NA	NA	NA	NA	NA
a4-Hydroxybenzaldehyde	YPL040C	0.0251442028598045	0.441785953569417	0.129449222085662	8	0.0806765402588187	0.849386580035462	0.969670714535177	-0.000157897044843598	0.998743309973263	0.99990691635189	NA	NA	NA	NA	NA	NA
a4-Hydroxybenzaldehyde	YPL036W	0.0677063798579598	0.038149657748566	0.0157501277203036	13	0.0727823730024213	0.813207089842781	0.960689246759758	0.120872992665221	0.226219497981622	0.350956205168125	NA	NA	NA	NA	NA	NA
a4-Hydroxybenzaldehyde	YPL031C	0.0315365633276342	0.334637168070885	0.10329597869909	8	0.589503885904937	0.124059760164567	0.809318898950896	0.169502328790649	0.0885421019469737	0.178080458205587	NA	NA	NA	NA	NA	NA
a4-Hydroxybenzaldehyde	YPL029W	0.127871550072369	8.59388550759716e-05	8.47910665824983e-05	7	0.443593414753395	0.318783543392685	0.837219768362957	0.248907417545808	0.0116458878644371	0.0457517023245744	NA	NA	NA	NA	NA	NA
a4-Hydroxybenzaldehyde	YPL013C	-0.0284193945146985	0.384623085273092	0.115584497488889	6	0.43440864269575	0.389375852155639	0.863969200962233	0.082452251973778	0.410014550875835	0.539191176971769	NA	NA	NA	NA	NA	NA
a4-Hydroxybenzaldehyde	YPR005C	-0.00199603824306106	0.951318767800634	0.238351018611911	13	-0.0525205855758195	0.864695062951557	0.97294565183218	0.110560211501736	0.268623900733551	0.396216790148508	NA	NA	NA	NA	NA	NA
a4-Hydroxybenzaldehyde	YPR009W	0.0493428549835082	0.131013357071664	0.046515171501807	17	0.297268824536832	0.246560668515088	0.826205640059151	0.0881682194985624	0.378210312932457	0.508070218406212	NA	NA	NA	NA	NA	NA
a4-Hydroxybenzaldehyde	YPR021C	-0.0499904718388791	0.126025998867358	0.0450075207432125	14	-0.285648052866386	0.322183258873293	0.837219768362957	-0.073770787472467	0.461200854368818	0.587281586596091	NA	NA	NA	NA	NA	NA
a4-Hydroxybenzaldehyde	YPR028W	-0.16889969895882	1.95692491594235e-07	1.02014793996437e-06	10	-0.430554347118285	0.214195020447867	0.825423513609986	-0.377623427560928	9.12678854052447e-05	0.0022214991681617	NA	NA	NA	NA	NA	NA
a4-Hydroxybenzaldehyde	YPR030W	0.0188565312029624	0.564077177227177	0.157836584670028	7	0.320159009217939	0.483903330961477	0.888326610395122	0.196166687914568	0.0481533287524052	0.116940737768894	NA	NA	NA	NA	NA	NA
a4-Hydroxybenzaldehyde	YPR033C	0.130875169133569	5.81378257342518e-05	6.28179918765715e-05	9	0.195955304040381	0.613357217472932	0.926640698180662	0.168315967646987	0.0908282778487745	0.180771659462418	NA	NA	NA	NA	NA	NA
a4-Hydroxybenzaldehyde	YPR035W	-0.00259631633754517	0.936705777703144	0.23579468093157	13	-0.0575055449446352	0.851974287758176	0.970763319263935	0.00141183237410132	0.988763699621552	0.999307012243512	NA	NA	NA	NA	NA	NA
a4-Hydroxybenzaldehyde	YPR056W	0.119511370728959	0.000243954866944944	0.000195877262852406	4	0.803384766072433	0.196615233927567	0.820603121716725	0.28348855309592	0.00388578085981507	0.0237972874926576	NA	NA	NA	NA	NA	NA
a4-Hydroxybenzaldehyde	YPR065W	0.122870068056121	0.000161684866774803	0.000140740187257962	5	0.302059487982609	0.621337076173354	0.92922132120336	0.160067395921542	0.108041678071639	0.205178751185184	NA	NA	NA	NA	NA	NA
a4-Hydroxybenzaldehyde	YPR081C	0.139703291338905	1.75457574268278e-05	2.5064385077383e-05	7	0.563239622379136	0.187965274866988	0.815535461973268	0.265907490726315	0.00690795229557913	0.0343052099021933	NA	NA	NA	NA	NA	NA
a4-Hydroxybenzaldehyde	YPR095C	0.0832540368704129	0.0107465805949071	0.00514264451073364	10	-0.0330222364896842	0.927842577362772	0.988343589870498	0.165058397605517	0.097346719615472	0.190366918359145	NA	NA	NA	NA	NA	NA
a4-Hydroxybenzaldehyde	YPR098C	-0.0277052197552704	0.396686922070974	0.118597597143093	10	0.0597531552333309	0.869755666250712	0.97294565183218	0.0493558148338844	0.622276669613088	0.729539362612598	NA	NA	NA	NA	NA	NA
a4-Hydroxybenzaldehyde	YPR110C	0.124587758194145	0.000130481096126229	0.000118526387799593	8	0.13060790122603	0.757880889285998	0.950822626823576	0.0562909182728612	0.57415033537169	0.689137530245618	NA	NA	NA	NA	NA	NA
a4-Hydroxybenzaldehyde	YPR114W	0.0455474859452387	0.163367018805401	0.0561057313432955	7	0.247631588886358	0.59237764337438	0.918180705552573	0.0731661853724022	0.464891895858144	0.591192006293593	NA	NA	NA	NA	NA	NA
a4-Hydroxybenzaldehyde	YPR119W	0.0826866721341473	0.0112965367541524	0.00537359784704002	6	0.509640177322958	0.301724948221176	0.837219768362957	0.284097332847103	0.00380662824671563	0.0234128102916273	NA	NA	NA	NA	NA	NA
a4-Hydroxybenzaldehyde	YPR121W	0.0384734533101956	0.239122537640877	0.0777642569087629	8	-0.251352080189105	0.548188488826826	0.911218755385992	0.103299508378513	0.301518254854152	0.430931354907734	NA	NA	NA	NA	NA	NA
a4-Hydroxybenzaldehyde	YPR128C	-0.0115514132048529	0.723846532323681	0.192844653723325	9	-0.181314795903203	0.64059867287591	0.930572750009655	-0.0421636649095544	0.673922197190358	0.769857188987647	NA	NA	NA	NA	NA	NA
a4-Hydroxybenzaldehyde	YPR129W	0.103798682521178	0.00145564721815869	0.00089981054579874	5	-0.0576767327643066	0.92660443897251	0.987801062435993	0.137658587942147	0.167670658722793	0.283582545208272	NA	NA	NA	NA	NA	NA
a4-Hydroxybenzaldehyde	YPR133W-A	-0.10751639211553	0.000973570569573542	0.000638274913453433	4	0.63055201637575	0.36944798362425	0.860679019214528	NA	NA	NA	NA	NA	NA	NA	NA	NA
a4-Hydroxybenzaldehyde	YPR134W	0.0566305785727517	0.0830084147501249	0.0312503548973485	9	0.444347302325531	0.2308087330245	0.825423513609986	0.206870937045505	0.0369634168937434	0.0968089490074231	NA	NA	NA	NA	NA	NA
a4-Hydroxybenzaldehyde	YPR137C-B	-0.0312836980311382	0.338529011084944	0.104382001122791	4	-0.962449672275849	0.0375503277241512	0.805922210520422	NA	NA	NA	NA	NA	NA	NA	NA	NA
a4-Hydroxybenzaldehyde	YPR137C-A	0.0527866147690868	0.1061689088014	0.0387682481066712	12	-0.167828840137378	0.602106732623036	0.922269598460944	NA	NA	NA	NA	NA	NA	NA	NA	NA
a4-Hydroxybenzaldehyde	YPR148C	-0.0398040362958947	0.223251788378401	0.0731993459327539	11	0.00158461371891059	0.996310698167738	0.99842846003824	0.00582777131848597	0.953642929746295	0.975297256954909	NA	NA	NA	NA	NA	NA
a4-Hydroxybenzaldehyde	YPR163C	0.0911301854609603	0.00522028671344395	0.00272235922226103	8	-0.0604369041148627	0.886956443671086	0.977389148082072	-0.0832674240992644	0.405385486456127	0.534903110156642	NA	NA	NA	NA	NA	NA
a4-Hydroxybenzaldehyde	YPR164W	0.135864061880826	2.98112234461674e-05	3.7482932086164e-05	5	-0.222882179998003	0.718584971730144	0.944998322945458	0.205475178662352	0.0382856675821201	0.0993170152243659	NA	NA	NA	NA	NA	NA
a4-Hydroxybenzaldehyde	YPR184W	-0.0332481255041912	0.30905514559373	0.0966377038616666	9	-0.0907620397261541	0.816365682504239	0.962370294630964	-0.00508141848140939	0.959574427751723	0.978684088481378	NA	NA	NA	NA	NA	NA
a4-Hydroxybenzaldehyde	YPR191W	-0.152507959313877	2.7045054350792e-06	6.7231891696885e-06	17	-0.280093851442714	0.276209813374747	0.837219768362957	-0.190052592905518	0.0557150884229264	0.129338598124651	NA	NA	NA	NA	NA	NA
a4-Hydroxybenzaldehyde	YPR192W	-0.0670208601974399	0.0401498206903578	0.0164938843331644	16	-0.159033118607003	0.556334097635222	0.914356203896545	-0.0156840315337393	0.87567175363031	0.925848878145171	NA	NA	NA	NA	NA	NA
a4-Hydroxybenzaldehyde	YPR198W	0.0343865600931144	0.292773570715726	0.0925408295524346	10	0.129396091163466	0.721637900516002	0.945249062103892	0.0152810064182017	0.878841937588021	0.92851420077641	NA	NA	NA	NA	NA	NA
a4-Hydroxybenzaldehyde	YAL051W	0.127606060212396	8.89231946165565e-05	8.71814284127445e-05	6	0.752027607146302	0.0846115120677612	0.809174923358652	0.310912709394903	0.00146979930296088	0.013617356740258	NA	NA	NA	NA	NA	NA
a4-Hydroxybenzaldehyde	YAL044W-A	-0.0355590170631807	0.276617062026595	0.0881319044177053	4	0.572574611214963	0.427425388785037	0.874708996301898	NA	NA	NA	NA	NA	NA	NA	NA	NA
a4-Hydroxybenzaldehyde	YAR007C	0.0458114227187641	0.160938600733166	0.055435256695172	8	-0.232089484607511	0.580206717454433	0.914743409667864	0.0759626510930108	0.447955882030323	0.574508440630817	NA	NA	NA	NA	NA	NA
a4-Hydroxybenzaldehyde	YBL113C	0.0908157007499666	0.00537861986672816	0.00279345937472546	3	-0.974933008968921	0.142842560506584	0.809318898950896	0.0528695730901804	0.597676292734048	0.710897981792214	NA	NA	NA	NA	NA	NA
a4-Hydroxybenzaldehyde	YBL112C	0.0581625071345512	0.0750002626133988	0.0285509463509953	3	0.980515173085641	0.125878369539078	0.809318898950896	0.0147989765172355	0.882636080741606	0.929573415581109	NA	NA	NA	NA	NA	NA
a4-Hydroxybenzaldehyde	YBL106C	0.130646878572726	5.99085210721182e-05	6.42458925226559e-05	9	0.318232325208146	0.403951338565892	0.871351486833219	0.147858414449935	0.138059220029054	0.245248055455338	NA	NA	NA	NA	NA	NA
a4-Hydroxybenzaldehyde	YBL105C	0.0882157013179263	0.00686273379923107	0.00346131538148373	9	-0.212997380072923	0.582157030258098	0.914743409667864	0.13305883064831	0.182465278281101	0.300524367141044	NA	NA	NA	NA	NA	NA
a4-Hydroxybenzaldehyde	YBL102W	0.00474193884551931	0.884681260902761	0.225790582157859	11	0.0356345187097507	0.917158168068322	0.98613173187749	0.017381071030755	0.862345009935122	0.915651282128995	NA	NA	NA	NA	NA	NA
a4-Hydroxybenzaldehyde	YBL101C	0.150254079736079	3.80193695434046e-06	8.55336684488564e-06	9	0.441476955595041	0.234196185276183	0.825423513609986	0.34620892367852	0.000364776403846743	0.005534538541123	NA	NA	NA	NA	NA	NA
a4-Hydroxybenzaldehyde	YBL100W-B	0.105230876322259	0.00124854825110369	0.00079120756687227	3	0.992600298193092	0.0774944139788973	0.805922210520422	NA	NA	NA	NA	NA	NA	NA	NA	NA
a4-Hydroxybenzaldehyde	YBL098W	0.0426578340501994	0.191782399642485	0.0645164712356839	18	0.520388383270412	0.0268290339062859	0.768703700762423	0.168914943748719	0.0896682455766315	0.179110236291466	NA	NA	NA	NA	NA	NA
a4-Hydroxybenzaldehyde	YBL091C-A	0.0246228264723374	0.451313724494481	0.13160614195784	9	0.597478224882816	0.0893161845174938	0.809318898950896	NA	NA	NA	NA	NA	NA	NA	NA	NA
a4-Hydroxybenzaldehyde	YBL089W	0.123776083225898	0.000144444220767986	0.000128781939675934	7	0.628878319121359	0.130302374505197	0.809318898950896	0.175858736151432	0.0770604314263218	0.160577656742645	NA	NA	NA	NA	NA	NA
a4-Hydroxybenzaldehyde	YBL086C	-0.0652534259049543	0.0457201855600523	0.0184984437856516	6	0.2797998583131	0.591252692687775	0.918034869544551	0.0509538534843933	0.611034771070907	0.721165120022005	NA	NA	NA	NA	NA	NA
a4-Hydroxybenzaldehyde	YBL084C	0.0977263202396793	0.0027334331498822	0.0015530080841726	5	-0.0776853948109016	0.901187462979334	0.983129398559089	0.398407417228064	3.36591963323728e-05	0.0010520797979299	NA	NA	NA	NA	NA	NA
a4-Hydroxybenzaldehyde	YBL083C	0.0807690436674356	0.0133444741380365	0.00623091060101979	2	NA	NA	NA	0.128990794543617	0.196325024125029	0.316957137452771	NA	NA	NA	NA	NA	NA
a4-Hydroxybenzaldehyde	YBL082C	0.124475034490263	0.000132341295359267	0.000119594079311764	6	-0.295181119067425	0.570088166247919	0.914743409667864	0.169910253490375	0.0877666498330132	0.176994562152288	NA	NA	NA	NA	NA	NA
a4-Hydroxybenzaldehyde	YBL081W	0.105240531673452	0.00124724925180799	0.000790974610100043	5	-0.457151056208862	0.438899602416484	0.878978326344998	0.0812517361045603	0.416887894535288	0.545425150215427	NA	NA	NA	NA	NA	NA
a4-Hydroxybenzaldehyde	YBL080C	0.0199311553137423	0.542077904072753	0.152900618951309	7	0.482972609307655	0.272262622590463	0.837219768362957	0.151537538439636	0.128413819984227	0.232445269085374	NA	NA	NA	NA	NA	NA
a4-Hydroxybenzaldehyde	YBL079W	0.144642854572793	8.68972329899371e-06	1.52900615419761e-05	6	0.549135296618576	0.259092812451888	0.832193504546541	0.248829930695649	0.0116727711348955	0.0457630232293368	NA	NA	NA	NA	NA	NA
a4-Hydroxybenzaldehyde	YBL052C	0.119483727088313	0.000244771530002581	0.00019636201427978	7	0.407079516798973	0.364728173673835	0.860512653202763	0.218428139379145	0.0274167427977162	0.0786872899161749	NA	NA	NA	NA	NA	NA
a4-Hydroxybenzaldehyde	YBL051C	0.109741406444506	0.000760684203056954	0.000515894580051797	3	-0.946035286263133	0.210098389249249	0.825423513609986	0.272267812450687	0.00563349769638222	0.0298090719919577	NA	NA	NA	NA	NA	NA
a4-Hydroxybenzaldehyde	YBL049W	0.0310522170078743	0.342117057935867	0.105232863184393	9	0.667461484576039	0.0494956266636571	0.805922210520422	0.157383888845887	0.114159145974494	0.21388480673898	NA	NA	NA	NA	NA	NA
a4-Hydroxybenzaldehyde	YBL047C	0.108386684300886	0.000884474382046602	0.000588423151784566	7	0.422353252604278	0.345192174138929	0.849510385994514	0.280397014455761	0.00431090933935497	0.0252388960297957	NA	NA	NA	NA	NA	NA
a4-Hydroxybenzaldehyde	YBL044W	-0.0249246999964549	0.44578312417449	0.130347067878175	3	-0.996171754806547	0.0557228909525672	0.805922210520422	-0.0140638366479414	0.888427579131015	0.934274534375783	NA	NA	NA	NA	NA	NA
a4-Hydroxybenzaldehyde	YBL043W	0.0767561063363123	0.0187166258150485	0.00838908401586623	8	0.593580335191743	0.120829672541474	0.809318898950896	0.13438416708357	0.178108004291506	0.295041350868062	NA	NA	NA	NA	NA	NA
a4-Hydroxybenzaldehyde	YBL041W	-0.0470422268059889	0.149972648060732	0.0521985548978106	5	0.757593875179053	0.137940239789823	0.809318898950896	0.0452697418471042	0.651413852742847	0.752903842700614	NA	NA	NA	NA	NA	NA
a4-Hydroxybenzaldehyde	YBL040C	0.0882677199158173	0.00682975786557903	0.00344763791042067	8	0.664940567905764	0.0719906942776828	0.805922210520422	0.107835650027079	0.280670825379286	0.409237094358786	NA	NA	NA	NA	NA	NA
a4-Hydroxybenzaldehyde	YBL036C	0.0502523153803839	0.124051938076257	0.0443365270763286	6	-0.601593809891673	0.20647223073529	0.825402166792259	0.0434583800579259	0.664503563406797	0.76406919937316	NA	NA	NA	NA	NA	NA
a4-Hydroxybenzaldehyde	YBL035C	0.093010223188472	0.0043583640248438	0.00234734712407554	3	-0.095624471332222	0.93903041090117	0.989307034670661	0.179410744321946	0.0711845866611487	0.152443218158656	NA	NA	NA	NA	NA	NA
a4-Hydroxybenzaldehyde	YBL033C	0.084640805044503	0.00950116504480174	0.00461542575011412	7	0.292761657353464	0.524014787477834	0.897754168200118	0.22041317144677	0.0260087200305382	0.0761360688713811	NA	NA	NA	NA	NA	NA
a4-Hydroxybenzaldehyde	YBL032W	0.0642381173371592	0.04920450887332	0.0196802270167862	7	0.633939639426179	0.126295799314216	0.809318898950896	0.0816038844423915	0.41486482686641	0.543897962336893	NA	NA	NA	NA	NA	NA
a4-Hydroxybenzaldehyde	YBL029C-A	-0.0784139285168534	0.0163028724781801	0.00743359949594172	11	-0.120523809283262	0.724099192221365	0.945249062103892	NA	NA	NA	NA	NA	NA	NA	NA	NA
a4-Hydroxybenzaldehyde	YBL029W	-0.147436904626154	5.77951575871269e-06	1.1534989415955e-05	12	-0.214889719899035	0.502406262934366	0.892073808497821	-0.209369440596924	0.0346921181641078	0.0927284653732226	NA	NA	NA	NA	NA	NA
a4-Hydroxybenzaldehyde	YBL028C	0.0780383682351573	0.0168243612204911	0.0076439396952166	5	0.092426148068776	0.882487138278556	0.97629657510523	0.0363272110203597	0.716989768751727	0.803995584642203	NA	NA	NA	NA	NA	NA
a4-Hydroxybenzaldehyde	YBL025W	0.0412337778044276	0.207052890608985	0.0688887291955531	3	0.231889875252014	0.851018198034404	0.970400258356732	0.200697596301747	0.0431150265546888	0.107693428774157	NA	NA	NA	NA	NA	NA
a4-Hydroxybenzaldehyde	YBL024W	0.132257660288239	4.84280084877349e-05	5.4169890740273e-05	7	0.203140024142262	0.662210020031509	0.932393055393556	0.258285576724014	0.00876620480616642	0.0388926824110854	NA	NA	NA	NA	NA	NA
a4-Hydroxybenzaldehyde	YBL021C	-0.0167991839343872	0.607353228472968	0.16739513860385	8	0.0673461251423506	0.874107306333944	0.975472546405161	-0.055883123974245	0.576931628591343	0.691716017256059	NA	NA	NA	NA	NA	NA
a4-Hydroxybenzaldehyde	YBL020W	0.119687193385617	0.000238820059563392	0.000192196232236559	5	-0.0495708542885213	0.936910286252143	0.989307034670661	0.227557899864726	0.0214390290401219	0.0675282192232915	NA	NA	NA	NA	NA	NA
a4-Hydroxybenzaldehyde	YBL019W	0.106657745088691	0.00106954294095593	0.000692742557677746	7	0.587554898904014	0.165383235806461	0.810207567148622	0.185960328110454	0.0613009864483895	0.138484061012949	NA	NA	NA	NA	NA	NA
a4-Hydroxybenzaldehyde	YBL018C	0.0800666678696726	0.0141727979810711	0.00656085061632262	4	0.744612340804303	0.255387659195697	0.832193504546541	0.10138311361602	0.31062321847945	0.440884568164381	NA	NA	NA	NA	NA	NA
a4-Hydroxybenzaldehyde	YBL017C	0.0975776091127538	0.00277478531454991	0.00157011725210123	3	-0.865492962798452	0.334010634337576	0.841272049380606	0.255891423967885	0.00943441492775264	0.040944501810884	NA	NA	NA	NA	NA	NA
a4-Hydroxybenzaldehyde	YBL016W	0.0330811595630891	0.311492348247938	0.0972257032255636	10	-0.118410748704266	0.744577832106185	0.94934579896228	0.100709029305066	0.313867899038455	0.443947671241335	NA	NA	NA	NA	NA	NA
a4-Hydroxybenzaldehyde	YBL014C	0.149735349952115	4.10909156530011e-06	8.97115448378677e-06	4	-0.952640171571667	0.0473598284283331	0.805922210520422	0.264228691058095	0.00728428859318601	0.0353425663855704	NA	NA	NA	NA	NA	NA
a4-Hydroxybenzaldehyde	YBL013W	0.0780027064044363	0.0168746317343225	0.00766428702814817	4	-0.512360488041017	0.487639511958983	0.889064731806992	0.0407495503526087	0.684267206582919	0.778597259131549	NA	NA	NA	NA	NA	NA
a4-Hydroxybenzaldehyde	YBL010C	0.0964907328893146	0.0030947613193899	0.00172807920007967	2	NA	NA	NA	0.230730211156298	0.0196420788527862	0.0642617773426762	NA	NA	NA	NA	NA	NA
a4-Hydroxybenzaldehyde	YBL008W	0.136280817983521	2.81633669068045e-05	3.58348854996004e-05	2	NA	NA	NA	0.23638001236099	0.0167614046248389	0.0578570367255517	NA	NA	NA	NA	NA	NA
a4-Hydroxybenzaldehyde	YBL007C	0.154991391262092	1.84768672805916e-06	5.15245730263524e-06	6	0.638345135264555	0.172540174977923	0.811236035752954	0.263286389679394	0.00750336771663228	0.0356094421763148	NA	NA	NA	NA	NA	NA
a4-Hydroxybenzaldehyde	YBL006C	0.0222797314172215	0.495535385928814	0.142420609404228	7	0.360565344586612	0.426886538826858	0.874708996301898	0.0262066834743156	0.793739770066135	0.861843486100663	NA	NA	NA	NA	NA	NA
a4-Hydroxybenzaldehyde	YBR001C	-0.0469218539124372	0.151019340237257	0.052523604811066	9	-0.0586695611639375	0.88082165737991	0.97629657510523	-0.0345590097723455	0.730221954073194	0.814522148459179	NA	NA	NA	NA	NA	NA
a4-Hydroxybenzaldehyde	YBR007C	0.186040635941594	9.44448664318917e-09	1.06409514015162e-07	11	0.648249184916921	0.0309867037654425	0.787430753975682	0.253606872758398	0.0101133393364633	0.0425042623104848	NA	NA	NA	NA	NA	NA
a4-Hydroxybenzaldehyde	YBR008C	0.102365603032955	0.00169410601796025	0.00102370905224252	8	0.333682435817996	0.41923603300297	0.872185041480735	0.276702836198729	0.00487303383507163	0.0270123072598195	NA	NA	NA	NA	NA	NA
a4-Hydroxybenzaldehyde	YBR012C	0.103464497349876	0.00150831529480447	0.000925856469050446	4	0.651702447298453	0.348297552701547	0.851612969500341	0.184267261390875	0.0637418023697736	0.141593440603924	NA	NA	NA	NA	NA	NA
a4-Hydroxybenzaldehyde	YBR013C	0.0257199551854725	0.431399343182435	0.126804729920372	4	0.0558184469546383	0.944181553045362	0.989307034670661	0.0623565923915288	0.533537280169579	0.653069369598059	NA	NA	NA	NA	NA	NA
a4-Hydroxybenzaldehyde	YBR014C	0.0517837780040063	0.112984667866474	0.0409360822151318	8	0.373978911372973	0.361427250947478	0.860512653202763	0.185526532230927	0.0619189865228537	0.139307753898226	NA	NA	NA	NA	NA	NA
a4-Hydroxybenzaldehyde	YBR021W	0.0642575248460403	0.0491358777960578	0.0196584047278	10	0.305540031883449	0.39060929997969	0.864575258085647	0.208142411435305	0.035792450543242	0.0946960301144053	NA	NA	NA	NA	NA	NA
a4-Hydroxybenzaldehyde	YBR023C	0.0824034089200033	0.0115803346845347	0.00549176767930495	8	-0.127115707913012	0.764213085309259	0.95249340037426	0.0935931796553806	0.349452953735899	0.480960273188004	NA	NA	NA	NA	NA	NA
a4-Hydroxybenzaldehyde	YBR026C	0.0228939199660733	0.483724985092138	0.139485327564767	13	-0.0219234154423387	0.943327197241847	0.989307034670661	0.0837134725106572	0.402865615686981	0.53231492763445	NA	NA	NA	NA	NA	NA
a4-Hydroxybenzaldehyde	YBR029C	0.103397524778927	0.00151907883735604	0.000931236042381267	6	0.6478732290309	0.164159220618012	0.810207567148622	0.244835620442921	0.0131340568795178	0.0492634789185848	NA	NA	NA	NA	NA	NA
a4-Hydroxybenzaldehyde	YBR031W	-0.0250393443926582	0.443692876479065	0.129926227243015	6	-0.188514497404996	0.720577941202562	0.945249062103892	-0.191084026166294	0.0543751273588813	0.127179009903377	NA	NA	NA	NA	NA	NA
a4-Hydroxybenzaldehyde	YBR036C	0.12296745061365	0.000159743016334858	0.000139571647555156	13	0.413521191489242	0.160151487300222	0.809318898950896	0.290368120790009	0.00307145005852977	0.0210908695495682	NA	NA	NA	NA	NA	NA
a4-Hydroxybenzaldehyde	YBR041W	-0.00598495483487811	0.854753177852769	0.219806358955666	9	0.343419957768276	0.365551669109226	0.860512653202763	0.0569162257265011	0.569897718381437	0.685987994348026	NA	NA	NA	NA	NA	NA
a4-Hydroxybenzaldehyde	YBR042C	0.0710153538509555	0.0296437490935993	0.0126342064032345	4	0.328922408677962	0.671077591322038	0.933069130533037	0.00652307212341058	0.948119425923524	0.972450582355751	NA	NA	NA	NA	NA	NA
a4-Hydroxybenzaldehyde	YBR043C	0.139961770422826	1.69221025206788e-05	2.43980059530299e-05	6	0.446856857979601	0.374329136671504	0.861943851015423	0.336136873218751	0.000552230183332224	0.00739755655423962	NA	NA	NA	NA	NA	NA
a4-Hydroxybenzaldehyde	YBR044C	0.0393893310241391	0.228115405961164	0.0745068350217248	8	0.43764912504742	0.278169355546455	0.837219768362957	0.188191303568372	0.0582016524100772	0.133218668181529	NA	NA	NA	NA	NA	NA
a4-Hydroxybenzaldehyde	YBR045C	0.0647596523318824	0.0473878859012051	0.0191012840923982	7	0.16634694698935	0.721491560051747	0.945249062103892	0.166078650009332	0.0952667300248415	0.187775911696104	NA	NA	NA	NA	NA	NA
a4-Hydroxybenzaldehyde	YBR046C	0.0111790426417917	0.732401851536315	0.194641411193096	11	0.27916275270502	0.405785788891336	0.871553881395018	0.158529702322314	0.111515023487665	0.210031588524677	NA	NA	NA	NA	NA	NA
a4-Hydroxybenzaldehyde	YBR048W	-0.133485389821144	4.11113660532559e-05	4.76648959194036e-05	7	-0.60448625548242	0.150502432714549	0.809318898950896	-0.321478789729567	0.000985345665521789	0.0106745780431527	NA	NA	NA	NA	NA	NA
a4-Hydroxybenzaldehyde	YBR050C	-0.0667401543963236	0.0409941042577206	0.0168052742153066	6	-0.218507410673386	0.677455255523753	0.933098045486176	-0.00270579566770698	0.978467353575644	0.992874447836204	NA	NA	NA	NA	NA	NA
a4-Hydroxybenzaldehyde	YBR053C	0.00813403443634692	0.803522252806142	0.209087607320549	13	0.220829713290164	0.468444508672741	0.885539341554029	0.100745877572219	0.31368996584915	0.443805739465035	NA	NA	NA	NA	NA	NA
a4-Hydroxybenzaldehyde	YBR055C	0.164313083595499	4.1903370738137e-07	1.78483841127115e-06	8	0.689283463252067	0.0586045244313362	0.805922210520422	0.237453465331568	0.0162574924440209	0.0566684075440583	NA	NA	NA	NA	NA	NA
a4-Hydroxybenzaldehyde	YBR056W	-0.0277110126542709	0.396588160358327	0.118597597143093	9	0.195345155971877	0.614484643471519	0.926640698180662	0.0651230630162061	0.515501347210993	0.636861275604077	NA	NA	NA	NA	NA	NA
a4-Hydroxybenzaldehyde	YBR056W-A	-0.0894641407130631	0.00610951441427837	0.00312148356829615	14	-0.0783581296842484	0.790036842720402	0.955337386824747	NA	NA	NA	NA	NA	NA	NA	NA	NA
a4-Hydroxybenzaldehyde	YBR057C	0.0814687468530765	0.0125620780630261	0.00591517679735232	10	0.212146699107235	0.556257215453235	0.914356203896545	0.137239624541999	0.168980290366699	0.285123085810478	NA	NA	NA	NA	NA	NA
a4-Hydroxybenzaldehyde	YBR060C	0.118261627596427	0.000283543269019726	0.000222547709056812	6	-0.386767380822607	0.448777002959259	0.88387152671634	0.228244478261063	0.0210385985794974	0.0667817890536764	NA	NA	NA	NA	NA	NA
a4-Hydroxybenzaldehyde	YBR061C	0.126578659839254	0.000101418412619863	9.66510611550149e-05	4	0.534575884964825	0.465424115035175	0.885539341554029	0.24087913325041	0.0147360571280653	0.0532547825223451	NA	NA	NA	NA	NA	NA
a4-Hydroxybenzaldehyde	YBR062C	0.0145334213179578	0.656650823085391	0.178412882055491	8	0.40517327629626	0.319349566027238	0.837219768362957	0.226401237475809	0.0221284085680064	0.0687157964218222	NA	NA	NA	NA	NA	NA
a4-Hydroxybenzaldehyde	YBR063C	0.109546319486667	0.000777461412917006	0.000525741565762697	3	0.978801409344297	0.131316354275891	0.809318898950896	0.0840790715153184	0.400807140909245	0.529839807256963	NA	NA	NA	NA	NA	NA
a4-Hydroxybenzaldehyde	YBR065C	0.116818499641433	0.000336708691672263	0.000257196118386506	2	NA	NA	NA	0.120122927002333	0.229134925127125	0.354134496548813	NA	NA	NA	NA	NA	NA
a4-Hydroxybenzaldehyde	YBR066C	0.0721060275293125	0.0272229400576064	0.0117168346071318	11	0.312345485640492	0.349717304650187	0.852932023780797	-0.0100896509973341	0.919830565115195	0.954541152478032	NA	NA	NA	NA	NA	NA
a4-Hydroxybenzaldehyde	YBR068C	0.166617936649914	2.86554725534365e-07	1.35709217671106e-06	11	0.396314078772238	0.227558697040009	0.825423513609986	0.215700905314922	0.0294564500157439	0.0823916352518606	NA	NA	NA	NA	NA	NA
a4-Hydroxybenzaldehyde	YBR069C	-0.0037344456394002	0.909061849471561	0.23066463430341	7	-0.452233319845255	0.30830070853087	0.837219768362957	0.0999718125872073	0.317441515940421	0.448112403604122	NA	NA	NA	NA	NA	NA
a4-Hydroxybenzaldehyde	YBR070C	0.0128851616490596	0.693491539130884	0.186464350438862	3	-0.143391848093658	0.908398158364727	0.984667264735927	-0.0909873817243905	0.363091266383496	0.494142765575446	NA	NA	NA	NA	NA	NA
a4-Hydroxybenzaldehyde	YBR071W	-0.0300112013975694	0.358551956272615	0.1093253306837	11	-0.188277311277341	0.579303633548974	0.914743409667864	0.0276234441617003	0.782857338188418	0.853266763421827	NA	NA	NA	NA	NA	NA
a4-Hydroxybenzaldehyde	YBR072W	0.0745068590723184	0.02248725664657	0.00989190122072362	12	0.264663648628682	0.405801196745262	0.871553881395018	0.109719918335561	0.272301441384435	0.400299214782567	NA	NA	NA	NA	NA	NA
a4-Hydroxybenzaldehyde	YBR074W	0.113049248261577	0.000522702992589738	0.000373535612183946	5	-0.472633622087206	0.421446628733136	0.872619147680404	0.110839647668666	0.267408427312798	0.394933179506636	NA	NA	NA	NA	NA	NA
a4-Hydroxybenzaldehyde	YBR076C-A	-0.0230212882178392	0.481295016756696	0.138841943474734	4	0.089965794057146	0.910034205942854	0.984857552591745	NA	NA	NA	NA	NA	NA	NA	NA	NA
a4-Hydroxybenzaldehyde	YBR078W	0.153442964399189	2.34475855358024e-06	6.08891121259962e-06	9	0.503074426201941	0.16743525829382	0.810207567148622	0.39411123527048	4.15951987861206e-05	0.00124567820448487	NA	NA	NA	NA	NA	NA
a4-Hydroxybenzaldehyde	YBR080C	0.174106543468909	8.03907148456898e-08	5.67236917591334e-07	9	0.607439046930446	0.0827432674006704	0.805922210520422	0.408545356617236	2.01867946324332e-05	0.000692775470514774	NA	NA	NA	NA	NA	NA
a4-Hydroxybenzaldehyde	YBR083W	0.0535843139112944	0.100983262186296	0.0370943843532646	9	-0.493951491050476	0.176533660996073	0.811696959844485	0.161900856225238	0.104011150697655	0.199685943125184	NA	NA	NA	NA	NA	NA
a4-Hydroxybenzaldehyde	YBR085W	0.0297882539648202	0.362135126374344	0.110153422477831	11	-0.156573074873641	0.645701120885575	0.931193334803305	-0.00954397623002079	0.924153083030002	0.956943453101305	NA	NA	NA	NA	NA	NA
a4-Hydroxybenzaldehyde	YBR085C-A	-0.0372994091899954	0.253772196539351	0.0820242958182844	8	0.0891384685556915	0.833748591783191	0.966648825617623	NA	NA	NA	NA	NA	NA	NA	NA	NA
a4-Hydroxybenzaldehyde	YBR087W	0.133513631682937	4.09560718514482e-05	4.7563790444056e-05	5	0.89007824011014	0.0430195515268961	0.805922210520422	0.179048348257282	0.0717669869670344	0.153377456960945	NA	NA	NA	NA	NA	NA
a4-Hydroxybenzaldehyde	YBR088C	0.0343758743425116	0.29292367167084	0.0925673311190626	5	-0.141697522062296	0.820190676970138	0.962370294630964	0.0119868155358296	0.904821279840587	0.944448489176672	NA	NA	NA	NA	NA	NA
a4-Hydroxybenzaldehyde	YBR092C	0.135245358133534	3.24272177859376e-05	3.98799995852707e-05	12	0.408705811939569	0.187127373583626	0.815535461973268	0.193262729223248	0.0516316758813539	0.122921053577863	NA	NA	NA	NA	NA	NA
a4-Hydroxybenzaldehyde	YBR093C	-0.192112087751418	3.00614361660421e-09	4.78360867384258e-08	10	-0.348436342797219	0.323787113328681	0.837219768362957	-0.159445373957185	0.109436403743155	0.20700272136602	NA	NA	NA	NA	NA	NA
a4-Hydroxybenzaldehyde	YBR094W	0.124645817898179	0.000129532603671283	0.000117971614687282	5	0.695536183261756	0.192191623196742	0.816971932703529	0.24552944798965	0.01286933877423	0.048713529749942	NA	NA	NA	NA	NA	NA
a4-Hydroxybenzaldehyde	YBR096W	-0.0358150559867127	0.273171144295752	0.0872130142311194	8	0.476297242571281	0.232815857770649	0.825423513609986	-0.0181699624923313	0.85616277492865	0.910712785555055	NA	NA	NA	NA	NA	NA
a4-Hydroxybenzaldehyde	YBR098W	0.0816274137260228	0.012390404062199	0.00584024489104343	4	0.264617329668627	0.735382670331373	0.948119880737666	0.237529152095586	0.0162224628454481	0.0566283796993716	NA	NA	NA	NA	NA	NA
a4-Hydroxybenzaldehyde	YBR103W	0.152529174944531	2.69578573682713e-06	6.7231891696885e-06	6	0.449357581125296	0.371331272020158	0.861236125535125	0.237364213946739	0.0162988841612549	0.0567780861159427	NA	NA	NA	NA	NA	NA
a4-Hydroxybenzaldehyde	YBR104W	0.13929292627452	1.85810012381359e-05	2.61422914373698e-05	10	0.340679628419899	0.335400633599708	0.84313508766267	0.298768932506761	0.00228675400954679	0.0177720556176734	NA	NA	NA	NA	NA	NA
a4-Hydroxybenzaldehyde	YBR105C	0.0671649679137633	0.0397221361558767	0.0163558276006211	4	0.753270657079144	0.246729342920856	0.826205640059151	0.147299446612315	0.13957153465827	0.247473396852234	NA	NA	NA	NA	NA	NA
a4-Hydroxybenzaldehyde	YBR106W	0.043892886999289	0.17922248635422	0.0608036910794248	10	0.26046205027634	0.467344183481076	0.885539341554029	0.0903553992080657	0.366447740534804	0.496348822130968	NA	NA	NA	NA	NA	NA
a4-Hydroxybenzaldehyde	YBR107C	0.0221191344234348	0.498648707864895	0.143138723502968	5	-0.291306438008855	0.634411776340227	0.929789221131654	0.0539675922884677	0.590079133076677	0.704204598622699	NA	NA	NA	NA	NA	NA
a4-Hydroxybenzaldehyde	YBR108W	0.0669766364021981	0.0402818480010339	0.016532693830085	7	0.543492184572601	0.20733756787153	0.825402166792259	0.178879040057392	0.0720403937692585	0.153653212970629	NA	NA	NA	NA	NA	NA
a4-Hydroxybenzaldehyde	YBR109W-A	0.156863088505692	1.38103364647957e-06	4.14088626381919e-06	2	NA	NA	NA	NA	NA	NA	NA	NA	NA	NA	NA	NA
a4-Hydroxybenzaldehyde	YBR110W	0.195048023173408	1.70502327073417e-09	3.28852506022636e-08	9	0.78493164672947	0.0122201429771662	0.67287084170237	0.427936829000061	7.24155467426656e-06	0.000326155060919722	NA	NA	NA	NA	NA	NA
a4-Hydroxybenzaldehyde	YBR111W-A	-0.0807654849470765	0.0133485609516803	0.00623091060101979	7	0.565417333197964	0.185885197207761	0.815535461973268	NA	NA	NA	NA	NA	NA	NA	NA	NA
a4-Hydroxybenzaldehyde	YBR116C	-0.0638108042716906	0.0507360928703338	0.0202002823367777	6	-0.216797051092193	0.67989925827263	0.933781131727187	-0.0173079480179705	0.862918473213719	0.916090138601053	NA	NA	NA	NA	NA	NA
a4-Hydroxybenzaldehyde	YBR118W	0.0276344035650572	0.397895447347794	0.118882589330998	2	NA	NA	NA	-0.00564200770042003	0.955119027233134	0.976283208680044	NA	NA	NA	NA	NA	NA
a4-Hydroxybenzaldehyde	YBR119W	0.0739399801064899	0.0235357162615459	0.0102979858159898	9	0.319890420163808	0.401368651720302	0.871351486833219	0.190209093545816	0.0555100479913312	0.128961990279069	NA	NA	NA	NA	NA	NA
a4-Hydroxybenzaldehyde	YBR120C	-0.14681422199388	6.33352630635281e-06	1.22555320291583e-05	6	0.144540581976101	0.784698996498057	0.955337386824747	-0.165721065089597	0.0959917111910932	0.188814507569826	NA	NA	NA	NA	NA	NA
a4-Hydroxybenzaldehyde	YBR123C	0.0990299790163498	0.00239427742325122	0.00137938822889581	7	0.569452218538624	0.182060993765528	0.811696959844485	0.201865239730921	0.0418902380322426	0.105768683053686	NA	NA	NA	NA	NA	NA
a4-Hydroxybenzaldehyde	YBR125C	0.103856901936978	0.00144664673004274	0.000895569057725233	6	0.597397566130156	0.21050442309819	0.825423513609986	0.219536471115686	0.0266228015703068	0.0773792809868673	NA	NA	NA	NA	NA	NA
a4-Hydroxybenzaldehyde	YBR126W-A	-0.0124033332340168	0.704404005762948	0.188962066429826	6	0.338314324349108	0.511889664089771	0.895976608110458	NA	NA	NA	NA	NA	NA	NA	NA	NA
a4-Hydroxybenzaldehyde	YBR126W-B	-0.0409727726082256	0.209944698342403	0.0697198089167335	6	0.0202211367384359	0.96967242904684	0.989743832817103	NA	NA	NA	NA	NA	NA	NA	NA	NA
a4-Hydroxybenzaldehyde	YBR127C	0.151462652919834	3.16923605112784e-06	7.51410812463191e-06	4	0.239576690285938	0.760423309714062	0.951769779301104	0.133103082931004	0.182318546320384	0.300524367141044	NA	NA	NA	NA	NA	NA
a4-Hydroxybenzaldehyde	YBR135W	0.0768047905672768	0.0186415211980567	0.00836347049200012	7	0.091926621872268	0.844599073703477	0.969025544798197	0.0734406822419726	0.463214115017005	0.589448464569746	NA	NA	NA	NA	NA	NA
a4-Hydroxybenzaldehyde	YBR140C	0.118358840275699	0.000280260357480476	0.000220342377902404	8	0.205641339332999	0.625154876528832	0.92922132120336	0.298205735012244	0.00233306762962097	0.0179611666775666	NA	NA	NA	NA	NA	NA
a4-Hydroxybenzaldehyde	YBR145W	0.191042501186169	3.6878972075775e-09	5.55732876696861e-08	8	0.631841635367391	0.0928412281332437	0.809318898950896	0.263437218420535	0.00746791450650364	0.035542030280604	NA	NA	NA	NA	NA	NA
a4-Hydroxybenzaldehyde	YBR146W	-0.020188098890002	0.536881870253412	0.151713443129407	8	0.160688377080043	0.703855487112478	0.938919055584769	0.0917128640139294	0.359261661245072	0.490447900315468	NA	NA	NA	NA	NA	NA
a4-Hydroxybenzaldehyde	YBR147W	0.0829463839860965	0.0110417705024213	0.0052650425553202	12	0.299262075467349	0.344685094244116	0.84918617517814	0.176565565677733	0.0758611473949944	0.158888964884426	NA	NA	NA	NA	NA	NA
a4-Hydroxybenzaldehyde	YBR148W	0.0797465154292795	0.0145651587280574	0.00671895426135642	6	0.194651122139078	0.71171089075102	0.942584036939967	0.0940700758765638	0.346992089670488	0.479004263521087	NA	NA	NA	NA	NA	NA
a4-Hydroxybenzaldehyde	YBR149W	0.0151807276122055	0.642401532574668	0.175291313587435	8	0.217997989686919	0.604019074710803	0.923479634861505	0.033436127184441	0.738666490568709	0.820900005061787	NA	NA	NA	NA	NA	NA
a4-Hydroxybenzaldehyde	YBR152W	0.0899955693931725	0.00581209397227845	0.00299189654572657	2	NA	NA	NA	0.19871416915678	0.0452637896635158	0.111791397614555	NA	NA	NA	NA	NA	NA
a4-Hydroxybenzaldehyde	YBR153W	0.0513145733558458	0.116289635730144	0.0419161156445043	7	0.57468681998504	0.177157577154727	0.811696959844485	0.126719477161479	0.204386103829433	0.325876836050444	NA	NA	NA	NA	NA	NA
a4-Hydroxybenzaldehyde	YBR154C	0.0790640752269576	0.0154335677767072	0.00707648625427242	7	0.038976265894625	0.933882084147764	0.989307034670661	0.122603254391771	0.219593846327608	0.343424967463349	NA	NA	NA	NA	NA	NA
a4-Hydroxybenzaldehyde	YBR155W	0.143698938190955	9.95645882897934e-06	1.68606666392734e-05	4	0.741713086804591	0.258286913195409	0.832193504546541	0.167553967589099	0.0923211820071008	0.183109638135705	NA	NA	NA	NA	NA	NA
a4-Hydroxybenzaldehyde	YBR158W	0.126636108800984	0.000100678142898157	9.60766623271577e-05	13	0.254812422049884	0.400814647475697	0.871351486833219	0.153802388726138	0.122738018565157	0.224803543449472	NA	NA	NA	NA	NA	NA
a4-Hydroxybenzaldehyde	YBR160W	-0.0046465320004193	0.88698573648991	0.226296055900686	7	0.0333788328989799	0.943365894978347	0.989307034670661	0.115764461123741	0.246596999773152	0.372467609902939	NA	NA	NA	NA	NA	NA
a4-Hydroxybenzaldehyde	YBR161W	0.0434734977374451	0.183417129272116	0.0620610039955183	9	0.383644213365257	0.308069757750722	0.837219768362957	0.0936290133464921	0.34926766764765	0.480919184175091	NA	NA	NA	NA	NA	NA
a4-Hydroxybenzaldehyde	YBR162C	0.0368122289006289	0.260030672874956	0.0836678383809976	7	0.169420696752182	0.716492454999645	0.943785483667987	0.0825585161374445	0.409409367416571	0.538721320824197	NA	NA	NA	NA	NA	NA
a4-Hydroxybenzaldehyde	YBR162W-A	-0.0962438411063437	0.00317197583529197	0.00176554965680857	2	NA	NA	NA	NA	NA	NA	NA	NA	NA	NA	NA	NA
a4-Hydroxybenzaldehyde	YBR163W	0.131903521040761	5.07575453589677e-05	5.6146287993643e-05	5	0.799001096720172	0.104851990544125	0.809318898950896	0.234448762602529	0.0177020485579451	0.0602712605663368	NA	NA	NA	NA	NA	NA
a4-Hydroxybenzaldehyde	YBR165W	0.0211898623069821	0.516865448070988	0.147218462372953	2	NA	NA	NA	0.115553452318709	0.247465091477666	0.373384416579332	NA	NA	NA	NA	NA	NA
a4-Hydroxybenzaldehyde	YBR166C	0.00320261962662582	0.921967705210651	0.232713657403198	6	0.587274995561012	0.220360707172736	0.825423513609986	0.122426952803623	0.220262607282417	0.344047546055551	NA	NA	NA	NA	NA	NA
a4-Hydroxybenzaldehyde	YBR169C	0.012957514563881	0.691858288478879	0.186132672801482	13	0.081247167073809	0.79188849702999	0.955337386824747	0.0720080497380938	0.472007174804416	0.597847883056081	NA	NA	NA	NA	NA	NA
a4-Hydroxybenzaldehyde	YBR170C	0.0372795450997335	0.254025311838246	0.0820757946143996	7	0.32584393985801	0.475722557407258	0.885539341554029	0.137863330577141	0.16703339453485	0.282839258951847	NA	NA	NA	NA	NA	NA
a4-Hydroxybenzaldehyde	YBR173C	0.000554186661483877	0.986476244998527	0.245361261510896	3	-0.126478304984865	0.919265177282208	0.98613173187749	0.0535762681548706	0.59278166592809	0.706545348845317	NA	NA	NA	NA	NA	NA
a4-Hydroxybenzaldehyde	YBR176W	0.163626683411032	4.68770054590127e-07	1.94914600258041e-06	7	0.537746432409797	0.213145163483846	0.825423513609986	0.222629474432057	0.0245098615944019	0.0732096126997278	NA	NA	NA	NA	NA	NA
a4-Hydroxybenzaldehyde	YBR177C	-0.00601543986256578	0.85402162350382	0.219731755561218	13	-0.0484997800231987	0.874977536910104	0.975703724219869	-0.00474275083476142	0.962266671503486	0.98053720972224	NA	NA	NA	NA	NA	NA
a4-Hydroxybenzaldehyde	YBR179C	0.0772048313571688	0.0180342882544511	0.00811710348036733	10	0.0815614297930267	0.822766510973783	0.962370294630964	0.155916348854231	0.117616387948898	0.218605687541137	NA	NA	NA	NA	NA	NA
a4-Hydroxybenzaldehyde	YBR181C	-0.0621149274852061	0.0572129513691748	0.0225413233341286	8	-0.17220523525701	0.683441751028797	0.935156661265226	-0.117285270125106	0.240402530069782	0.366205718242119	NA	NA	NA	NA	NA	NA
a4-Hydroxybenzaldehyde	YBR184W	0.0161356448076272	0.621619709278664	0.170452892620379	3	0.652103078718204	0.547773852175461	0.911082487935196	0.0410577381809169	0.682007586601117	0.776644116137446	NA	NA	NA	NA	NA	NA
a4-Hydroxybenzaldehyde	YBR185C	-0.0459378042497191	0.159785479770675	0.0550923962489714	9	0.0752241465907338	0.847475425841155	0.969025544798197	0.0218683354196274	0.827301764990529	0.889844072008556	NA	NA	NA	NA	NA	NA
a4-Hydroxybenzaldehyde	YBR187W	-0.0926999797395155	0.00449107424850391	0.00239939820718947	10	-0.205562848244321	0.568855605456371	0.914743409667864	-0.206084333282597	0.0377038026063775	0.0981190859456229	NA	NA	NA	NA	NA	NA
a4-Hydroxybenzaldehyde	YBR188C	0.0523104135446596	0.109363681797236	0.0397685311129704	4	-0.0566074100198871	0.943392589980113	0.989307034670661	0.145536708238306	0.144422988540333	0.253716060949234	NA	NA	NA	NA	NA	NA
a4-Hydroxybenzaldehyde	YBR189W	-0.130889913769532	5.8025179751391e-05	6.27448042849617e-05	7	-0.522973577269391	0.228425794363158	0.825423513609986	-0.254678161138551	0.00978981469397094	0.0417893582459058	NA	NA	NA	NA	NA	NA
a4-Hydroxybenzaldehyde	YBR191W	-0.111536556586837	0.000621316428620068	0.000433799989058943	8	-0.398174705134359	0.328579059089753	0.837219768362957	-0.16990984934194	0.0877674154278339	0.176994562152288	NA	NA	NA	NA	NA	NA
a4-Hydroxybenzaldehyde	YBR193C	0.0632019448182915	0.0529870928711412	0.0210126698823125	3	0.999446654309503	0.0211793884144085	0.742137218358935	0.161908538631101	0.103994513377394	0.199685943125184	NA	NA	NA	NA	NA	NA
a4-Hydroxybenzaldehyde	YBR195C	0.164757635197859	3.89577165659154e-07	1.68133973239715e-06	14	0.511712113544886	0.0614211284975121	0.805922210520422	0.323189034379379	0.000922328512855633	0.0102465716628636	NA	NA	NA	NA	NA	NA
a4-Hydroxybenzaldehyde	YBR196C-A	0.0689543743461031	0.0347251957065885	0.0145251967354707	1	NA	NA	NA	NA	NA	NA	NA	NA	NA	NA	NA	NA
a4-Hydroxybenzaldehyde	YBR197C	0.0403936808621133	0.216464724242041	0.0714266146898879	2	NA	NA	NA	0.0513433349848722	0.608308339409589	0.718909855665878	NA	NA	NA	NA	NA	NA
a4-Hydroxybenzaldehyde	YBR198C	0.135672165443824	3.06003734940963e-05	3.82734262663429e-05	4	0.161031133962482	0.838968866037518	0.967906438373642	0.312106760830191	0.00140586995644365	0.0132699276416794	NA	NA	NA	NA	NA	NA
a4-Hydroxybenzaldehyde	YBR199W	0.0489342743656631	0.134237639273153	0.0474909612811016	7	0.470862095861296	0.286222895200168	0.837219768362957	0.158726517858859	0.111065673509639	0.209530228388896	NA	NA	NA	NA	NA	NA
a4-Hydroxybenzaldehyde	YBR200W	0.141801193596526	1.30557438225775e-05	2.01993622451018e-05	5	0.522623218982265	0.366248494196117	0.860512653202763	0.250188892893257	0.0112090735863823	0.0446800703234194	NA	NA	NA	NA	NA	NA
a4-Hydroxybenzaldehyde	YBR201C-A	-0.0852966921159553	0.00895821837044961	0.00439083598465653	7	0.0627779364851794	0.893634750762584	0.978958558820186	NA	NA	NA	NA	NA	NA	NA	NA	NA
a4-Hydroxybenzaldehyde	YBR202W	0.168572672101533	2.06752371883641e-07	1.05806327787758e-06	9	0.246413373746094	0.522722272586724	0.897754168200118	0.290012516099329	0.00310945262343322	0.0211235973943445	NA	NA	NA	NA	NA	NA
a4-Hydroxybenzaldehyde	YBR203W	0.059401628429127	0.0689937068518	0.026539175560193	7	0.115092589364167	0.80590425600692	0.958780396376959	0.0923463946038537	0.355937970289158	0.487306172822878	NA	NA	NA	NA	NA	NA
a4-Hydroxybenzaldehyde	YBR204C	0.0399985471548138	0.22099628449026	0.0725790492281408	7	0.148290857278472	0.7510124414389	0.949587761362839	0.117880574497365	0.238007433442553	0.363428328694983	NA	NA	NA	NA	NA	NA
a4-Hydroxybenzaldehyde	YBR205W	0.117457988432345	0.000312093501516537	0.000241830100654776	6	0.723094765462833	0.104398700028952	0.809318898950896	0.145193443782593	0.145382361482	0.25485354204016	NA	NA	NA	NA	NA	NA
a4-Hydroxybenzaldehyde	YBR207W	0.196547202127142	1.27200903591725e-09	2.77673228963046e-08	9	0.669030779294903	0.0487671334828962	0.805922210520422	0.330643080422517	0.000688378160151866	0.00857848164720844	NA	NA	NA	NA	NA	NA
a4-Hydroxybenzaldehyde	YBR210W	0.0249980254588823	0.444445576767788	0.13003761649838	4	0.614454709728266	0.385545290271734	0.863969200962233	0.136533159996058	0.171205710612713	0.287689972004911	NA	NA	NA	NA	NA	NA
a4-Hydroxybenzaldehyde	YBR211C	0.0672847757478083	0.0393695135621088	0.0162201941095279	4	0.468250449021552	0.531749550978448	0.899840506309721	0.257385903482163	0.00901225431526834	0.0396234394183973	NA	NA	NA	NA	NA	NA
a4-Hydroxybenzaldehyde	YBR212W	0.0339282076983656	0.299258322212196	0.0941856804815842	10	0.319658401765693	0.367923948481218	0.860512653202763	0.169900256205022	0.0877855896549023	0.176994562152288	NA	NA	NA	NA	NA	NA
a4-Hydroxybenzaldehyde	YBR213W	-0.061108371396305	0.0613719816911055	0.0239972192112569	11	-0.259917909051532	0.440193459286813	0.879237632501046	-0.112874217309121	0.258670898974932	0.385211544425048	NA	NA	NA	NA	NA	NA
a4-Hydroxybenzaldehyde	YBR214W	0.023369900873578	0.474678144132336	0.137275096642348	9	0.385334682588136	0.305761150230921	0.837219768362957	0.126112606956268	0.20657951935347	0.327648340251357	NA	NA	NA	NA	NA	NA
a4-Hydroxybenzaldehyde	YBR220C	0.129862312450134	6.63904653274334e-05	6.93742168467733e-05	4	0.678005621833307	0.321994378166693	0.837219768362957	0.269834209889326	0.00609409855453644	0.0314321404255621	NA	NA	NA	NA	NA	NA
a4-Hydroxybenzaldehyde	YBR228W	0.0740205386485727	0.0233841857987758	0.0102413063657461	5	0.719892216576709	0.170284516109258	0.810207567148622	0.157725682871476	0.113365371715739	0.212606533184927	NA	NA	NA	NA	NA	NA
a4-Hydroxybenzaldehyde	YBR230W-A	-0.0226015223242817	0.489328483625385	0.140839512376265	7	0.42390486409169	0.343232805550936	0.848433488619015	NA	NA	NA	NA	NA	NA	NA	NA	NA
a4-Hydroxybenzaldehyde	YBR233W	0.103264165250303	0.00154072247036813	0.000942024071044981	5	0.462213440751122	0.433175356463797	0.875545194889895	0.277351180500444	0.00476988808985964	0.0266703420078173	NA	NA	NA	NA	NA	NA
a4-Hydroxybenzaldehyde	YBR234C	-0.0130420449103387	0.689951963329882	0.185691324544478	10	0.279784504545381	0.4336723661957	0.875545194889895	-0.0825715322745968	0.409335275401758	0.538721320824197	NA	NA	NA	NA	NA	NA
a4-Hydroxybenzaldehyde	YBR235W	0.0968575273572307	0.00298320388889379	0.00167113015312724	8	0.139152396488147	0.742437768922841	0.94934579896228	0.165067276748797	0.0973284647208088	0.190366918359145	NA	NA	NA	NA	NA	NA
a4-Hydroxybenzaldehyde	YBR236C	0.11895076342672	0.000261025996595577	0.000207438173583023	6	0.719264406739651	0.107155976757502	0.809318898950896	0.219842950597847	0.0264067415472377	0.0769467965614874	NA	NA	NA	NA	NA	NA
a4-Hydroxybenzaldehyde	YBR237W	0.102338983621438	0.00169885673627036	0.00102569252407984	5	0.101585059497799	0.870880688901291	0.973166702418625	0.158144216011758	0.112399220520233	0.211140736083985	NA	NA	NA	NA	NA	NA
a4-Hydroxybenzaldehyde	YBR240C	0.211419441425644	6.12994825506283e-11	3.17188061320899e-09	6	0.847600734593943	0.0330685268245891	0.787430753975682	0.323050570891804	0.000927290183387826	0.0102760007538798	NA	NA	NA	NA	NA	NA
a4-Hydroxybenzaldehyde	YBR246W	0.195765257924382	1.48245508736595e-09	3.13806111503986e-08	7	0.472791975489889	0.283977316365098	0.837219768362957	0.412514816691295	1.64494621209169e-05	0.000594128282186288	NA	NA	NA	NA	NA	NA
a4-Hydroxybenzaldehyde	YBR249C	0.0687944424736997	0.0351488548191621	0.0146628982364412	11	0.0727546765952372	0.831653777214572	0.965731412591753	0.11562756879447	0.247159936006365	0.373186790832381	NA	NA	NA	NA	NA	NA
a4-Hydroxybenzaldehyde	YBR255C-A	-0.0438070249941852	0.180075410160325	0.0610189690880822	8	0.0940156010486674	0.82475674063561	0.963113816018076	NA	NA	NA	NA	NA	NA	NA	NA	NA
a4-Hydroxybenzaldehyde	YBR261C	0.151566515316103	3.11984135382298e-06	7.47631762576909e-06	8	0.62064715652023	0.100595777037781	0.809318898950896	0.260054070395994	0.00829971881655873	0.0377261621908931	NA	NA	NA	NA	NA	NA
a4-Hydroxybenzaldehyde	YBR269C	-0.0105447173857242	0.74705187305935	0.197557688647644	11	0.111168323532423	0.744874167349431	0.94934579896228	0.104460289874063	0.296089264061933	0.42522914234496	NA	NA	NA	NA	NA	NA
a4-Hydroxybenzaldehyde	YBR270C	0.109854225098089	0.000751135759269075	0.000511155780750534	4	0.79832479503303	0.20167520496697	0.823401016059592	0.236607953063547	0.0166532871780718	0.0575917791164272	NA	NA	NA	NA	NA	NA
a4-Hydroxybenzaldehyde	YBR271W	0.124563008845777	0.000130887397010089	0.000118741053609524	5	0.412085627331176	0.490569404611273	0.889336553846942	0.0916441863542976	0.359623115167772	0.490767050394352	NA	NA	NA	NA	NA	NA
a4-Hydroxybenzaldehyde	YBR273C	0.115765755348995	0.000381217305648912	0.000286033380612285	6	0.613167044291877	0.195516812821827	0.820603121716725	0.266221282838223	0.00683954986749649	0.0341380674014659	NA	NA	NA	NA	NA	NA
a4-Hydroxybenzaldehyde	YBR274W	0.0873841783753469	0.00740960118656187	0.00371967859017308	5	0.212762337132614	0.731160508331731	0.946293585277853	0.253303316364393	0.0102067003989528	0.0426050864908801	NA	NA	NA	NA	NA	NA
a4-Hydroxybenzaldehyde	YBR275C	0.148542573883417	4.90797224667584e-06	1.02341336370335e-05	5	0.434792448952399	0.464378851711616	0.885539341554029	0.260159355521488	0.00827265022323105	0.0376448363380124	NA	NA	NA	NA	NA	NA
a4-Hydroxybenzaldehyde	YBR281C	0.0976502132954378	0.00275452549066404	0.00156181604583045	4	0.369652239075151	0.630347760924849	0.929679927112688	0.120610986009345	0.227234913034961	0.351866222305381	NA	NA	NA	NA	NA	NA
a4-Hydroxybenzaldehyde	YBR283C	0.10125766149088	0.00190249966053487	0.00113491016369274	5	-0.401986836451524	0.502314148903497	0.892073808497821	0.0887204475563042	0.375219052994319	0.505238461188207	NA	NA	NA	NA	NA	NA
a4-Hydroxybenzaldehyde	YBR284W	-0.0308630985616024	0.34506642596319	0.106046676530233	5	0.549710731375877	0.337137761854636	0.844260436563169	-0.106919102589242	0.28480341959177	0.413680944658437	NA	NA	NA	NA	NA	NA
a4-Hydroxybenzaldehyde	YBR285W	-0.0878721806966408	0.00708410948514147	0.00356653150966816	13	-0.0371377278264861	0.904126901268631	0.983389704274145	-0.0333373436669359	0.739410887956409	0.821043743850431	NA	NA	NA	NA	NA	NA
a4-Hydroxybenzaldehyde	YBR288C	0.0797448403877754	0.0145672364594675	0.00671895426135642	3	0.893365181481435	0.296675460745913	0.837219768362957	0.224298753914828	0.0234301942388983	0.0712373296254681	NA	NA	NA	NA	NA	NA
a4-Hydroxybenzaldehyde	YBR291C	0.14412423338899	9.365326899011e-06	1.61333990168272e-05	7	0.338465516136753	0.457742141809234	0.885539341554029	0.193736826971286	0.0510500573640264	0.121872424091081	NA	NA	NA	NA	NA	NA
a4-Hydroxybenzaldehyde	YBR302C	-0.299010458644277	7.93642018216365e-21	3.69595935234281e-18	8	-0.858678101238967	0.00632940598203266	0.643613714172968	-0.476352297510663	4.17743425267462e-07	6.05943279888593e-05	NA	NA	NA	NA	NA	NA
a4-Hydroxybenzaldehyde	YCL057C-A	-0.133980470666539	3.84682018505699e-05	4.53461962389328e-05	12	-0.430834443773036	0.162045960653417	0.809318898950896	NA	NA	NA	NA	NA	NA	NA	NA	NA
a4-Hydroxybenzaldehyde	YCL041C	0.0287434304924314	0.379224155616615	0.114380299771721	2	NA	NA	NA	0.0335556345266843	0.737766248269194	0.820377709972743	NA	NA	NA	NA	NA	NA
a4-Hydroxybenzaldehyde	YCL026C-A	0.159490216350305	9.12537210864583e-07	3.05730182844216e-06	9	0.423447903776796	0.256083194547597	0.832193504546541	NA	NA	NA	NA	NA	NA	NA	NA	NA
a4-Hydroxybenzaldehyde	YCL012C	-0.0429472847871614	0.188782361008135	0.0635991287238101	11	0.333734540096194	0.315859207115373	0.837219768362957	0.140529158257793	0.158898908335851	0.272172095289051	NA	NA	NA	NA	NA	NA
a4-Hydroxybenzaldehyde	YCR004C	-0.016061122064395	0.62323103256476	0.170861194753034	12	-0.14437938083134	0.654383331407443	0.931578634314413	0.0392605568990369	0.695223388292992	0.787149204480584	NA	NA	NA	NA	NA	NA
a4-Hydroxybenzaldehyde	YCR005C	-0.0119878566785707	0.713862858994077	0.190949510452463	8	0.740205923968644	0.035738281855345	0.792055016073427	0.118690565974974	0.234775309407249	0.360223918940307	NA	NA	NA	NA	NA	NA
a4-Hydroxybenzaldehyde	YCR018C	0.0353620872026771	0.279287501037131	0.0889218868252614	6	0.0183821099352338	0.97242994077269	0.989743832817103	0.0155577373253584	0.876664971298017	0.926727709448283	NA	NA	NA	NA	NA	NA
a4-Hydroxybenzaldehyde	YCR020C	0.142544574983672	1.17456212730611e-05	1.8970329245669e-05	7	0.792646437646383	0.0335121905029542	0.787430753975682	0.20991816368761	0.0342093401180364	0.0919104863669179	NA	NA	NA	NA	NA	NA
a4-Hydroxybenzaldehyde	YCR041W	-0.0647208251384072	0.0475211616837881	0.0191415647600387	4	-0.209637639844901	0.790362360155099	0.955337386824747	-0.0232543216152871	0.816542682883758	0.881582511531728	NA	NA	NA	NA	NA	NA
a4-Hydroxybenzaldehyde	YCR053W	0.172132276831941	1.1300116791742e-07	7.04788326098619e-07	6	0.418711231336417	0.408637190119258	0.872185041480735	0.227637873281787	0.0213920526396635	0.0674173780159094	NA	NA	NA	NA	NA	NA
a4-Hydroxybenzaldehyde	YCR061W	-0.0207184050262742	0.526237424517188	0.149343640994843	10	-0.507546002834393	0.134254356627834	0.809318898950896	-0.0237517642849071	0.812689332028786	0.878085186853921	NA	NA	NA	NA	NA	NA
a4-Hydroxybenzaldehyde	YCR105W	-0.0788623002083566	0.0156988947986042	0.00718634955344681	5	-0.494771561076375	0.396777398922496	0.86906881790265	-0.128735597024572	0.197219126007094	0.31813124668939	NA	NA	NA	NA	NA	NA
a4-Hydroxybenzaldehyde	YCR106W	0.0456810216546199	0.162134964372592	0.0557638563283027	4	-0.976421451113398	0.0235785488866022	0.747671588665668	0.0284451569403409	0.776564566969169	0.84834784626884	NA	NA	NA	NA	NA	NA
a4-Hydroxybenzaldehyde	YCR107W	-0.00417725612968975	0.898334244125247	0.228523682972992	9	-0.177413074062975	0.647923227633368	0.931204533988681	0.0506203392881232	0.613373653418528	0.7223589247589	NA	NA	NA	NA	NA	NA
a4-Hydroxybenzaldehyde	YDL198C	0.0883578060779913	0.00677298603445498	0.00342470433372364	8	0.171903849633146	0.683973887344682	0.935167039222125	0.177749439745161	0.0738860959797596	0.156181991501931	NA	NA	NA	NA	NA	NA
a4-Hydroxybenzaldehyde	YDL181W	-0.125316292099378	0.000119039233800539	0.000109557506544722	17	-0.119783095263645	0.647013825428569	0.931193334803305	-0.171702164155652	0.084423978986107	0.171669093423581	NA	NA	NA	NA	NA	NA
a4-Hydroxybenzaldehyde	YDL179W	0.151325972558122	3.23538047624215e-06	7.59522340494279e-06	7	0.948481340700808	0.00112531069588971	0.473143043387204	0.30766504097776	0.00165724688742591	0.0146968251101957	NA	NA	NA	NA	NA	NA
a4-Hydroxybenzaldehyde	YDL170W	0.174813065332673	7.11009721596422e-08	5.22812215176949e-07	10	0.59848030940549	0.0675631799932166	0.805922210520422	0.226945739094632	0.0218015514974554	0.0681819981221677	NA	NA	NA	NA	NA	NA
a4-Hydroxybenzaldehyde	YDL164C	0.1667659055529	2.79598161265629e-07	1.33775088730239e-06	5	0.97398768459179	0.00501649678096548	0.643613714172968	0.366290088850311	0.00015295308329106	0.00312461298723166	NA	NA	NA	NA	NA	NA
a4-Hydroxybenzaldehyde	YDL138W	0.121599450085522	0.000189140986072877	0.000158706677250333	6	0.603994462601423	0.204179707928246	0.824611370606945	0.187530359089217	0.0591061892407312	0.134642533833924	NA	NA	NA	NA	NA	NA
a4-Hydroxybenzaldehyde	YDL135C	0.000121533015385941	0.997034108473141	0.247063581260641	4	-0.878780464101764	0.121219535898236	0.809318898950896	0.0491102934235126	0.624011669770863	0.730674872280315	NA	NA	NA	NA	NA	NA
a4-Hydroxybenzaldehyde	YDL131W	0.180240331897379	2.72252686894989e-08	2.50237489727739e-07	10	0.603852848875126	0.0645024990582875	0.805922210520422	0.264612029668493	0.00719679495425218	0.0351843308874551	NA	NA	NA	NA	NA	NA
a4-Hydroxybenzaldehyde	YDL128W	0.149070767619419	4.53741785808138e-06	9.66959286232068e-06	10	0.146543436861532	0.686232084013819	0.937019375380639	0.358407683758785	0.000216621814499375	0.00395871175379049	NA	NA	NA	NA	NA	NA
a4-Hydroxybenzaldehyde	YDL126C	0.104155053425564	0.00140135115461168	0.000871687888692194	6	0.249268134491991	0.633841886534805	0.929789221131654	0.266350746763898	0.00681150359881696	0.0340865497125837	NA	NA	NA	NA	NA	NA
a4-Hydroxybenzaldehyde	YDL086W	0.0467592641145921	0.152441937337153	0.052923456616187	10	0.192182275352956	0.594787231237118	0.918795115338016	0.0719750615146819	0.472210707693282	0.597973267213985	NA	NA	NA	NA	NA	NA
a4-Hydroxybenzaldehyde	YDL080C	0.0946392692193281	0.00371801356451971	0.00202985245911787	8	0.574992915541504	0.13594707856196	0.809318898950896	0.154701624599635	0.120538796748672	0.222413521742711	NA	NA	NA	NA	NA	NA
a4-Hydroxybenzaldehyde	YDL067C	-0.166271180658052	3.03516919281667e-07	1.41819354807087e-06	12	-0.260216656483388	0.414027363252759	0.872185041480735	-0.263700187099741	0.00740645586497367	0.035541046600377	NA	NA	NA	NA	NA	NA
a4-Hydroxybenzaldehyde	YDL055C	0.140996192357816	1.46310453086587e-05	2.19794183230477e-05	9	0.330016965242924	0.385761618072886	0.863969200962233	0.207224489142284	0.0366346321117545	0.0962121651419814	NA	NA	NA	NA	NA	NA
a4-Hydroxybenzaldehyde	YDL048C	-0.000194341795082705	0.995257300100913	0.246973732388124	8	0.0691272563888693	0.870798714777198	0.973166702418625	0.0193502875846437	0.846929350610399	0.90400814998169	NA	NA	NA	NA	NA	NA
a4-Hydroxybenzaldehyde	YDL047W	0.111473248539127	0.000625798089923884	0.000436492787671441	5	0.0396097221940607	0.949580526006042	0.989307034670661	0.327229935920027	0.000787776702231898	0.00940727084919928	NA	NA	NA	NA	NA	NA
a4-Hydroxybenzaldehyde	YDL046W	0.0879322203350235	0.0070449623181527	0.00354938077852564	8	0.438510442806797	0.277114774612824	0.837219768362957	0.225774712236182	0.0225096886682199	0.0693725318869708	NA	NA	NA	NA	NA	NA
a4-Hydroxybenzaldehyde	YDL022W	-0.142952150934943	1.10815052078773e-05	1.82568854552097e-05	10	-0.366785481173803	0.297163510021756	0.837219768362957	-0.181275299532547	0.0682481389128735	0.148433214669824	NA	NA	NA	NA	NA	NA
a4-Hydroxybenzaldehyde	YDL019C	0.0204582597138593	0.531445649630886	0.150481634330014	10	0.0606880097011998	0.867732840579496	0.97294565183218	0.115316609526281	0.248441971719664	0.374195904788952	NA	NA	NA	NA	NA	NA
a4-Hydroxybenzaldehyde	YDL004W	-0.0737309534228015	0.0239328687638616	0.0104431885082607	15	-0.0699736998075076	0.804290120666044	0.958780396376959	-0.0655732830953086	0.512595928027459	0.634642577557806	NA	NA	NA	NA	NA	NA
a4-Hydroxybenzaldehyde	YDR011W	0.0645782911177034	0.0480131155440282	0.0192822351872148	14	-0.0893927515490386	0.761203214076619	0.951769779301104	0.00277417725838762	0.977923309894914	0.992498462136073	NA	NA	NA	NA	NA	NA
a4-Hydroxybenzaldehyde	YDR012W	0.0085157129395125	0.794504443062312	0.207126831344929	4	-0.287593755959273	0.712406244040727	0.942584036939967	-0.0120622606181858	0.904225057670547	0.94434313125352	NA	NA	NA	NA	NA	NA
a4-Hydroxybenzaldehyde	YDR034C-D	0.190416167872782	4.15455896597637e-09	5.92273961314568e-08	10	0.763286951460214	0.010206187330196	0.67287084170237	NA	NA	NA	chrIV:521286_TA/T	76.33598357	chrIV:523964	11.94	0	FALSE
a4-Hydroxybenzaldehyde	YDR034W-B	-0.121764310264223	0.000185346559841351	0.000156273669253149	9	-0.647766326780416	0.0592335830331992	0.805922210520422	NA	NA	NA	NA	NA	NA	NA	NA	NA
a4-Hydroxybenzaldehyde	YDR035W	0.0474820671399997	0.146194989472501	0.0511257265494621	9	0.528249136731043	0.143755407675932	0.809318898950896	0.079907888101933	0.424660679577754	0.552309933420817	NA	NA	NA	NA	NA	NA
a4-Hydroxybenzaldehyde	YDR043C	-0.034867067690026	0.286077227567949	0.0906909656027447	7	0.0683733077788465	0.884196995293657	0.977220461761117	0.137915182474839	0.166872289667732	0.282650132336224	NA	NA	NA	NA	NA	NA
a4-Hydroxybenzaldehyde	YDR044W	-0.0309795516729546	0.343248389350903	0.105557612639493	9	0.280652857824581	0.46446924763923	0.885539341554029	-0.0613529323683282	0.540157379601734	0.65864425736984	chrIV:546556_C/T	99.35988137	chrIV:523964	11.94	1	TRUE
a4-Hydroxybenzaldehyde	YDR054C	0.129984090880192	6.53426654222715e-05	6.86976275161148e-05	4	0.570989437832658	0.429010562167342	0.875172877110733	0.310886240102284	0.00147124588557333	0.013617356740258	NA	NA	NA	NA	NA	NA
a4-Hydroxybenzaldehyde	YDR055W	0.0268781905844557	0.410938352498539	0.121970910359816	12	0.323820730783773	0.30451432333362	0.837219768362957	0.248845005381758	0.0116675368826364	0.0457630232293368	NA	NA	NA	NA	NA	NA
a4-Hydroxybenzaldehyde	YDR068W	0.14412840865171	9.35969299918168e-06	1.61333990168272e-05	4	0.949854642691477	0.0501453573085233	0.805922210520422	0.286522861354806	0.00350539791290254	0.0227076739091762	NA	NA	NA	NA	NA	NA
a4-Hydroxybenzaldehyde	YDR097C	0.152359848014229	2.76613691135342e-06	6.84175718576422e-06	6	-0.185461264547921	0.7249976549382	0.945249062103892	0.243207609823098	0.0137738872962554	0.0507973148514384	NA	NA	NA	NA	NA	NA
a4-Hydroxybenzaldehyde	YDR111C	-0.0121904072525688	0.709245944849425	0.190042013303061	14	-0.0646198182948726	0.826283466953699	0.964133618643575	-0.0495724031703103	0.620747841152279	0.728643064106512	NA	NA	NA	NA	NA	NA
a4-Hydroxybenzaldehyde	YDR158W	0.218588386684315	1.30810856663409e-11	7.61476203968601e-10	10	0.520491241970015	0.122974035487617	0.809318898950896	0.305285707302814	0.00180804694224768	0.0155272481001942	NA	NA	NA	NA	NA	NA
a4-Hydroxybenzaldehyde	YDR173C	-0.0274922644535243	0.400327821549577	0.119456050560038	6	0.537572888618907	0.271315813009072	0.837219768362957	-0.0194915412726065	0.845825713716308	0.903646447974838	NA	NA	NA	NA	NA	NA
a4-Hydroxybenzaldehyde	YDR174W	0.0405840179849402	0.214305846832451	0.0708648863185097	9	-0.216457686231725	0.575892452983253	0.914743409667864	-0.0800129891236287	0.424049787676653	0.551804804650436	NA	NA	NA	NA	NA	NA
a4-Hydroxybenzaldehyde	YDR209C	-0.0890872463825655	0.00632866925872691	0.00322571396981088	3	-0.994650341402832	0.0658797519334478	0.805922210520422	-0.108900503893025	0.275920143829359	0.403965814410242	NA	NA	NA	NA	NA	NA
a4-Hydroxybenzaldehyde	YDR210W	-0.0778724257639	0.0170594016774827	0.00773814505981904	7	-0.402923128180364	0.370121456564011	0.860679019214528	-0.293930762588026	0.0027131192492261	0.0196443570956624	NA	NA	NA	NA	NA	NA
a4-Hydroxybenzaldehyde	YDR210C-D	-0.0198985967277074	0.542738102458062	0.152996960261367	2	NA	NA	NA	NA	NA	NA	NA	NA	NA	NA	NA	NA
a4-Hydroxybenzaldehyde	YDR226W	0.0204173917161799	0.532266210177274	0.150652913116878	8	-0.206453037469155	0.623759428204442	0.92922132120336	-0.0362353358525837	0.717675291605391	0.804448886533968	NA	NA	NA	NA	NA	NA
a4-Hydroxybenzaldehyde	YDR237W	0.00022305318070074	0.994556640152004	0.246843707528936	8	0.260402567543526	0.533368383201385	0.900702431204306	0.127533381892461	0.201470667961886	0.322961636884703	NA	NA	NA	NA	NA	NA
a4-Hydroxybenzaldehyde	YDR259C	0.0390679682417494	0.23193579658406	0.0756030651878215	12	0.226537128343615	0.478933768196289	0.885539341554029	0.0813178233684182	0.416507791645343	0.545177246730289	NA	NA	NA	NA	NA	NA
a4-Hydroxybenzaldehyde	YDR261C	0.0289225127258783	0.376260446771896	0.113731931249373	10	-0.158780026986767	0.661293631232877	0.932269108872919	0.061616540779848	0.53841471774724	0.656939459367366	NA	NA	NA	NA	NA	NA
a4-Hydroxybenzaldehyde	YDR261W-B	0.0753544892109113	0.02099520995448	0.00929114907330899	10	-0.309024313344901	0.384949024696516	0.863969200962233	NA	NA	NA	NA	NA	NA	NA	NA	NA
a4-Hydroxybenzaldehyde	YDR284C	-0.101878347195816	0.00178302732960408	0.00107236801417518	10	-0.1867423401509	0.605450998353359	0.923733351659104	-0.22877509142032	0.020733543904489	0.0664402639404355	NA	NA	NA	NA	NA	NA
a4-Hydroxybenzaldehyde	YDR285W	0.0992778061615305	0.00233432962861656	0.00135041991950097	3	0.98320053771895	0.116856449116994	0.809318898950896	0.270316603808524	0.00600022857207687	0.0310319235373234	NA	NA	NA	NA	NA	NA
a4-Hydroxybenzaldehyde	YDR297W	-0.0908787787667999	0.00534651924454497	0.00277782012692716	14	-0.496395974618614	0.0709981326946287	0.805922210520422	0.0137115412246774	0.89120509418087	0.935699915329401	NA	NA	NA	NA	NA	NA
a4-Hydroxybenzaldehyde	YDR298C	-0.1350741091874	3.31888981861303e-05	4.0495907544909e-05	13	-0.216960630316687	0.476469165691513	0.885539341554029	-0.219201821046611	0.0268604368220501	0.0777820408961234	chrIV:230677_T/C	13.01464426	chrIV:523964	11.94	0	FALSE
a4-Hydroxybenzaldehyde	YDR320C-A	0.0138457208947394	0.671927011285495	0.181756171520773	5	0.335295918550672	0.58122775045262	0.914743409667864	NA	NA	NA	NA	NA	NA	NA	NA	NA
a4-Hydroxybenzaldehyde	YDR340W	0.109402666211177	0.000790033931723705	0.00053269642425774	11	0.270256702219052	0.421541274878442	0.872619147680404	0.229424690336337	0.020365260524068	0.065749941372884	NA	NA	NA	NA	NA	NA
a4-Hydroxybenzaldehyde	YDR354W	0.159400957318836	9.25577430342844e-07	3.07884094688397e-06	9	0.378287562454313	0.315443123669395	0.837219768362957	0.378085498322426	8.93303886577281e-05	0.00220245613414744	NA	NA	NA	NA	NA	NA
a4-Hydroxybenzaldehyde	YDR377W	-0.135532676273116	3.11864019269438e-05	3.8776500616007e-05	11	-0.197913968915258	0.559661925638408	0.914356203896545	-0.232198446178027	0.0188552590516015	0.0626258352398786	NA	NA	NA	NA	NA	NA
a4-Hydroxybenzaldehyde	YDR384C	0.172458912277977	1.06839942909429e-07	6.78476413689278e-07	7	0.291355796903615	0.526102689868445	0.897754168200118	0.225335991367065	0.0227800138476604	0.0697546462572898	NA	NA	NA	NA	NA	NA
a4-Hydroxybenzaldehyde	YDR397C	0.0781539335157839	0.0166623559224048	0.00757772750373546	4	0.916002322030389	0.0839976779696112	0.805922210520422	0.159709557215752	0.108842337114076	0.206219996122066	NA	NA	NA	NA	NA	NA
a4-Hydroxybenzaldehyde	YDR400W	0.0325894110968199	0.318743722129316	0.0990244731313364	6	0.879587492747999	0.0208758170331278	0.742137218358935	0.171908337557171	0.0840459763414631	0.171204766621499	NA	NA	NA	NA	NA	NA
a4-Hydroxybenzaldehyde	YDR405W	-0.0723445067773267	0.0267169264085805	0.011531016217465	9	-0.103300567326101	0.791420195969354	0.955337386824747	0.0174009752886316	0.862188924225861	0.915651282128995	NA	NA	NA	NA	NA	NA
a4-Hydroxybenzaldehyde	YDR410C	-0.0151369023238811	0.643362207548105	0.175484902991908	6	0.0516183365523983	0.922641262478686	0.986356954692737	0.049788854434838	0.619221590463552	0.727171818661147	NA	NA	NA	NA	NA	NA
a4-Hydroxybenzaldehyde	YDR453C	0.0144399382993445	0.658719184727735	0.178835740950425	8	-0.198447181196524	0.637565002868869	0.929789221131654	0.0794346832309298	0.427417414757689	0.55501194379432	NA	NA	NA	NA	NA	NA
a4-Hydroxybenzaldehyde	YDR475C	0.0581986757175415	0.0748190859632269	0.028505277711837	10	0.0431046675138704	0.905883539290069	0.983930107024679	0.125600478577625	0.208443562850476	0.329819413417627	NA	NA	NA	NA	NA	NA
a4-Hydroxybenzaldehyde	YDR481C	-0.0165478115997023	0.612740724964119	0.168647116770513	9	0.0536524715216061	0.890961934185815	0.978773259978536	0.0678557859348822	0.497996581803414	0.622886232375908	NA	NA	NA	NA	NA	NA
a4-Hydroxybenzaldehyde	YDR482C	-0.0293495100641934	0.369251676190552	0.111952499214398	4	0.937734280057045	0.0622657199429551	0.805922210520422	0.0393337114421147	0.694683619689533	0.786849565272104	NA	NA	NA	NA	NA	NA
a4-Hydroxybenzaldehyde	YDR483W	-0.00661492150466285	0.839661992559694	0.216715640759502	6	0.00393915728621666	0.994091294632548	0.996782183674477	0.088897381746008	0.37426370527741	0.504207339504063	NA	NA	NA	NA	NA	NA
a4-Hydroxybenzaldehyde	YDR507C	0.135450623004384	3.15360852327364e-05	3.90413387036614e-05	6	0.298625147775449	0.565377522585514	0.914743409667864	0.24294821498677	0.0138782975598568	0.0510179061969029	NA	NA	NA	NA	NA	NA
a4-Hydroxybenzaldehyde	YDR516C	0.0812554625798875	0.0127961582717722	0.00600717749590579	12	0.25794808947695	0.418255490273695	0.872185041480735	0.196473021611882	0.0477979867437057	0.116194000923925	NA	NA	NA	NA	NA	NA
a4-Hydroxybenzaldehyde	YDR517W	0.178013158813763	4.05142609476384e-08	3.40975850335008e-07	8	0.882775449211669	0.00368137276995075	0.615858038224665	0.279230999124754	0.00448173860240319	0.0258162586160586	NA	NA	NA	NA	NA	NA
a4-Hydroxybenzaldehyde	YDR533C	-0.0102311292026785	0.75432855497444	0.199029921569745	12	-0.210202450849172	0.511993902131835	0.895976608110458	0.0374437436309502	0.708676893272931	0.797920344583949	NA	NA	NA	NA	NA	NA
a4-Hydroxybenzaldehyde	YEL071W	0.0716379694419683	0.028240125492072	0.0121024364365936	11	0.407599722669967	0.213378485802385	0.825423513609986	0.289886461499349	0.00312302477784055	0.0211655233758862	NA	NA	NA	NA	NA	NA
a4-Hydroxybenzaldehyde	YEL066W	0.0867915168372202	0.00782286765986976	0.00389773009320739	11	0.41323171729454	0.206502895897187	0.825402166792259	0.100812800170533	0.313366976713789	0.443458462840889	NA	NA	NA	NA	NA	NA
a4-Hydroxybenzaldehyde	YEL052W	-0.0478579807767647	0.143024371049954	0.050167623487743	10	-0.10526661304396	0.772264007356247	0.95354054153838	-0.0332492665881401	0.740074808309349	0.821348060444214	NA	NA	NA	NA	NA	NA
a4-Hydroxybenzaldehyde	YEL040W	0.0193069925752074	0.554803415520218	0.155613178106883	14	0.0989612524909709	0.736430346578181	0.948119880737666	-0.0435593613056998	0.663771122543574	0.763476939664035	NA	NA	NA	NA	NA	NA
a4-Hydroxybenzaldehyde	YEL038W	-0.0784312060941693	0.0162792264674856	0.0074252410368322	8	-0.487162869930289	0.220801462833514	0.825423513609986	-0.213451081298429	0.0312345305582966	0.08590881366082	NA	NA	NA	NA	NA	NA
a4-Hydroxybenzaldehyde	YEL034W	-0.0333608742407471	0.307416489060483	0.0961959940150065	6	0.533083002730872	0.276120590156313	0.837219768362957	0.00590356195113921	0.953040734008282	0.975030048028506	NA	NA	NA	NA	NA	NA
a4-Hydroxybenzaldehyde	YER004W	0.0442569683705152	0.175639131541351	0.0598204138369995	11	-0.097571064115311	0.775339257785115	0.95354054153838	0.00666004694887647	0.947031572357307	0.972450582355751	NA	NA	NA	NA	NA	NA
a4-Hydroxybenzaldehyde	YER024W	0.122516895623778	0.000168914918137448	0.000145492613530337	6	0.544149226616245	0.264337012540314	0.832948324389232	0.217649452654463	0.0279865021521127	0.0797503394453231	NA	NA	NA	NA	NA	NA
a4-Hydroxybenzaldehyde	YER033C	-0.00527225884306533	0.871890084436198	0.223137432959332	8	-0.107950775026802	0.799159287270777	0.957809120357349	-0.0323546431842681	0.746829164062035	0.827078958070637	NA	NA	NA	NA	NA	NA
a4-Hydroxybenzaldehyde	YER034W	0.0343173787426934	0.293746263437127	0.0927643318334334	3	-0.113713235268128	0.9274509777792	0.988343589870498	0.102821304112866	0.303773687663728	0.433205059445655	NA	NA	NA	NA	NA	NA
a4-Hydroxybenzaldehyde	YER037W	-0.0757249797750451	0.0203705864507324	0.00904050304036843	9	-0.240814029171199	0.532511259079287	0.90013148291564	-1.02137678939351e-05	0.999918709400386	0.999918709400386	NA	NA	NA	NA	NA	NA
a4-Hydroxybenzaldehyde	YER053C-A	-0.0357185696694899	0.274466254937623	0.0875464689313047	4	0.242940937805859	0.757059062194141	0.950822626823576	NA	NA	NA	NA	NA	NA	NA	NA	NA
a4-Hydroxybenzaldehyde	YER062C	-0.134138385782701	3.76595629666408e-05	4.47015519339085e-05	17	-0.406190521706303	0.105695395453689	0.809318898950896	-0.14863106396485	0.135989301312925	0.242853201220709	NA	NA	NA	NA	NA	NA
a4-Hydroxybenzaldehyde	YER064C	0.0717875841844743	0.0279114837812465	0.0119762903456916	3	-0.85656342104663	0.345190151360766	0.849510385994514	0.320533165028736	0.00102185104258433	0.0108100208637425	NA	NA	NA	NA	NA	NA
a4-Hydroxybenzaldehyde	YER069W	0.240939496672942	7.4422067561536e-14	9.45219851742089e-12	9	0.711606234733537	0.0315507946570835	0.787430753975682	0.375698726323658	9.97664234645049e-05	0.00236790017517414	NA	NA	NA	NA	NA	NA
a4-Hydroxybenzaldehyde	YER070W	0.125715835465337	0.0001131722564646	0.000104987789386766	10	-0.206770906048713	0.566535832490462	0.914743409667864	0.110502939171122	0.268873480914477	0.396482678739574	NA	NA	NA	NA	NA	NA
a4-Hydroxybenzaldehyde	YER072W	-0.151449846680385	3.17537803165767e-06	7.51410812463191e-06	9	-0.463060258508116	0.209383580715788	0.825423513609986	-0.199488406922177	0.0444146644352949	0.110265573164013	NA	NA	NA	NA	NA	NA
a4-Hydroxybenzaldehyde	YER078C	0.0680127294247427	0.037283536996397	0.0154335956220263	9	0.758093571597051	0.0179263370815089	0.727507162175401	0.208765125379137	0.0352304259459537	0.093729319260863	NA	NA	NA	NA	NA	NA
a4-Hydroxybenzaldehyde	YER096W	-0.066982253204442	0.0402650590450311	0.0165306594614323	8	-0.164085126708764	0.697818053394293	0.938581067640702	-0.0457172819734782	0.648195770401476	0.750694433427099	NA	NA	NA	NA	NA	NA
a4-Hydroxybenzaldehyde	YER118C	0.1317458417583	5.18285300689777e-05	5.70149777253902e-05	7	0.166578490694107	0.721114703848723	0.945249062103892	0.0843611152889581	0.39922337733564	0.528439553206205	NA	NA	NA	NA	NA	NA
a4-Hydroxybenzaldehyde	YER159C	-0.00708243600775566	0.828500034664604	0.214428959813751	7	-0.23372745495998	0.613960525159328	0.926640698180662	0.0118594527896745	0.905827913074907	0.944637313179301	NA	NA	NA	NA	NA	NA
a4-Hydroxybenzaldehyde	YER175C	0.229211264317527	1.19931212265445e-12	1.04721542136482e-10	10	0.64134595621029	0.0456520059895902	0.805922210520422	0.314467562484557	0.00128684835610026	0.0124337374947525	NA	NA	NA	NA	NA	NA
a4-Hydroxybenzaldehyde	YER176W	0.157630891911945	1.22437333703843e-06	3.82274838022303e-06	4	0.25584166463265	0.74415833536735	0.94934579896228	0.381853541505018	7.49005498688162e-05	0.00192987002364698	NA	NA	NA	NA	NA	NA
a4-Hydroxybenzaldehyde	YER177W	0.0118087798023443	0.717953453270873	0.191713343579725	7	0.0767388100170498	0.87010739803141	0.97294565183218	0.102910960410335	0.30334998840282	0.432881988034902	NA	NA	NA	NA	NA	NA
a4-Hydroxybenzaldehyde	YER178W	0.076081611489278	0.0197846785923294	0.00880004415296213	9	-0.0640508693151228	0.869961908852622	0.97294565183218	0.168626704753228	0.0902250007034121	0.179883933085924	NA	NA	NA	NA	NA	NA
a4-Hydroxybenzaldehyde	YFL066C	0.113136869127269	0.000517463119998668	0.000370549235400797	8	0.52000023685599	0.186502112395821	0.815535461973268	0.0514004076168179	0.607909270882634	0.718586697550872	NA	NA	NA	NA	NA	NA
a4-Hydroxybenzaldehyde	YFL062W	0.159817828713758	8.66172097164669e-07	2.98794744358032e-06	8	0.42362764066515	0.295612383122999	0.837219768362957	0.264301240996191	0.00726765795510307	0.0353425663855704	NA	NA	NA	NA	NA	NA
a4-Hydroxybenzaldehyde	YFL036W	0.0442449504539279	0.175756556156254	0.0598458177161801	11	-0.049178231064952	0.88582525529383	0.977220461761117	0.091598331344597	0.359864577569848	0.490919480968168	NA	NA	NA	NA	NA	NA
a4-Hydroxybenzaldehyde	YFL030W	-0.083335086321328	0.0106699895829023	0.00511913299809639	16	-0.266690663173194	0.318052972045589	0.837219768362957	-0.0877193337749001	0.38065242251626	0.511034515032317	NA	NA	NA	NA	NA	NA
a4-Hydroxybenzaldehyde	YFL008W	0.128146174058312	8.29514131486632e-05	8.2543041856093e-05	8	0.108336927514779	0.798452087677128	0.957625468708044	0.150126166884742	0.132051069107639	0.237376529005561	NA	NA	NA	NA	NA	NA
a4-Hydroxybenzaldehyde	YFR040W	0.138538643832372	2.06371623770827e-05	2.8345304112063e-05	7	0.0238998912645697	0.959437871393766	0.989743832817103	0.445133224908088	2.76301801341472e-06	0.000169940462760561	NA	NA	NA	NA	NA	NA
a4-Hydroxybenzaldehyde	YFR053C	-0.0100256056129884	0.759109528731238	0.199919375835799	8	-0.20645673518827	0.623753073423163	0.92922132120336	-0.1135263544516	0.255911990485987	0.382397227162969	NA	NA	NA	NA	NA	NA
a4-Hydroxybenzaldehyde	YGL225W	0.0364455724385323	0.264810656457117	0.0849905380999701	8	0.175412663258043	0.677785700588825	0.933098045486176	0.0906690279772407	0.364779675198385	0.495262222201462	NA	NA	NA	NA	NA	NA
a4-Hydroxybenzaldehyde	YGL191W	-0.0989434152711657	0.00241554599304537	0.00138992196065532	12	-0.151460133299252	0.638434029581153	0.92979617270329	-0.0921202354320257	0.357122270577921	0.488343147909564	NA	NA	NA	NA	NA	NA
a4-Hydroxybenzaldehyde	YGL187C	-0.171528505832289	1.25305485815349e-07	7.51099097194123e-07	13	-0.312433400088596	0.298664637335827	0.837219768362957	-0.1871975482828	0.0595659897756171	0.135528027651762	NA	NA	NA	NA	NA	NA
a4-Hydroxybenzaldehyde	YGL186C	0.235101302988558	3.02545638465043e-13	3.43212275999398e-11	14	0.510265811650696	0.0622834176606529	0.805922210520422	0.330093818677358	0.000703556509374233	0.0086874736538906	NA	NA	NA	NA	NA	NA
a4-Hydroxybenzaldehyde	YGL157W	-0.0284743796298546	0.383703658379265	0.115406030927558	14	0.4148664042602	0.140210811672172	0.809318898950896	0.0368853666513838	0.712829955450215	0.801215827308947	NA	NA	NA	NA	NA	NA
a4-Hydroxybenzaldehyde	YGL106W	-0.0028785013177916	0.929843397737154	0.234405111854873	10	0.0646309960627558	0.859208786391495	0.972418437734099	-0.0217739689518785	0.82803549565174	0.89029380359548	NA	NA	NA	NA	NA	NA
a4-Hydroxybenzaldehyde	YGL102C	-0.115657321794262	0.000386101076309293	0.000289076748386436	1	NA	NA	NA	-0.254053035404754	0.00997747802403921	0.0423376663928073	NA	NA	NA	NA	NA	NA
a4-Hydroxybenzaldehyde	YGL096W	-0.0696703857600829	0.0328814679866699	0.0138243475988399	10	-0.584889021440005	0.0757252905857014	0.805922210520422	-0.0940633219509763	0.347026865040452	0.479004263521087	NA	NA	NA	NA	NA	NA
a4-Hydroxybenzaldehyde	YGL083W	0.126439361065981	0.000103234728280995	9.79144661358597e-05	6	0.185792444732372	0.724518002043007	0.945249062103892	0.29478540542127	0.00263296025966985	0.0193633577842411	NA	NA	NA	NA	NA	NA
a4-Hydroxybenzaldehyde	YGL062W	-0.0103645357018295	0.751230208933258	0.198287317661271	7	0.149829979783297	0.748486145055151	0.94934579896228	0.11822078429253	0.236646138896881	0.362026187346926	NA	NA	NA	NA	NA	NA
a4-Hydroxybenzaldehyde	YGL045W	0.178876398260099	3.4749791071381e-08	3.03428243671983e-07	7	0.249149434122178	0.590035625030596	0.917985691667698	0.358833224036197	0.000212638456496391	0.00392352248761082	NA	NA	NA	NA	NA	NA
a4-Hydroxybenzaldehyde	YGL027C	0.091963598548408	0.00482082254415368	0.00254059363485267	7	0.578766209436759	0.173381772673759	0.811696959844485	0.194923182241507	0.0496182934714146	0.119100561752619	NA	NA	NA	NA	NA	NA
a4-Hydroxybenzaldehyde	YGL023C	0.162463855739718	5.66267139660434e-07	2.1975696459217e-06	4	0.334000740686789	0.665999259313211	0.93261714483979	0.466063303834129	7.94939039849044e-07	8.98491847136838e-05	NA	NA	NA	NA	NA	NA
a4-Hydroxybenzaldehyde	YGL021W	0.114542983911402	0.000439786647106729	0.000323379307195494	5	0.482636541570816	0.410257289252083	0.872185041480735	0.219173315179151	0.0268807619653545	0.0777820408961234	NA	NA	NA	NA	NA	NA
a4-Hydroxybenzaldehyde	YGL003C	0.126798492960278	9.86131540829931e-05	9.42347895910155e-05	7	0.40463985341534	0.367889904922154	0.860512653202763	0.253319410694378	0.0102017315625529	0.0426050864908801	NA	NA	NA	NA	NA	NA
a4-Hydroxybenzaldehyde	YGR014W	0.0762594992259164	0.0194979590900191	0.00868634128974944	10	-0.00058544888070361	0.998719331012411	0.999881593947561	0.169114945919823	0.0892835300286113	0.178754564845522	NA	NA	NA	NA	NA	NA
a4-Hydroxybenzaldehyde	YGR040W	0.106675905747411	0.00106742570780386	0.000691691899677888	10	0.29310039304739	0.411142280513784	0.872185041480735	0.246558684374504	0.0124852171774346	0.0479130331392688	NA	NA	NA	NA	NA	NA
a4-Hydroxybenzaldehyde	YGR044C	-0.0361161299954383	0.269156759244	0.0861627309081536	13	-0.198271371467172	0.51611717787649	0.897397633237429	-0.0341878715882372	0.733009559880244	0.816676019188741	NA	NA	NA	NA	NA	NA
a4-Hydroxybenzaldehyde	YGR052W	-0.064364377873012	0.0487594466761774	0.0195414970490501	15	-0.142876152666756	0.611474334047591	0.925490034591766	-0.0311722949608856	0.755785213033009	0.833929671787965	NA	NA	NA	NA	NA	NA
a4-Hydroxybenzaldehyde	YGR055W	-0.000455530437833587	0.988883569396965	0.245828727782086	17	-0.161073426880872	0.536845112533285	0.902749271594559	-0.0686480712201945	0.492980408505573	0.617981138867385	NA	NA	NA	NA	NA	NA
a4-Hydroxybenzaldehyde	YGR066C	0.0132840036620671	0.684506202355292	0.184652530981022	9	-0.187327919968111	0.629363005676567	0.929369443786133	0.0631232112554891	0.528508046168065	0.648448310613757	NA	NA	NA	NA	NA	NA
a4-Hydroxybenzaldehyde	YGR078C	0.0733512207870673	0.0246692242653228	0.0107200868536089	6	0.038657980086285	0.942041915875326	0.989307034670661	0.144722116476574	0.146707471532166	0.256547458625493	NA	NA	NA	NA	NA	NA
a4-Hydroxybenzaldehyde	YGR086C	-0.0404690723407986	0.215607743126172	0.071196037650641	13	-0.188344671673389	0.537751516790811	0.903047161783355	-0.0547844369197948	0.584455994088553	0.698660038910454	NA	NA	NA	NA	NA	NA
a4-Hydroxybenzaldehyde	YGR097W	0.0839693117948129	0.0100871962733959	0.00486458464030993	6	-0.125906750907462	0.812137842647941	0.960286063038031	0.306108463242786	0.00175455148782535	0.0151732459093999	NA	NA	NA	NA	NA	NA
a4-Hydroxybenzaldehyde	YGR108W	0.0947955891284271	0.00366129425873481	0.00200201588129267	16	0.525844374175316	0.036429165810827	0.797137780147463	0.212212434537541	0.0322515987215004	0.0881410151395041	NA	NA	NA	NA	NA	NA
a4-Hydroxybenzaldehyde	YGR138C	0.12853721320336	7.88662705426415e-05	7.92114498305677e-05	8	0.11528241177788	0.785752976289505	0.955337386824747	0.444613794917308	2.84682151338295e-06	0.000173232117622878	NA	NA	NA	NA	NA	NA
a4-Hydroxybenzaldehyde	YGR161C-D	0.0745782784242435	0.0223580835889221	0.00983863582975433	3	-0.592513367363268	0.596271467023054	0.919853631353289	NA	NA	NA	NA	NA	NA	NA	NA	NA
a4-Hydroxybenzaldehyde	YGR180C	-0.0888042025333433	0.00649786943999484	0.00330112580311366	15	-0.369089769842138	0.175783119146096	0.811696959844485	-0.0977054340601862	0.328591496604212	0.459883376700781	NA	NA	NA	NA	NA	NA
a4-Hydroxybenzaldehyde	YGR230W	-0.0858418378275707	0.00852818171288794	0.00420714019756186	12	-0.309893102632466	0.326961849856797	0.837219768362957	-0.0479429245820231	0.632288987763397	0.73719792295284	NA	NA	NA	NA	NA	NA
a4-Hydroxybenzaldehyde	YGR233C	0.0260662856624766	0.42522020481332	0.125331240661124	7	0.0477507843135113	0.919028138022108	0.98613173187749	0.30265271058311	0.00198931327062219	0.0163724775654085	NA	NA	NA	NA	NA	NA
a4-Hydroxybenzaldehyde	YGR234W	0.0714201647304746	0.028724500537497	0.0122911661215592	12	0.543509835150558	0.0677843739044705	0.805922210520422	0.0968416677070879	0.332906025067573	0.464784589550041	NA	NA	NA	NA	NA	NA
a4-Hydroxybenzaldehyde	YGR254W	0.00178401330367344	0.956484402378502	0.239221797350414	7	0.687630633544233	0.0877594595685509	0.809318898950896	0.0520854221197096	0.603128451159397	0.714855934652249	NA	NA	NA	NA	NA	NA
a4-Hydroxybenzaldehyde	YGR268C	-0.0566096378364607	0.0831224964735972	0.0312804872664895	8	0.111440503617675	0.79277258291194	0.955337386824747	0.00499589621442743	0.960254246690135	0.978908267878733	NA	NA	NA	NA	NA	NA
a4-Hydroxybenzaldehyde	YGR279C	0.0872885906959529	0.00747490372603067	0.00374842028575869	9	0.207184267583945	0.592735525360758	0.918180705552573	0.236893134464818	0.016518868901128	0.057265412190577	NA	NA	NA	NA	NA	NA
a4-Hydroxybenzaldehyde	YGR281W	0.00331485516294227	0.919242254204333	0.232193527138921	15	-0.26610066887664	0.337744116405961	0.844260436563169	-0.126155983192365	0.206422187976677	0.327648340251357	NA	NA	NA	NA	NA	NA
a4-Hydroxybenzaldehyde	YGR282C	0.0382065275723467	0.242399744764376	0.0787141588085874	11	0.284197678443443	0.397008620850053	0.869095275529074	0.1338413768206	0.179883207098759	0.297465147327234	NA	NA	NA	NA	NA	NA
a4-Hydroxybenzaldehyde	YGR288W	-0.0145813680240761	0.655590993662305	0.178263597600716	8	-0.358032978649992	0.383851198673461	0.863969200962233	0.0909100452938089	0.363500981282739	0.494465068474975	NA	NA	NA	NA	NA	NA
a4-Hydroxybenzaldehyde	YHL049C	0.0872288922557119	0.0075159488008534	0.00376539282178069	10	0.0156414990652759	0.965792590678498	0.989743832817103	0.0448093316605358	0.654731166074745	0.75574328572824	NA	NA	NA	NA	NA	NA
a4-Hydroxybenzaldehyde	YHL047C	0.074059209046056	0.0233117476892496	0.0102127829686944	2	NA	NA	NA	0.0205665228944769	0.837436624818125	0.897365585230363	NA	NA	NA	NA	NA	NA
a4-Hydroxybenzaldehyde	YHL039W	0.154906015798483	1.87223220732872e-06	5.20014573597559e-06	9	0.345525240234414	0.362424169839022	0.860512653202763	0.420798767690515	1.06396775592501e-05	0.000428584194640216	NA	NA	NA	NA	NA	NA
a4-Hydroxybenzaldehyde	YHL030W	0.0565659848364947	0.0833607186569131	0.0313576377527672	5	-0.179223006399972	0.773033766779289	0.95354054153838	0.184936922694644	0.0627670959384919	0.140216258565094	NA	NA	NA	NA	NA	NA
a4-Hydroxybenzaldehyde	YHL028W	0.0199642416298316	0.541407414745452	0.152775973966885	20	0.335414673891872	0.148259199087738	0.809318898950896	0.103706668006084	0.299606579017218	0.428973625025904	NA	NA	NA	NA	NA	NA
a4-Hydroxybenzaldehyde	YHL026C	0.117400347819523	0.000314241244191228	0.000243225871136289	13	0.142706433324653	0.641871779840261	0.931118056014431	0.312418004137125	0.00138962623055676	0.0131600364880541	NA	NA	NA	NA	NA	NA
a4-Hydroxybenzaldehyde	YHL024W	-0.0484689936744958	0.137983591721891	0.0486437627111135	12	-0.257799897414419	0.418532429631862	0.872185041480735	-0.00223112293144464	0.982244106408943	0.995647047432066	NA	NA	NA	NA	NA	NA
a4-Hydroxybenzaldehyde	YHL016C	0.101507197266198	0.00185361210465108	0.00110858706405961	12	0.0241118104844067	0.940708314248727	0.989307034670661	0.231508142003186	0.0192217419746875	0.0634640250638176	NA	NA	NA	NA	NA	NA
a4-Hydroxybenzaldehyde	YHR008C	-0.0849913430238156	0.00920744849400134	0.00449386567335761	12	-0.307281661123329	0.331268510012409	0.838678898203996	-0.0652023661078921	0.514988967946198	0.636563959937862	NA	NA	NA	NA	NA	NA
a4-Hydroxybenzaldehyde	YHR015W	0.11026244585908	0.000717506638705073	0.000492106025676973	7	0.635969148159397	0.124707183759596	0.809318898950896	0.103790776023256	0.299212673720192	0.428640644385049	NA	NA	NA	NA	NA	NA
a4-Hydroxybenzaldehyde	YHR022C	-0.00437675496695352	0.893507085136741	0.227419949096518	3	-0.0847292684810816	0.945994922948157	0.989307034670661	-0.0189150038933326	0.850332140348697	0.90659829315835	NA	NA	NA	NA	NA	NA
a4-Hydroxybenzaldehyde	YHR027C	0.131166873492035	5.59472274512594e-05	6.07800969991572e-05	8	0.400796666957299	0.325106809638432	0.837219768362957	0.229210546339403	0.020486041328627	0.0659055997748854	NA	NA	NA	NA	NA	NA
a4-Hydroxybenzaldehyde	YHR046C	0.104251194842789	0.00138702596121404	0.000864702115583323	11	0.450663296974374	0.164197407449536	0.810207567148622	0.29753245159509	0.00238954307837774	0.0181757797982987	NA	NA	NA	NA	NA	NA
a4-Hydroxybenzaldehyde	YHR048W	0.0491184363192836	0.132776835862152	0.0470695090236409	9	0.206994121613699	0.593082682795498	0.918180705552573	0.0852795383374201	0.394091911208224	0.523138949201913	NA	NA	NA	NA	NA	NA
a4-Hydroxybenzaldehyde	YHR049W	-0.0109886057403883	0.736790137284843	0.195695954442117	15	-0.0676308966469976	0.810731351446893	0.960127724006698	-0.00203733480588969	0.983786106884378	0.996856781466544	NA	NA	NA	NA	NA	NA
a4-Hydroxybenzaldehyde	YHR051W	-0.171450039181292	1.26996600797825e-07	7.55001861862545e-07	14	-0.188144972924547	0.519489409498485	0.897754168200118	-0.178979908141727	0.0718774062806042	0.153467250438617	NA	NA	NA	NA	NA	NA
a4-Hydroxybenzaldehyde	YHR057C	-0.0482812844761662	0.1395174049117	0.0490977591317258	11	-0.116838738985485	0.732263210854878	0.946303765635036	0.0847629751063015	0.396973227937407	0.52635300505377	NA	NA	NA	NA	NA	NA
a4-Hydroxybenzaldehyde	YHR071W	0.188751636598359	5.6911452901955e-09	7.83958244086393e-08	8	0.734769786866521	0.0378587928241165	0.805922210520422	0.357249932459604	0.00022781107444302	0.00402184983275949	NA	NA	NA	NA	NA	NA
a4-Hydroxybenzaldehyde	YHR080C	0.0646563719335597	0.0477430943111518	0.0192055039335277	10	-0.465016695831241	0.175671186191791	0.811696959844485	0.135237865847085	0.175342007327674	0.291981450338951	NA	NA	NA	NA	NA	NA
a4-Hydroxybenzaldehyde	YHR094C	-0.0693392197194223	0.0337235511565652	0.014152830108855	14	0.0239606285125283	0.935199850660089	0.989307034670661	-0.174664913843978	0.0791205156674975	0.163382436685229	NA	NA	NA	NA	NA	NA
a4-Hydroxybenzaldehyde	YHR110W	0.0285625274042255	0.382232512007058	0.115163357214725	13	0.126834249093843	0.679677458926593	0.933781131727187	-0.0467020445754391	0.641137551339541	0.744479657665891	NA	NA	NA	NA	NA	NA
a4-Hydroxybenzaldehyde	YHR112C	0.080213303349113	0.0139962201572554	0.00648770815750244	7	0.619161561361617	0.138172858591649	0.809318898950896	0.0764242119513897	0.445194153985582	0.572506870682897	NA	NA	NA	NA	NA	NA
a4-Hydroxybenzaldehyde	YHR131C	0.173882896714104	8.35684428545744e-08	5.77982552548765e-07	8	0.63190829943664	0.0927961197195901	0.809318898950896	0.501997355862912	7.64451291346639e-08	2.82727731468533e-05	NA	NA	NA	NA	NA	NA
a4-Hydroxybenzaldehyde	YHR132W-A	0.0146323706627337	0.654464374501387	0.178026553401255	7	0.448616383883722	0.312670618482027	0.837219768362957	NA	NA	NA	NA	NA	NA	NA	NA	NA
a4-Hydroxybenzaldehyde	YHR143W	0.108379835747348	0.000885145033745683	0.000588512897455559	13	0.172050513861577	0.574081473301983	0.914743409667864	0.195918493049538	0.048442831123639	0.117321535537016	NA	NA	NA	NA	NA	NA
a4-Hydroxybenzaldehyde	YHR160C	-0.0806452408059603	0.0134872993487734	0.00628936755342636	11	-0.385050388174146	0.242246336172414	0.825423513609986	-0.00467780254372634	0.962783028321824	0.980612343661117	NA	NA	NA	NA	NA	NA
a4-Hydroxybenzaldehyde	YHR176W	-0.092133586775835	0.00474281829028938	0.00250894922851519	13	-0.0938324747324807	0.76044110146658	0.951769779301104	-0.0980503443165201	0.326878685876729	0.45804656619669	NA	NA	NA	NA	NA	NA
a4-Hydroxybenzaldehyde	YHR183W	-0.1368475629041	2.60607422901221e-05	3.39637616454079e-05	11	-0.689122120334887	0.0189979946977161	0.727507162175401	-0.239522524116677	0.0153231094087724	0.0546435073679415	NA	NA	NA	NA	NA	NA
a4-Hydroxybenzaldehyde	YHR184W	0.0633479597147034	0.0524398075876926	0.0208192754327818	10	0.420179781527256	0.226665065532923	0.825423513609986	0.0698986821959549	0.485117038227601	0.610618378768948	NA	NA	NA	NA	NA	NA
a4-Hydroxybenzaldehyde	YHR190W	0.0180090972255007	0.581722820772202	0.161928276633885	9	0.229271187855246	0.552911263932319	0.913676315496611	0.0685083047842864	0.49386336632811	0.618816748170162	NA	NA	NA	NA	NA	NA
a4-Hydroxybenzaldehyde	YHR209W	-0.0721238855142218	0.0271847643984886	0.0117040093609681	7	0.078711025716121	0.866789556382262	0.97294565183218	0.042950239221001	0.668194007521321	0.765493787099836	NA	NA	NA	NA	NA	NA
a4-Hydroxybenzaldehyde	YHR218W	0.0656581366331792	0.0443903639526137	0.0180125612755678	5	0.116435521980055	0.852085350807835	0.970763319263935	0.0211317403033395	0.833032932090531	0.894330684807661	NA	NA	NA	NA	NA	NA
a4-Hydroxybenzaldehyde	YHR218W-A	0.0581625071345512	0.0750002626133988	0.0285509463509953	3	0.980515173085641	0.125878369539078	0.809318898950896	NA	NA	NA	NA	NA	NA	NA	NA	NA
a4-Hydroxybenzaldehyde	YHR219W	-0.113100598797141	0.000519626188447349	0.000371907559128589	7	-0.151554767078988	0.745657225313431	0.94934579896228	-0.153587200335715	0.12326884508132	0.22535041547921	NA	NA	NA	NA	NA	NA
a4-Hydroxybenzaldehyde	YIL165C	0.189935026332508	4.55153149448119e-09	6.35889040967755e-08	21	0.423312487831243	0.0558639782370559	0.805922210520422	0.251207468021052	0.01087216347664	0.043980746171415	NA	NA	NA	NA	NA	NA
a4-Hydroxybenzaldehyde	YIL164C	0.186241194367892	9.09945774574099e-09	1.0335564208955e-07	21	0.321761487834716	0.154920868450882	0.809318898950896	0.225415111249563	0.0227310584965687	0.0697121620974944	NA	NA	NA	NA	NA	NA
a4-Hydroxybenzaldehyde	YIL140W	0.0490614534890604	0.133227514295762	0.0472053189274574	11	0.133807800051524	0.694888072043443	0.938581067640702	0.143737331733589	0.149505474784423	0.260088599685797	NA	NA	NA	NA	NA	NA
a4-Hydroxybenzaldehyde	YIL120W	0.118501628776676	0.00027550275512195	0.000217098647775829	8	0.512006739474265	0.194571140814922	0.820603121716725	0.224144252051806	0.0235283865679352	0.0713208114300951	NA	NA	NA	NA	NA	NA
a4-Hydroxybenzaldehyde	YIL099W	-0.0105969488600912	0.74584202773707	0.197312442462346	9	-0.237752748574067	0.53789291992842	0.903047161783355	-0.0595132906352874	0.552395701431195	0.669428689022549	NA	NA	NA	NA	NA	NA
a4-Hydroxybenzaldehyde	YIL094C	0.185887414128566	9.71660256062906e-09	1.08599597146323e-07	14	0.582552681521894	0.0288086081102243	0.787430753975682	0.220825223627517	0.0257242916610689	0.0756494292570403	NA	NA	NA	NA	NA	NA
a4-Hydroxybenzaldehyde	YIL075C	0.121269247930356	0.000196961164528669	0.000164085924715676	6	0.215112723647035	0.682307922103925	0.935108056033551	0.218854661938274	0.0271088584993248	0.0781172144161904	NA	NA	NA	NA	NA	NA
a4-Hydroxybenzaldehyde	YIL056W	-0.00169326208453244	0.958695975145994	0.239646219709651	7	0.576474314929432	0.175498191387714	0.811696959844485	0.221208394068487	0.0254621813241353	0.0752383618330213	NA	NA	NA	NA	NA	NA
a4-Hydroxybenzaldehyde	YIL055C	-0.0510682388463496	0.11805486392838	0.0424538078551797	12	0.0645159439460453	0.842108130963674	0.969025544798197	-0.0377894840044375	0.706109626976618	0.795846572180503	NA	NA	NA	NA	NA	NA
a4-Hydroxybenzaldehyde	YIL051C	-0.0165062255622725	0.613634039565095	0.168835724093069	11	-0.108825959655692	0.750100200572215	0.949587761362839	0.0525108147518949	0.600167983168801	0.712084808903866	NA	NA	NA	NA	NA	NA
a4-Hydroxybenzaldehyde	YIL047C-A	0.0539575437183432	0.0986271832388182	0.0363180976142542	4	-0.127142244725851	0.872857755274149	0.974518906103711	NA	NA	NA	NA	NA	NA	NA	NA	NA
a4-Hydroxybenzaldehyde	YIL047C	0.14024963332857	1.62523872747733e-05	2.37510633677043e-05	9	0.0811621707728934	0.835562727087636	0.966841440641006	0.352685074091712	0.000277337566545215	0.00453720512125115	NA	NA	NA	NA	NA	NA
a4-Hydroxybenzaldehyde	YIL046W	0.0663485744761406	0.0421969174685702	0.0172225563916281	11	-0.033918861823007	0.921135690611887	0.98613173187749	0.248867608856543	0.0116596923173277	0.0457630232293368	NA	NA	NA	NA	NA	NA
a4-Hydroxybenzaldehyde	YIL026C	0.143875918057657	9.7062704417679e-06	1.65171457944135e-05	7	0.534428290181107	0.216533773053012	0.825423513609986	0.264877229644611	0.00713681031166358	0.0350107675666515	NA	NA	NA	NA	NA	NA
a4-Hydroxybenzaldehyde	YIL011W	0.00789362400912535	0.809215877588766	0.210319853130511	9	-0.248349299989577	0.51935441140955	0.897754168200118	-0.0128388095719368	0.898091350060435	0.939822370373032	NA	NA	NA	NA	NA	NA
a4-Hydroxybenzaldehyde	YIL010W	0.0629683395760532	0.0538725848388878	0.0213154195046699	14	0.533568032448117	0.0494118504372945	0.805922210520422	0.260939327111596	0.0080745324173712	0.0371035796416399	NA	NA	NA	NA	NA	NA
a4-Hydroxybenzaldehyde	YIL009C-A	0.0361104541361377	0.269232062730845	0.0861627309081536	14	0.225828821538695	0.437569247846362	0.878866816162368	NA	NA	NA	NA	NA	NA	NA	NA	NA
a4-Hydroxybenzaldehyde	YIL009W	0.146028922872736	7.10478012180814e-06	1.32700583415524e-05	9	0.178063138738315	0.646701051325321	0.931193334803305	0.320495730921578	0.00102332121295223	0.0108100208637425	NA	NA	NA	NA	NA	NA
a4-Hydroxybenzaldehyde	YIR035C	-0.0139238145600914	0.670185309524859	0.181419862282789	16	0.00257802228141017	0.992439748041989	0.996089129735969	0.0604305417748297	0.546276907777764	0.664044338362855	NA	NA	NA	NA	NA	NA
a4-Hydroxybenzaldehyde	YIR037W	-0.0600335698900119	0.0660857839793687	0.0255826160276217	12	0.0941239193328673	0.77108133919914	0.953413016401862	-0.0643940393273866	0.520223767857461	0.641172150860736	NA	NA	NA	NA	NA	NA
a4-Hydroxybenzaldehyde	YIR038C	-0.0293872069950996	0.368636833507021	0.111887492286325	12	-0.180476375124153	0.574590785277312	0.914743409667864	-0.0543802467357666	0.58723536131424	0.70154266222169	NA	NA	NA	NA	NA	NA
a4-Hydroxybenzaldehyde	YIR039C	-0.0252065073011514	0.440655126905861	0.129172057584769	10	0.0253724982533682	0.94453337666163	0.989307034670661	-0.0446945758231039	0.655559045834668	0.756465148713798	NA	NA	NA	NA	NA	NA
a4-Hydroxybenzaldehyde	YJL212C	-0.0487566678580447	0.135658167389553	0.0479328297930838	14	-0.0995071961249723	0.7350238080989	0.948119880737666	-0.175861131518723	0.0770563416376049	0.160577656742645	NA	NA	NA	NA	NA	NA
a4-Hydroxybenzaldehyde	YJL210W	-0.0121396152580636	0.710402698383047	0.190315463842528	15	-0.0164720785862119	0.953537722272021	0.989603087392976	-0.0726717821186953	0.467922168607693	0.593330703710043	NA	NA	NA	NA	NA	NA
a4-Hydroxybenzaldehyde	YJL197W	0.147342166869316	5.86071067922273e-06	1.15976332110501e-05	4	0.620549091890288	0.379450908109712	0.863463101999547	0.428818612245744	6.90121743862493e-06	0.000317504748567692	NA	NA	NA	NA	NA	NA
a4-Hydroxybenzaldehyde	YJL194W	0.0289106205883412	0.376456811352574	0.113766672041999	7	-0.746493525468694	0.0539195480505641	0.805922210520422	0.00957320991258416	0.923921453750002	0.956943453101305	NA	NA	NA	NA	NA	NA
a4-Hydroxybenzaldehyde	YJL185C	0.0173188069018265	0.596284003789715	0.164962628849802	10	0.0256188630142165	0.943995504020172	0.989307034670661	0.031845634892867	0.750680751159242	0.830147548648112	NA	NA	NA	NA	NA	NA
a4-Hydroxybenzaldehyde	YJL171C	0.0203151764275994	0.534321321461393	0.151173339536025	11	-0.0698948701363914	0.838194190691311	0.967906438373642	0.093469803586903	0.350091367166023	0.481491372971784	NA	NA	NA	NA	NA	NA
a4-Hydroxybenzaldehyde	YJL153C	0.0598329970939329	0.0669976079991846	0.0259068806297902	4	-0.503688285907618	0.496311714092382	0.889336553846942	0.0509243438941206	0.611241560090361	0.721165120022005	NA	NA	NA	NA	NA	NA
a4-Hydroxybenzaldehyde	YJL134W	0.140130198323602	1.65271336024172e-05	2.40019349269072e-05	7	0.591173008649437	0.162144684922866	0.809318898950896	0.326390130957424	0.000814165532995597	0.00964187753361245	NA	NA	NA	NA	NA	NA
a4-Hydroxybenzaldehyde	YJL133C-A	-0.0697231774927881	0.032748904983653	0.0137810556865068	11	-0.291798351570005	0.383939176422643	0.863969200962233	NA	NA	NA	NA	NA	NA	NA	NA	NA
a4-Hydroxybenzaldehyde	YJL124C	0.0915746033302924	0.00500370272067382	0.00262607567287794	6	0.960645089165965	0.00229273688995236	0.525093488285836	0.206725411869856	0.0370994647599934	0.0969433250009877	NA	NA	NA	NA	NA	NA
a4-Hydroxybenzaldehyde	YJL108C	-0.126822498465435	9.83112921727712e-05	9.40514339407938e-05	9	-0.279206437565327	0.466872099610296	0.885539341554029	-0.00457015619571242	0.963638880219229	0.981177024807265	NA	NA	NA	NA	NA	NA
a4-Hydroxybenzaldehyde	YJL107C	-0.0369840496060621	0.257811343882749	0.0830876946166888	8	-0.290053025705521	0.485883681295872	0.888960059313026	0.0942023715504015	0.346311351366044	0.478709746209225	NA	NA	NA	NA	NA	NA
a4-Hydroxybenzaldehyde	YJL088W	0.207849323580016	1.29642614677297e-10	4.95584546622478e-09	11	0.686936710266485	0.0195372405366041	0.728482063758757	0.416517400566865	1.33458815092809e-05	0.000508922948220577	NA	NA	NA	NA	NA	NA
a4-Hydroxybenzaldehyde	YJL078C	0.0525711656728032	0.107605056727032	0.0392106787710593	11	-0.0840047754980432	0.80602099035977	0.958780396376959	0.0506780818502244	0.612968435487503	0.722327863821285	NA	NA	NA	NA	NA	NA
a4-Hydroxybenzaldehyde	YJL051W	0.0471295463959924	0.14921683180741	0.0520100302308135	8	0.338150742493863	0.412642062822995	0.872185041480735	0.0364642950202707	0.715967339522833	0.803260702413183	NA	NA	NA	NA	NA	NA
a4-Hydroxybenzaldehyde	YJL026W	-0.152569992610381	2.67908524239315e-06	6.70951258804413e-06	17	-0.588698214832489	0.0129121727403048	0.67287084170237	-0.135799920272709	0.173538255270185	0.290196757274756	NA	NA	NA	NA	NA	NA
a4-Hydroxybenzaldehyde	YJL016W	-0.060981753570621	0.0619124295517407	0.0241782547885944	14	-0.0442232410817943	0.880675595748763	0.97629657510523	0.0350677711045218	0.726406369332709	0.810942445320044	NA	NA	NA	NA	NA	NA
a4-Hydroxybenzaldehyde	YJR048W	-0.14762101267917	5.62479013621374e-06	1.13888800983521e-05	14	-0.101750905644872	0.72925138455338	0.945947393770343	-0.105960582588288	0.289168419047975	0.418321536913105	NA	NA	NA	NA	NA	NA
a4-Hydroxybenzaldehyde	YJR049C	0.120037167232775	0.000228899162190081	0.000185494368718787	8	0.039797654048946	0.92545815327523	0.987801062435993	0.287794318613881	0.00335618584240041	0.0221183374534327	NA	NA	NA	NA	NA	NA
a4-Hydroxybenzaldehyde	YJR078W	0.169193906288903	1.86232148886362e-07	1.00070275328292e-06	9	0.707658693070623	0.0329471297894511	0.787430753975682	0.339858148417748	0.000474553069516434	0.00662059404300976	NA	NA	NA	NA	NA	NA
a4-Hydroxybenzaldehyde	YJR080C	0.0106069875569083	0.745609571486738	0.19728830431563	14	0.00219393476034902	0.99406099768754	0.996782183674477	0.0731084600203245	0.465245148105123	0.591277509389949	NA	NA	NA	NA	NA	NA
a4-Hydroxybenzaldehyde	YJR094C	-0.0429667113859928	0.188582256533901	0.0635725098317047	6	-0.446299729464064	0.374998165397934	0.861943851015423	-0.0978229007954024	0.328007518969414	0.459290822155458	NA	NA	NA	NA	NA	NA
a4-Hydroxybenzaldehyde	YJR109C	0.18659561827972	8.51940814245706e-09	9.83666412297695e-08	9	0.144692495026377	0.710329189738779	0.942442204988393	0.258559488352845	0.00869247667807098	0.0386461635888384	NA	NA	NA	NA	NA	NA
a4-Hydroxybenzaldehyde	YJR144W	0.00403511190558313	0.901775929920991	0.229232242557831	12	-0.0698937100999298	0.82911138320321	0.964606433193701	-0.0453599276240251	0.650764845575788	0.752903842700614	NA	NA	NA	NA	NA	NA
a4-Hydroxybenzaldehyde	YJR152W	0.113335987257634	0.000505736749971031	0.00036326929894406	17	0.171952788642493	0.509305290385933	0.893912897877754	0.102111331468359	0.307142556972147	0.436702815282298	NA	NA	NA	NA	NA	NA
a4-Hydroxybenzaldehyde	YKL198C	0.107570910495904	0.000967754300044583	0.00063475962428342	5	0.879428480183717	0.0493385436976757	0.805922210520422	0.292589866751462	0.00284331699467011	0.020214033618647	NA	NA	NA	NA	NA	NA
a4-Hydroxybenzaldehyde	YKL183W	-0.0304908772290012	0.350918474953194	0.107372759397866	9	0.107225953791346	0.783643167811433	0.955005375199132	-0.11534376105214	0.248329848080333	0.374195904788952	NA	NA	NA	NA	NA	NA
a4-Hydroxybenzaldehyde	YKL171W	0.13778029586509	2.29213112261625e-05	3.07323327806865e-05	7	0.483012536953985	0.272217115800453	0.837219768362957	0.234312828029112	0.0177699409647201	0.0603945705990488	NA	NA	NA	NA	NA	NA
a4-Hydroxybenzaldehyde	YKL162C-A	-0.0367962631870399	0.260237563023793	0.0836958558958775	4	-0.919586467230093	0.080413532769907	0.805922210520422	NA	NA	NA	NA	NA	NA	NA	NA	NA
a4-Hydroxybenzaldehyde	YKL109W	-0.0260488247866716	0.425530496592633	0.125343366156612	8	-0.089625244003797	0.832850412995077	0.966167624352523	0.0102973172565836	0.918186159676304	0.953072269395454	NA	NA	NA	NA	NA	NA
a4-Hydroxybenzaldehyde	YKL096W	-0.0916027488183781	0.00499026332044233	0.00262000654464372	14	-0.165299021347942	0.572252727035989	0.914743409667864	-0.0680582868929603	0.496711953894945	0.621569104414589	NA	NA	NA	NA	NA	NA
a4-Hydroxybenzaldehyde	YKL095W	0.0917906399199471	0.00490137760110587	0.0025791548911774	5	-0.310062017764077	0.611636926806971	0.925490034591766	0.433490732461697	5.33547573530626e-06	0.000279290660688426	NA	NA	NA	NA	NA	NA
a4-Hydroxybenzaldehyde	YKL085W	-0.0496154670737732	0.128895632258129	0.0458681996331776	14	-0.214460214200097	0.461574870995435	0.885539341554029	-0.0573271404277924	0.567111233705274	0.683065120403068	NA	NA	NA	NA	NA	NA
a4-Hydroxybenzaldehyde	YKL067W	-0.0213429908908832	0.513840125091476	0.146565927982416	12	0.281082345981411	0.376152960926761	0.861943851015423	0.0121706413168275	0.903368647346215	0.943621012202402	NA	NA	NA	NA	NA	NA
a4-Hydroxybenzaldehyde	YKL058W	0.108262710680071	0.00089668772636454	0.000593721202154493	6	0.42356072176968	0.402653094504368	0.871351486833219	0.188917312310795	0.057221159096299	0.131670549841136	NA	NA	NA	NA	NA	NA
a4-Hydroxybenzaldehyde	YKL046C	0.139367151823797	1.83895450505957e-05	2.59513275144515e-05	7	0.404996004272324	0.367427643485492	0.860512653202763	0.223107764371912	0.0241962548524942	0.0726036580667744	NA	NA	NA	NA	NA	NA
a4-Hydroxybenzaldehyde	YKL045W	0.100851071151923	0.00198469486324953	0.00117541057293297	6	0.350017047636534	0.496415061200991	0.889336553846942	0.233786994069771	0.018034688511682	0.0610043869230167	NA	NA	NA	NA	NA	NA
a4-Hydroxybenzaldehyde	YKL029C	0.131536731404027	5.3281852325685e-05	5.83381198406261e-05	10	0.5959522665885	0.0690356304507538	0.805922210520422	0.228603122961248	0.0208319915987182	0.0665692692428313	NA	NA	NA	NA	NA	NA
a4-Hydroxybenzaldehyde	YKL016C	-0.10393979605758	0.00143391997996981	0.000889965577868983	13	-0.138147430234863	0.652654358869679	0.931578634314413	-0.132471014845566	0.184422548598904	0.302609574866819	NA	NA	NA	NA	NA	NA
a4-Hydroxybenzaldehyde	YKR009C	-0.0152326661253874	0.641263784145404	0.175015040202355	5	0.151697927288965	0.807595573081065	0.959493846964125	0.0843365669194381	0.399361076523536	0.528439553206205	NA	NA	NA	NA	NA	NA
a4-Hydroxybenzaldehyde	YKR013W	0.0412769601377575	0.206577247850633	0.0687485972274994	16	-0.0460653841789417	0.865479377677216	0.97294565183218	0.114094933054243	0.25352306954082	0.379919297294601	NA	NA	NA	NA	NA	NA
a4-Hydroxybenzaldehyde	YKR035C	-0.0363676464470142	0.26583429348454	0.0852603130030652	2	NA	NA	NA	-0.118466912305461	0.235664683432981	0.36091084049174	NA	NA	NA	NA	NA	NA
a4-Hydroxybenzaldehyde	YKR041W	0.11581102768688	0.000379195380065412	0.000284669181387936	6	0.0166925189383119	0.974963547195844	0.990407640648544	0.148180745983463	0.137192809130951	0.244315961466077	NA	NA	NA	NA	NA	NA
a4-Hydroxybenzaldehyde	YKR042W	0.0770341201302068	0.0182912670553695	0.00821952757265025	17	0.0223791510128438	0.932060044130425	0.989307034670661	0.147573503670059	0.138828498292577	0.24630862600296	NA	NA	NA	NA	NA	NA
a4-Hydroxybenzaldehyde	YKR046C	0.00796884225490415	0.807433389251136	0.210027102182414	12	0.27003098602091	0.395982988501557	0.868683493387934	0.0952775736518287	0.340809917973694	0.472377283747888	NA	NA	NA	NA	NA	NA
a4-Hydroxybenzaldehyde	YKR065C	-0.0703354881812746	0.0312444447842285	0.0132116348255017	11	-0.0211073683637613	0.95088315986222	0.989307034670661	-0.151632884104823	0.128170898199378	0.232078992624388	NA	NA	NA	NA	NA	NA
a4-Hydroxybenzaldehyde	YKR093W	-0.0907089076264916	0.00543336355101424	0.00281874766689162	17	-0.336673452061442	0.186375130044678	0.815535461973268	-0.202938206956639	0.0407904640218135	0.103929378264932	NA	NA	NA	NA	NA	NA
a4-Hydroxybenzaldehyde	YLL062C	-0.117867871112539	0.000297212048384364	0.000231666514675771	10	-0.269291400047948	0.451816897521115	0.885084964973522	-0.15895384586165	0.110548413911883	0.208760953309993	NA	NA	NA	NA	NA	NA
a4-Hydroxybenzaldehyde	YLL061W	0.0129114055257668	0.692898961013458	0.186340881819887	14	-0.364145543583339	0.200553544223835	0.821013857915429	-0.0011636450762786	0.990738842403656	0.99941346100055	NA	NA	NA	NA	NA	NA
a4-Hydroxybenzaldehyde	YLL055W	0.0358592402304841	0.272579465784867	0.0870440053209004	17	0.183121994887921	0.481741033364746	0.887498756316011	0.076122074864841	0.447000895106628	0.574313818510762	NA	NA	NA	NA	NA	NA
a4-Hydroxybenzaldehyde	YLL033W	0.045995141842382	0.159264386052178	0.0549669900634063	4	0.121334293357661	0.878665706642339	0.975960667090848	0.108165127267872	0.279195104894931	0.407500893084717	NA	NA	NA	NA	NA	NA
a4-Hydroxybenzaldehyde	YLL028W	-0.026733000455771	0.413471237796002	0.122540462224858	10	-0.326939680442944	0.356486829028607	0.857486407858236	-0.0802362832746421	0.422753588398405	0.550706109232265	NA	NA	NA	NA	NA	NA
a4-Hydroxybenzaldehyde	YLR004C	0.17978823247392	2.95250816667724e-08	2.66123482206191e-07	5	0.634334487703042	0.250364219922294	0.829809301387158	0.29957425166552	0.00222197034991772	0.0175713758377718	NA	NA	NA	NA	NA	NA
a4-Hydroxybenzaldehyde	YLR038C	-0.130914228384006	5.78398717552628e-05	6.2592870289018e-05	12	-0.185862983679108	0.563026252602309	0.914743409667864	-0.14986540013736	0.132731612431157	0.238225548511522	NA	NA	NA	NA	NA	NA
a4-Hydroxybenzaldehyde	YLR042C	-0.0722463907463214	0.0269241220413031	0.011606099983101	16	-0.149071463032649	0.581626159038421	0.914743409667864	-0.0595506508217603	0.552145833574636	0.669409531167215	NA	NA	NA	NA	NA	NA
a4-Hydroxybenzaldehyde	YLR065C	-0.00903945281780873	0.782174910583102	0.204676390013785	7	-0.218587050227718	0.637716467574146	0.929789221131654	-0.134681790732997	0.177140090528711	0.293793220248821	NA	NA	NA	NA	NA	NA
a4-Hydroxybenzaldehyde	YLR089C	0.0878914461836904	0.00707152676863963	0.00356148009230515	11	0.305062562542299	0.36165975352232	0.860512653202763	0.175555123158139	0.077580224701774	0.16132780083316	NA	NA	NA	NA	NA	NA
a4-Hydroxybenzaldehyde	YLR090W	0.0804674096967891	0.0136948137987314	0.00636489060383296	8	0.453643014864175	0.258909991580484	0.832193504546541	0.162800196552921	0.102077610713461	0.197058364252783	NA	NA	NA	NA	NA	NA
a4-Hydroxybenzaldehyde	YLR112W	0.00745684510325737	0.819585729148306	0.212594403095225	9	0.429117941763073	0.249086812251277	0.828585124012267	-0.104721848719766	0.294874901758661	0.424026887987514	NA	NA	NA	NA	NA	NA
a4-Hydroxybenzaldehyde	YLR121C	0.00438087462489371	0.893407444998884	0.227419949096518	11	-0.0749539057616638	0.82663060230428	0.964133618643575	0.0995503061016161	0.319496503045896	0.450017236499022	NA	NA	NA	NA	NA	NA
a4-Hydroxybenzaldehyde	YLR134W	-0.125559902362018	0.00011542884600819	0.000106585766804833	10	-0.367199499161372	0.296576707141437	0.837219768362957	-0.2348393000887	0.0175082391378159	0.0597893300706311	NA	NA	NA	NA	NA	NA
a4-Hydroxybenzaldehyde	YLR212C	0.162174370861663	5.93418052965709e-07	2.27762991744295e-06	7	0.680459935167046	0.0924841960225372	0.809318898950896	0.358175157095492	0.000218827471162279	0.00397362900015312	NA	NA	NA	NA	NA	NA
a4-Hydroxybenzaldehyde	YLR237W	0.16221000748296	5.90009265810349e-07	2.27078488715563e-06	11	0.31024976304285	0.353132539340956	0.857339437331403	0.126707846022943	0.204427984889496	0.325876836050444	NA	NA	NA	NA	NA	NA
a4-Hydroxybenzaldehyde	YLR297W	0.0052846332662362	0.871592002247686	0.223102015289797	10	0.0187633079451219	0.958969711098473	0.989743832817103	0.231265364496127	0.019352082077223	0.0637637727429237	NA	NA	NA	NA	NA	NA
a4-Hydroxybenzaldehyde	YLR316C	0.124479557260736	0.00013226618133576	0.000119594079311764	7	0.650317719424724	0.1137699963994	0.809318898950896	0.204546893068504	0.0391868135953397	0.100876945888993	NA	NA	NA	NA	NA	NA
a4-Hydroxybenzaldehyde	YLR326W	-0.0287364621714803	0.379339766422522	0.114390474211481	6	-0.261998082296076	0.615995043099029	0.926744735436625	0.00140415832550251	0.988824770856342	0.999307012243512	NA	NA	NA	NA	NA	NA
a4-Hydroxybenzaldehyde	YLR328W	0.190763075886479	3.88942797330382e-09	5.66028486523385e-08	13	0.416179147863	0.15721230227916	0.809318898950896	0.415549850950242	1.40411857165108e-05	0.000527808011566665	NA	NA	NA	NA	NA	NA
a4-Hydroxybenzaldehyde	YLR348C	0.144247061537073	9.2009331043085e-06	1.59485285250283e-05	11	0.133383555021225	0.695815466640111	0.938581067640702	0.252508577223161	0.010454716200856	0.0430649827622918	NA	NA	NA	NA	NA	NA
a4-Hydroxybenzaldehyde	YLR353W	0.0658090658916298	0.0439028456244257	0.0178429011522025	9	0.18708156213035	0.629822059321267	0.929498349356884	0.179543417843475	0.0709723259666326	0.152117617920581	NA	NA	NA	NA	NA	NA
a4-Hydroxybenzaldehyde	YLR354C	-0.156229235675699	1.52469835211385e-06	4.47935964183111e-06	13	-0.341493571918718	0.253469475495397	0.832193504546541	-0.256723163159334	0.00919737045938181	0.0402209166878165	NA	NA	NA	NA	NA	NA
a4-Hydroxybenzaldehyde	YLR359W	0.0825360732112149	0.0114466429076401	0.00543574724505689	10	0.384976960425186	0.271966654051625	0.837219768362957	0.0843641733344467	0.399206225810019	0.528439553206205	NA	NA	NA	NA	NA	NA
a4-Hydroxybenzaldehyde	YLR383W	0.130358676427802	6.22167703862783e-05	6.6201301188406e-05	10	0.47206125797634	0.16834507305741	0.810207567148622	0.198419393773666	0.0455905996164477	0.112355980097407	NA	NA	NA	NA	NA	NA
a4-Hydroxybenzaldehyde	YLR395C	-0.15587170482482	1.61195168071395e-06	4.64337831600634e-06	13	-0.21725356072547	0.47585937025825	0.885539341554029	-0.159639314276582	0.109000046063582	0.206382079935017	NA	NA	NA	NA	NA	NA
a4-Hydroxybenzaldehyde	YLR399C	0.106103512137398	0.00113605317102041	0.000728726513646422	10	0.459892481069337	0.181117069739052	0.811696959844485	0.113332883273338	0.256728373679331	0.383116696437717	NA	NA	NA	NA	NA	NA
a4-Hydroxybenzaldehyde	YLR407W	0.100369502363579	0.00208625118058639	0.0012272322788374	12	0.0524564433082687	0.871380426477605	0.973498253277221	0.265086175504176	0.0070898613548796	0.0349603508188891	NA	NA	NA	NA	NA	NA
a4-Hydroxybenzaldehyde	YLR410W-A	0.0973950099933898	0.00282634071086667	0.00159605777091306	6	-0.0375489101139468	0.943703105320971	0.989307034670661	NA	NA	NA	NA	NA	NA	NA	NA	NA
a4-Hydroxybenzaldehyde	YLR417W	0.0658109686944186	0.0438967282854858	0.0178429011522025	8	0.541492555348599	0.165710114267024	0.810207567148622	0.163669634910948	0.100235255437618	0.194552311198906	NA	NA	NA	NA	NA	NA
a4-Hydroxybenzaldehyde	YLR438W	0.0212846121787856	0.514992412651894	0.146834645403378	9	0.0188409838611473	0.96162881532404	0.989743832817103	0.0566813173953885	0.571493556786284	0.686885547949547	NA	NA	NA	NA	NA	NA
a4-Hydroxybenzaldehyde	YLR446W	0.0661788691020694	0.0427273857808736	0.017418710675808	5	0.800186494502308	0.103945596885424	0.809318898950896	0.223772191509959	0.0237662907734763	0.0718895733602772	NA	NA	NA	NA	NA	NA
a4-Hydroxybenzaldehyde	YLR447C	0.0726995421740447	0.0259786309947396	0.0112436294211991	10	0.310543903420904	0.382493024686657	0.863969200962233	0.0681701381658239	0.496003137123117	0.620953807035288	NA	NA	NA	NA	NA	NA
a4-Hydroxybenzaldehyde	YML132W	-0.299010458644277	7.93642018216365e-21	3.69595935234281e-18	8	-0.858678101238967	0.00632940598203266	0.643613714172968	-0.476352297510663	4.17743425267462e-07	6.05943279888593e-05	NA	NA	NA	NA	NA	NA
a4-Hydroxybenzaldehyde	YML109W	0.162522410711583	5.60922553470757e-07	2.18898942697884e-06	6	0.763934088148686	0.0770130360295314	0.805922210520422	0.419316193514217	1.15122796611792e-05	0.000451029038780446	NA	NA	NA	NA	NA	NA
a4-Hydroxybenzaldehyde	YML081C-A	-0.112802798940008	0.00053770698403581	0.000382384482879656	12	-0.174908308514608	0.586642976721993	0.917469987117086	NA	NA	NA	NA	NA	NA	NA	NA	NA
a4-Hydroxybenzaldehyde	YML076C	0.0770923119331323	0.0182033111874475	0.00818526846748591	7	-0.264261153178136	0.566875435070576	0.914743409667864	0.233117401369702	0.0183767353642453	0.0617959590143934	NA	NA	NA	NA	NA	NA
a4-Hydroxybenzaldehyde	YML058W	0.0119433334302345	0.714879127613979	0.191148154999246	7	0.169474815751393	0.716404508150815	0.943785483667987	0.430989822910208	6.12630395856759e-06	0.000302012271888189	NA	NA	NA	NA	NA	NA
a4-Hydroxybenzaldehyde	YML053C	-0.0138622245591807	0.671558787591336	0.181721243284953	3	0.732415186788328	0.476786092678341	0.885539341554029	0.106423626482815	0.28705425417168	0.415863025685452	NA	NA	NA	NA	NA	NA
a4-Hydroxybenzaldehyde	YML027W	-0.0200416225449777	0.539840917810086	0.152395496647771	7	-0.304675241676461	0.50643576171573	0.89302137377007	-0.00615433391402284	0.951048411268329	0.973688368078547	NA	NA	NA	NA	NA	NA
a4-Hydroxybenzaldehyde	YML006C	0.178898818952028	3.46111983478769e-08	3.03428243671983e-07	8	0.493875651714213	0.213543195604126	0.825423513609986	0.469040817602075	6.61313061347688e-07	7.82980574735702e-05	NA	NA	NA	NA	NA	NA
a4-Hydroxybenzaldehyde	YMR008C	0.0951225637818074	0.00354518660206301	0.00194309060542896	13	0.626609115961362	0.0219239273091209	0.743177681667433	0.18566929090495	0.0617150496052109	0.139089867510562	NA	NA	NA	NA	NA	NA
a4-Hydroxybenzaldehyde	YMR009W	-0.0336859320774058	0.302724395145188	0.0951265507977375	14	0.320661424873118	0.26365812994822	0.832948324389232	-0.0029964836871268	0.976154711955644	0.991583191686429	NA	NA	NA	NA	NA	NA
a4-Hydroxybenzaldehyde	YMR015C	0.00344030740771751	0.916196979899252	0.231675634780945	10	0.186459488955904	0.606007326646483	0.923733351659104	0.0352038899260621	0.725386639772069	0.810868004591799	NA	NA	NA	NA	NA	NA
a4-Hydroxybenzaldehyde	YMR016C	0.0686567110402345	0.0355172275432656	0.0147900731257035	8	-0.027825634811445	0.947853859025175	0.989307034670661	0.188829792217259	0.0573386351452177	0.131811647502537	NA	NA	NA	NA	NA	NA
a4-Hydroxybenzaldehyde	YMR041C	0.173294591587271	9.25182071108066e-08	6.15505164769483e-07	11	0.422055231549461	0.195999972294008	0.820603121716725	0.275940686193397	0.00499682259754846	0.0274310540156876	NA	NA	NA	NA	NA	NA
a4-Hydroxybenzaldehyde	YMR068W	-0.0174062765904972	0.594429746794865	0.164580007003854	6	-0.248773029205724	0.634538491302374	0.929789221131654	0.0249636869687201	0.803320242265245	0.869769408623359	NA	NA	NA	NA	NA	NA
a4-Hydroxybenzaldehyde	YMR088C	0.183722211683994	1.44788157534979e-08	1.54413594985197e-07	16	0.51807681164858	0.0398081969490279	0.805922210520422	0.280121867764091	0.00435068742868616	0.0253651285011935	NA	NA	NA	NA	NA	NA
a4-Hydroxybenzaldehyde	YMR096W	0.158622255301367	1.04719703215169e-06	3.33991526167373e-06	5	0.947588284297877	0.0142900037078403	0.67287084170237	0.28923799978944	0.00319368809347596	0.0215103847033235	NA	NA	NA	NA	NA	NA
a4-Hydroxybenzaldehyde	YMR102C	-0.0163188545728696	0.617666070157144	0.16973522930768	5	-0.616671226012364	0.267910453582784	0.835401594572929	0.0151661545834557	0.879745711475466	0.929021143866972	NA	NA	NA	NA	NA	NA
a4-Hydroxybenzaldehyde	YMR106C	0.125723347134671	0.00011306460699392	0.000104957617956051	9	0.514107785754454	0.156799340895495	0.809318898950896	0.292392484512208	0.00286294951026831	0.0202423624211801	NA	NA	NA	NA	NA	NA
a4-Hydroxybenzaldehyde	YMR121C	-0.0864714295153886	0.00805453643134888	0.00400174141577404	8	-0.0726189603114645	0.864317388417632	0.97294565183218	-0.0148704341770642	0.882073455183658	0.929573415581109	NA	NA	NA	NA	NA	NA
a4-Hydroxybenzaldehyde	YMR132C	0.0782363688563487	0.0165476311175154	0.00752800333238571	10	0.273596048768906	0.444332358867282	0.881329886367129	0.161358563881325	0.105190831729052	0.201191817563433	NA	NA	NA	NA	NA	NA
a4-Hydroxybenzaldehyde	YMR135C	0.0249989156914771	0.444429351881275	0.13003761649838	10	-0.0197301291857916	0.956857139587353	0.989743832817103	0.0239707039397364	0.810994763844771	0.876751096048401	NA	NA	NA	NA	NA	NA
a4-Hydroxybenzaldehyde	YMR145C	-0.0289891268899793	0.375161671995449	0.113448896339543	15	-0.0337741567333151	0.904885914721992	0.983863303009778	0.00572415644576251	0.95446624556137	0.975964770220063	NA	NA	NA	NA	NA	NA
a4-Hydroxybenzaldehyde	YMR147W	0.00980012674826657	0.764365299530815	0.200919219364472	6	-0.92490725778098	0.0082466589204604	0.67287084170237	0.000787781207658433	0.993730172999341	0.99941346100055	NA	NA	NA	NA	NA	NA
a4-Hydroxybenzaldehyde	YMR182C	0.0551230650289929	0.0915506593851284	0.0340533373813773	13	0.311183466415991	0.300705319550487	0.837219768362957	0.154969824280385	0.11988878902397	0.221356963594936	NA	NA	NA	NA	NA	NA
a4-Hydroxybenzaldehyde	YMR195W	0.0174638025347889	0.593211698952012	0.164340470992633	10	0.206907618020842	0.566273539596687	0.914743409667864	0.0660782556176898	0.509347204941491	0.631577284254353	NA	NA	NA	NA	NA	NA
a4-Hydroxybenzaldehyde	YMR226C	0.00100488856183531	0.975480498985416	0.243145794859891	9	0.235257072399869	0.542295660313929	0.905164240227884	0.013960567931991	0.889241616708999	0.934469182333328	NA	NA	NA	NA	NA	NA
a4-Hydroxybenzaldehyde	YMR238W	0.00447554441669242	0.891118179278851	0.22710153022358	12	-0.0259187968943174	0.936272558816224	0.989307034670661	0.160380823366489	0.107344167570198	0.204397016811429	NA	NA	NA	NA	NA	NA
a4-Hydroxybenzaldehyde	YMR241W	0.0564583816550592	0.0839502866504917	0.0315369575239684	12	0.345888453496682	0.270766863166042	0.837219768362957	0.223681716997318	0.0238244519599192	0.0719513543879292	NA	NA	NA	NA	NA	NA
a4-Hydroxybenzaldehyde	YMR272C	-0.173787720693603	8.4957301601516e-08	5.8182761577927e-07	13	-0.59509896869489	0.0319079367561994	0.787430753975682	-0.189949394094804	0.0558506347597073	0.129470249851657	NA	NA	NA	NA	NA	NA
a4-Hydroxybenzaldehyde	YMR285C	0.128863588742685	7.56028062811503e-05	7.65944740288383e-05	5	0.687222284679523	0.19983954290874	0.821013857915429	0.191261324271536	0.0541474840401845	0.126866318949301	NA	NA	NA	NA	NA	NA
a4-Hydroxybenzaldehyde	YMR305C	-0.00596710059898423	0.855181686894702	0.219806358955666	12	0.211581885704266	0.509164016606954	0.893912897877754	0.131921538601073	0.18626595882563	0.304411795566459	NA	NA	NA	NA	NA	NA
a4-Hydroxybenzaldehyde	YMR307W	0.0957774467177498	0.00332264043751423	0.00183988163252568	10	0.194469002897522	0.590325189146016	0.917985691667698	0.0902000064117206	0.367275945322132	0.497117465036108	NA	NA	NA	NA	NA	NA
a4-Hydroxybenzaldehyde	YMR319C	0.0830198465870706	0.0109706376636319	0.00523819109404551	16	0.475646088686984	0.0625765008959309	0.805922210520422	0.0164536970828314	0.869623083910695	0.920644834345581	NA	NA	NA	NA	NA	NA
a4-Hydroxybenzaldehyde	YNL315C	0.0111973708305083	0.731979968257706	0.19456630337542	8	0.17338358652541	0.68136230983101	0.934800248355455	0.147180894036601	0.139893892515711	0.247897678319872	NA	NA	NA	NA	NA	NA
a4-Hydroxybenzaldehyde	YNL312W	0.136352123183125	2.7890233825928e-05	3.56496919544695e-05	8	0.754617660936131	0.0304734267802487	0.787430753975682	0.182009110408305	0.0671197146619114	0.146648116068042	NA	NA	NA	NA	NA	NA
a4-Hydroxybenzaldehyde	YNL300W	0.00231275502217562	0.943606359429348	0.236934076143899	9	-0.23113233756335	0.549602282900739	0.911533213025226	0.0396836700923538	0.692103573168994	0.785238418940032	NA	NA	NA	NA	NA	NA
a4-Hydroxybenzaldehyde	YNL289W	-0.0318061632975822	0.330519603523864	0.102296189462351	16	-0.0779536074601513	0.77414512673311	0.95354054153838	0.0150757730118016	0.880457036404199	0.929202649218107	NA	NA	NA	NA	NA	NA
a4-Hydroxybenzaldehyde	YNL285W	-0.00457601968104228	0.888689519246464	0.226606595491351	8	0.00294592763219121	0.994476417647311	0.996906997052738	0.0472848955206001	0.636974957887195	0.740548121771292	NA	NA	NA	NA	NA	NA
a4-Hydroxybenzaldehyde	YNL280C	0.0937217356681468	0.00406731182955113	0.00220761184394711	11	0.540178085520877	0.0862716148764786	0.809318898950896	0.184974144800654	0.0627132764254874	0.140216258565094	NA	NA	NA	NA	NA	NA
a4-Hydroxybenzaldehyde	YNL273W	0.136340475831795	2.79346762843054e-05	3.56738604526573e-05	7	0.163295232821667	0.726462635107355	0.945947393770343	0.261204920411817	0.0080080312744576	0.0369730568680749	NA	NA	NA	NA	NA	NA
a4-Hydroxybenzaldehyde	YNL268W	0.177222948619263	4.65950671440466e-08	3.78473331550945e-07	12	-0.114021406183323	0.724207939114886	0.945249062103892	0.21629696694555	0.0290000029113561	0.0817142939177129	NA	NA	NA	NA	NA	NA
a4-Hydroxybenzaldehyde	YNL264C	-0.00545145705748713	0.867575249313339	0.222318239507587	7	0.0106348234031468	0.981946784000768	0.992066752577557	-0.0568362307575509	0.570440925243949	0.686327163673453	NA	NA	NA	NA	NA	NA
a4-Hydroxybenzaldehyde	YNL255C	0.0298213504448021	0.361601794707409	0.110039110896231	3	-0.890726927854039	0.300391834462553	0.837219768362957	0.00631864143580338	0.949743190280522	0.972526145435837	NA	NA	NA	NA	NA	NA
a4-Hydroxybenzaldehyde	YNL239W	0.129516405231873	6.9453967363605e-05	7.17171545533424e-05	10	0.111963093288137	0.7581279525483	0.950822626823576	0.212090877530669	0.0323528998150803	0.0883756384633522	NA	NA	NA	NA	NA	NA
a4-Hydroxybenzaldehyde	YNL208W	-0.092779148222207	0.0044568660693438	0.00238716017176699	15	-0.138688104550607	0.622061016987973	0.92922132120336	-0.0334862014358387	0.738289240929289	0.820799700314001	NA	NA	NA	NA	NA	NA
a4-Hydroxybenzaldehyde	YNL180C	-0.0314238921970934	0.336367716757729	0.103761388505028	15	-0.0213422619767398	0.93982086346794	0.989307034670661	0.0513003278452903	0.608609133834128	0.719116762142369	NA	NA	NA	NA	NA	NA
a4-Hydroxybenzaldehyde	YNL179C	-0.0104644024833165	0.748913432700214	0.197825303822136	6	-0.0235573445255561	0.964670519767947	0.989743832817103	0.0460882341424965	0.645533295348604	0.747933180660069	NA	NA	NA	NA	NA	NA
a4-Hydroxybenzaldehyde	YNL173C	0.0107676954808351	0.741891376805268	0.196676964194936	13	0.0962615750356187	0.754408722776855	0.950117786261193	0.175489124815655	0.077693586897787	0.161485216953249	NA	NA	NA	NA	NA	NA
a4-Hydroxybenzaldehyde	YNL160W	-0.0546515705689781	0.0943626740806593	0.0349318938591393	15	-0.551291575424721	0.0331556144032657	0.787430753975682	-0.130427762241099	0.191345072224159	0.310494698758068	NA	NA	NA	NA	NA	NA
a4-Hydroxybenzaldehyde	YNL154C	0.117385848320772	0.00031478367940408	0.000243510812387927	6	0.561145258648497	0.246629944205171	0.826205640059151	0.157501565660201	0.113885371191122	0.213511741466148	NA	NA	NA	NA	NA	NA
a4-Hydroxybenzaldehyde	YNL142W	0.059547715569172	0.0683123156845372	0.0263205521663198	18	0.25161971993844	0.31382955358295	0.837219768362957	-0.00231847341391662	0.981549066859524	0.995445811501491	NA	NA	NA	NA	NA	NA
a4-Hydroxybenzaldehyde	YNL102W	0.129522812768837	6.93960251044355e-05	7.17103252003646e-05	6	0.496645760296736	0.316281938990015	0.837219768362957	0.129052639407827	0.196108787389868	0.316815869799581	chrXIV:377751_G/A	11.25639733	chrXIV:373628	13.49	0.146	TRUE
a4-Hydroxybenzaldehyde	YNL099C	-0.0161673369779436	0.620935012262208	0.170365456767237	3	0.59918335039984	0.590984091235067	0.918034869544551	0.0520954596550769	0.603058521673789	0.714855934652249	NA	NA	NA	NA	NA	NA
a4-Hydroxybenzaldehyde	YNL098C	0.0568906401760813	0.081602168552064	0.0307726404702634	10	0.0595777178136071	0.870135351561444	0.97294565183218	0.179539017948779	0.0709793570332223	0.152117617920581	NA	NA	NA	NA	NA	NA
a4-Hydroxybenzaldehyde	YNL083W	-0.0188751025571872	0.563693375609059	0.157789881275808	11	-0.0447681413397693	0.896013735562851	0.979702136333322	0.0700044937138041	0.484454819048533	0.609967326647063	chrXIV:466588_T/G	29.44437578	chrXIV:487935	13.56	0	FALSE
a4-Hydroxybenzaldehyde	YNL065W	0.0554878318778976	0.0894216355215577	0.0333591191819881	11	0.185643315360061	0.58471808173858	0.916017907839336	0.103439332099785	0.300860861660371	0.43023103217433	chrXIV:498639_AT/A	50.26510727	chrXIV:487935	13.56	0.002	FALSE
a4-Hydroxybenzaldehyde	YNL058C	-0.130863526533802	5.82269188651506e-05	6.28656371312595e-05	8	-0.329678787747661	0.425182026913214	0.874636497703809	-0.224230020310625	0.0234738339490014	0.0712373296254681	NA	NA	NA	NA	NA	NA
a4-Hydroxybenzaldehyde	YNL024C-A	0.00510009706143973	0.876039081801854	0.223994099798746	5	0.372665130187808	0.536731846320875	0.902749271594559	NA	NA	NA	NA	NA	NA	NA	NA	NA
a4-Hydroxybenzaldehyde	YNR001C	-0.0449640984246715	0.168832326916806	0.0577696869792063	11	-0.103752127768636	0.761452528792958	0.951769779301104	-0.0738127192092832	0.460945464376993	0.58708707553694	NA	NA	NA	NA	NA	NA
a4-Hydroxybenzaldehyde	YNR028W	0.0536014803668571	0.100873922457305	0.0370672685260153	11	-0.0804265567868584	0.814156372389909	0.961085442278277	0.0452745165145539	0.651379486102636	0.752903842700614	NA	NA	NA	NA	NA	NA
a4-Hydroxybenzaldehyde	YNR034W	-0.0392841011332268	0.229361428821258	0.074851230757465	3	0.568088248296869	0.615366435552064	0.926744735436625	0.0331637272356871	0.740719782032349	0.821744987049076	NA	NA	NA	NA	NA	NA
a4-Hydroxybenzaldehyde	YNR044W	0.046802433254925	0.152063235115141	0.0528209183539774	11	-0.184450969183001	0.587175407075454	0.917985691667698	0.0898158867109285	0.369328131707446	0.499186416201936	NA	NA	NA	NA	NA	NA
a4-Hydroxybenzaldehyde	YNR067C	0.13017373640413	6.37419879792797e-05	6.75156723148746e-05	14	0.251959281494282	0.384850005737429	0.863969200962233	0.0623226730529057	0.533760349551208	0.653071486509713	NA	NA	NA	NA	NA	NA
a4-Hydroxybenzaldehyde	YOL151W	-0.00893898953802625	0.784535822530119	0.205102104833354	14	-0.000716377960243552	0.998060744133512	0.999795831384275	-0.000167813780649834	0.998664383531846	0.99990691635189	NA	NA	NA	NA	NA	NA
a4-Hydroxybenzaldehyde	YOL140W	0.207661756182354	1.34796173575354e-10	4.95584546622478e-09	12	0.469411623796359	0.123652772149127	0.809318898950896	0.319593047974109	0.0010593617598299	0.0110002255338156	NA	NA	NA	NA	NA	NA
a4-Hydroxybenzaldehyde	YOL122C	-0.0353393894497313	0.279596411719847	0.0889796844698717	8	-0.101540344638762	0.810916463192561	0.960127724006698	-0.0792999798425588	0.428204025287757	0.555687618478776	NA	NA	NA	NA	NA	NA
a4-Hydroxybenzaldehyde	YOL119C	0.143332295921053	1.04944695001381e-05	1.75589200892517e-05	11	0.161675121739286	0.634842366923027	0.929789221131654	0.209577798881751	0.034508129530926	0.0923848465019112	NA	NA	NA	NA	NA	NA
a4-Hydroxybenzaldehyde	YOL110W	-0.0132382358422459	0.685535053292849	0.184858686225556	13	0.168972012933477	0.581055040301092	0.914743409667864	0.087371956421533	0.382548819456707	0.512334171691025	NA	NA	NA	NA	NA	NA
a4-Hydroxybenzaldehyde	YOL090W	0.130465063825126	6.13550807188937e-05	6.5334186047984e-05	4	0.916233847799831	0.0837661522001692	0.805922210520422	0.226884582269609	0.021838055634855	0.0682588405635904	NA	NA	NA	NA	NA	NA
a4-Hydroxybenzaldehyde	YOL086C	0.137586022461702	2.35440049708889e-05	3.14465093379549e-05	8	0.556288689181328	0.152165968665898	0.809318898950896	0.213746695352057	0.0309958455456881	0.0854439694078727	NA	NA	NA	NA	NA	NA
a4-Hydroxybenzaldehyde	YOL084W	-0.0549124041498953	0.0927986277071803	0.0344258780868222	11	-0.228100341297443	0.499936353853738	0.892073808497821	-0.0499223900911208	0.618280803169933	0.726913308417443	NA	NA	NA	NA	NA	NA
a4-Hydroxybenzaldehyde	YOL077W-A	-0.129570401457509	6.89671154208524e-05	7.13689943476447e-05	11	-0.181496228036837	0.59328172682665	0.918180705552573	NA	NA	NA	NA	NA	NA	NA	NA	NA
a4-Hydroxybenzaldehyde	YOL059W	0.101878099436406	0.00178307361396912	0.00107236801417518	5	-0.038356706317615	0.951174702555172	0.989307034670661	0.192496989316485	0.0525826051082019	0.124337536675864	NA	NA	NA	NA	NA	NA
a4-Hydroxybenzaldehyde	YOL058W	0.232086591744102	6.15151133459567e-13	5.72946878473951e-11	12	0.54495166212065	0.0669137246096828	0.805922210520422	0.403390656281771	2.62339047869512e-05	0.000857473916464919	NA	NA	NA	NA	NA	NA
a4-Hydroxybenzaldehyde	YOL056W	0.105717884044776	0.00118455992602692	0.000756023095513685	6	0.247349756178742	0.63654202998838	0.929789221131654	0.201325671788531	0.0424525595775199	0.106515704368564	NA	NA	NA	NA	NA	NA
a4-Hydroxybenzaldehyde	YOL028C	0.114051470549711	0.000465611180863536	0.000338978547174754	3	-0.0534045714875144	0.965985412230609	0.989743832817103	0.421411876614452	1.02973252567817e-05	0.000423746046538067	NA	NA	NA	NA	NA	NA
a4-Hydroxybenzaldehyde	YOL019W	0.0401487468956336	0.219265796127086	0.0721974147411741	10	0.490052921707063	0.150475964830773	0.809318898950896	0.209551868888302	0.0345309819208257	0.0923848465019112	NA	NA	NA	NA	NA	NA
a4-Hydroxybenzaldehyde	YOL016C	-0.121670556976564	0.000187495534355821	0.000157609973909141	9	-0.413810495272374	0.268211271686064	0.835401594572929	-0.115312039509473	0.248460847270706	0.374195904788952	NA	NA	NA	NA	NA	NA
a4-Hydroxybenzaldehyde	YOL011W	-0.0433573184141604	0.184591874694262	0.0623980421793282	12	-0.575131517589259	0.0504190664434508	0.805922210520422	-0.044522736669148	0.656799519717367	0.757743697616648	NA	NA	NA	NA	NA	NA
a4-Hydroxybenzaldehyde	YOL007C	0.0090514773139028	0.781892465682698	0.204640810393252	8	-0.298593515724433	0.472524603192787	0.885539341554029	0.0960625699447286	0.33682838549027	0.467976284917257	NA	NA	NA	NA	NA	NA
a4-Hydroxybenzaldehyde	YOR025W	-0.0397207055038014	0.224223087726831	0.0734488637195875	5	0.444704861573016	0.453043850980909	0.885539341554029	0.0387157154619115	0.699248255613822	0.790904683481149	NA	NA	NA	NA	NA	NA
a4-Hydroxybenzaldehyde	YOR032C	-0.0594219316974528	0.0688986745001732	0.0265099193248905	16	-0.110516813263442	0.683670297411541	0.935156661265226	-0.00584916588532461	0.953472936202719	0.975297256954909	NA	NA	NA	NA	NA	NA
a4-Hydroxybenzaldehyde	YOR034C	0.129837682490987	6.66043063533052e-05	6.95456522219781e-05	8	-0.121959136332026	0.773584031142466	0.95354054153838	0.230440511635795	0.0198006193033425	0.0645529170248513	NA	NA	NA	NA	NA	NA
a4-Hydroxybenzaldehyde	YOR058C	0.0463638644821278	0.155943999044168	0.0539676746735976	4	0.231420552126082	0.768579447873918	0.95249340037426	0.178895283877376	0.0720141261046409	0.153653212970629	NA	NA	NA	NA	NA	NA
a4-Hydroxybenzaldehyde	YOR062C	-0.127422619633055	9.10420403854715e-05	8.85133957281275e-05	11	-0.455183907008675	0.159485055812801	0.809318898950896	-0.316797767774048	0.00117842483455044	0.0118255965853132	NA	NA	NA	NA	NA	NA
a4-Hydroxybenzaldehyde	YOR071C	0.1113062276531	0.000637766237317682	0.000444175279064616	16	0.241985548929703	0.366552547297255	0.860512653202763	0.17984848482927	0.0704861962325779	0.151514859996372	NA	NA	NA	NA	NA	NA
a4-Hydroxybenzaldehyde	YOR074C	0.0995961135045942	0.00225934677021938	0.00131356905855587	8	-0.0354192923778752	0.933644348928477	0.989307034670661	0.0734354805856426	0.463245877673062	0.589448464569746	NA	NA	NA	NA	NA	NA
a4-Hydroxybenzaldehyde	YOR117W	0.0996739968436738	0.00224133865412989	0.00130472813471936	8	0.183460896699831	0.663651516550458	0.932393055393556	0.0961172564246269	0.336552115575649	0.467976284917257	NA	NA	NA	NA	NA	NA
a4-Hydroxybenzaldehyde	YOR122C	-0.177489019020025	4.44550730856487e-08	3.63202648130964e-07	7	-0.664465844124805	0.103492730365782	0.809318898950896	-0.228869896904316	0.0206794411132532	0.0663330048419191	NA	NA	NA	NA	NA	NA
a4-Hydroxybenzaldehyde	YOR130C	0.157484768441168	1.25280849781215e-06	3.86518194461266e-06	3	0.985406486641814	0.108894169350622	0.809318898950896	0.37067671277116	0.000125529039167184	0.00275105786987086	NA	NA	NA	NA	NA	NA
a4-Hydroxybenzaldehyde	YOR134W	-0.0792363892690792	0.0152101086890896	0.00698549033150952	7	-0.702636140165918	0.0782955932226455	0.805922210520422	-0.017152389133441	0.864138671687646	0.917006722358919	NA	NA	NA	NA	NA	NA
a4-Hydroxybenzaldehyde	YOR142W-B	0.190003988081589	4.4924507783821e-09	6.33974691443332e-08	4	0.247142480332888	0.752857519667112	0.949587761362839	NA	NA	NA	NA	NA	NA	NA	NA	NA
a4-Hydroxybenzaldehyde	YOR161C	-0.0373018698012954	0.25374085476148	0.0820242958182844	12	0.176467552042137	0.583258051220289	0.914743409667864	0.0920996581759617	0.357230146175976	0.488373909208074	NA	NA	NA	NA	NA	NA
a4-Hydroxybenzaldehyde	YOR171C	0.0934776603106894	0.0041651068859288	0.00225368752678048	7	0.437553836534639	0.326201276366381	0.837219768362957	0.220141639856161	0.0261976109205713	0.0766106004425704	NA	NA	NA	NA	NA	NA
a4-Hydroxybenzaldehyde	YOR185C	0.00462877492985447	0.887414750164285	0.226364172357862	10	-0.0723857293078671	0.842483284992271	0.969025544798197	-0.0118174576777603	0.906159861370313	0.944795861388308	NA	NA	NA	NA	NA	NA
a4-Hydroxybenzaldehyde	YOR202W	0.109474335463273	0.000783738082982483	0.000529217562017506	11	0.370565297177945	0.261917689165953	0.832948324389232	0.183787075260054	0.064448275939558	0.142667978375813	NA	NA	NA	NA	NA	NA
a4-Hydroxybenzaldehyde	YOR212W	0.0748293586572967	0.0219090648710934	0.00967390819286987	14	0.30296040456196	0.292390931742474	0.837219768362957	0.0868040903289618	0.385661161360203	0.515175582199991	NA	NA	NA	NA	NA	NA
a4-Hydroxybenzaldehyde	YOR221C	0.159338976890279	9.34737583883913e-07	3.09249139317618e-06	11	0.639648917719768	0.0340590944186663	0.787430753975682	0.254276345950636	0.00991008078983093	0.0421768319329114	NA	NA	NA	NA	NA	NA
a4-Hydroxybenzaldehyde	YOR226C	0.172402413150278	1.07881932440074e-07	6.81993493969972e-07	11	0.553331306821458	0.0774361133458221	0.805922210520422	0.263334878660839	0.0074919539098416	0.0355930036248289	NA	NA	NA	NA	NA	NA
a4-Hydroxybenzaldehyde	YOR264W	0.124589886337792	0.000130446214640952	0.000118526387799593	11	0.355255700042095	0.283660455519514	0.837219768362957	0.0342068406341148	0.73286699955649	0.816676019188741	NA	NA	NA	NA	NA	NA
a4-Hydroxybenzaldehyde	YOR303W	0.261598554536855	3.84134071936846e-16	1.07333826824284e-13	9	0.667987960396214	0.0492504582112447	0.805922210520422	0.413282647360859	1.5806001405075e-05	0.000579553384852752	NA	NA	NA	NA	NA	NA
a4-Hydroxybenzaldehyde	YOR311C	0.155249744054395	1.77527647463371e-06	4.99828964371942e-06	11	0.351212009996645	0.289565452680325	0.837219768362957	0.153920574735089	0.12244722661377	0.224468865862294	NA	NA	NA	NA	NA	NA
a4-Hydroxybenzaldehyde	YOR338W	0.157684468084146	1.21410372473222e-06	3.80316108783161e-06	12	0.446200787538222	0.145950828762683	0.809318898950896	0.406306817823279	2.26316321628373e-05	0.000757034713283214	NA	NA	NA	NA	NA	NA
a4-Hydroxybenzaldehyde	YOR343W-B	0.180336712623666	2.67579280833051e-08	2.49221216313792e-07	14	0.620029647760398	0.0180119138337906	0.727507162175401	NA	NA	NA	NA	NA	NA	NA	NA	NA
a4-Hydroxybenzaldehyde	YOR357C	0.0268983851039519	0.41058678322844	0.121892456826626	8	0.255230139617455	0.541820221434631	0.905164240227884	-0.0145948492715355	0.884243607435424	0.930954064886918	NA	NA	NA	NA	NA	NA
a4-Hydroxybenzaldehyde	YOR360C	0.142081062639698	1.25469575615418e-05	1.97400955915696e-05	5	0.811398613910752	0.0954919091617627	0.809318898950896	0.2130419390932	0.0315674417887641	0.0866022863461537	NA	NA	NA	NA	NA	NA
a4-Hydroxybenzaldehyde	YOR362C	0.0413652356958144	0.205607379872105	0.0685237643526477	8	0.573421530304463	0.137270823516944	0.809318898950896	0.143100294890203	0.151336688527633	0.262476003146774	NA	NA	NA	NA	NA	NA
a4-Hydroxybenzaldehyde	YOR389W	0.168874496586067	1.96524107710044e-07	1.02067467983404e-06	10	0.428711640331963	0.216380471716952	0.825423513609986	0.246339009942559	0.0125663519593915	0.0480157202456375	NA	NA	NA	NA	NA	NA
a4-Hydroxybenzaldehyde	YPL264C	0.116573939559131	0.000346592806758868	0.000263593184499716	8	0.101729302479688	0.810569448936391	0.960127724006698	0.201837339685837	0.0419191616228508	0.105768683053686	NA	NA	NA	NA	NA	NA
a4-Hydroxybenzaldehyde	YPL250C	0.204065102785051	2.82633770746924e-10	8.58400593310471e-09	8	0.631775032554376	0.0928863077324697	0.809318898950896	0.320460164889285	0.00102471980315012	0.0108100208637425	NA	NA	NA	NA	NA	NA
a4-Hydroxybenzaldehyde	YPL229W	0.0638273567943777	0.0506760312358479	0.0201838124940128	6	0.500967106389542	0.311412707235106	0.837219768362957	0.250249320908243	0.0111888342042626	0.0446800703234194	NA	NA	NA	NA	NA	NA
a4-Hydroxybenzaldehyde	YPL221W	0.0840222080951209	0.0100398926901886	0.00484344420946221	12	0.119174604817363	0.712202037364163	0.942584036939967	0.267290820993538	0.0066108864038517	0.0335380436742701	NA	NA	NA	NA	NA	NA
a4-Hydroxybenzaldehyde	YPL214C	0.201838491347422	4.43971187446117e-10	1.19282087521504e-08	14	0.511140649713877	0.0617608063409048	0.805922210520422	0.477002101578331	4.00824638149456e-07	6.05943279888593e-05	NA	NA	NA	NA	NA	NA
a4-Hydroxybenzaldehyde	YPL189C-A	-0.197359361416574	1.08427670473479e-09	2.52471677116991e-08	7	-0.527743806995307	0.223437025720844	0.825423513609986	NA	NA	NA	NA	NA	NA	NA	NA	NA
a4-Hydroxybenzaldehyde	YPL181W	0.116906699608803	0.000333209080534119	0.000254941092833073	9	0.41382601881843	0.268191498087212	0.835401594572929	0.293767370584099	0.00272869188495252	0.0197072191691016	NA	NA	NA	NA	NA	NA
a4-Hydroxybenzaldehyde	YPL176C	0.0867318268133433	0.00786561186491801	0.00391483883179107	6	-0.571452276007818	0.236127657517475	0.825423513609986	0.0656446077270488	0.512136419231585	0.634210937000361	NA	NA	NA	NA	NA	NA
a4-Hydroxybenzaldehyde	YPL171C	0.0584913667756143	0.0733660242136382	0.0280588004695603	10	0.145612432204696	0.6881410447173	0.937158471088214	0.115787850730748	0.246500904309976	0.372467609902939	NA	NA	NA	NA	NA	NA
a4-Hydroxybenzaldehyde	YPL163C	-0.03500502686583	0.284173873728386	0.0902103913757298	13	-0.106501439904971	0.729123495698962	0.945947393770343	0.0552345707590706	0.581367814321854	0.695695376134102	NA	NA	NA	NA	NA	NA
a4-Hydroxybenzaldehyde	YPL155C	0.0896850123311601	0.00598427755874092	0.0030680964630502	4	0.530958086266132	0.469041913733868	0.885539341554029	0.258460428958693	0.00871907701235757	0.0387213668561221	NA	NA	NA	NA	NA	NA
a4-Hydroxybenzaldehyde	YPL145C	0.0986010272676133	0.00250137288128927	0.00143399189299351	3	0.982572984025489	0.119025321985195	0.809318898950896	0.148505886792828	0.136323037886058	0.243145549332165	NA	NA	NA	NA	NA	NA
a4-Hydroxybenzaldehyde	YPL144W	-0.0284697273097921	0.3837813995191	0.115406030927558	5	-0.190119521841157	0.759398590534351	0.951725734777947	-0.077933988167764	0.436227573156305	0.563637162515036	NA	NA	NA	NA	NA	NA
a4-Hydroxybenzaldehyde	YPL137C	0.0364187423868085	0.265162789858252	0.0850644715792125	6	-0.589020611530599	0.218648043438658	0.825423513609986	-0.00713140925200105	0.943288770234324	0.970748275604206	NA	NA	NA	NA	NA	NA
a4-Hydroxybenzaldehyde	YPL134C	-0.0648699226475384	0.0470110890112546	0.0189767790290799	14	-0.0774244616114325	0.792488563787544	0.955337386824747	0.0203774636167842	0.838910741041946	0.898240743912584	NA	NA	NA	NA	NA	NA
a4-Hydroxybenzaldehyde	YPL090C	-0.0115324649624338	0.724281053323697	0.192923627881028	6	-0.244535401429527	0.640508208337326	0.930572750009655	0.0230928926843681	0.817794107426093	0.882766992730186	NA	NA	NA	NA	NA	NA
a4-Hydroxybenzaldehyde	YPL081W	0.121546444856599	0.000190376360503526	0.000159647385664302	7	0.732867918750103	0.0609692890400749	0.805922210520422	0.253226109077417	0.0102305662830296	0.0426050864908801	NA	NA	NA	NA	NA	NA
a4-Hydroxybenzaldehyde	YPL078C	-0.0916572785159764	0.00496431821976661	0.00260834517650787	13	-0.151866891100779	0.620402255691913	0.928812383954463	-0.158928630813116	0.110605695387186	0.208800190631915	NA	NA	NA	NA	NA	NA
a4-Hydroxybenzaldehyde	YPL067C	-0.00361766686470225	0.91189379523251	0.231089416678485	9	0.276271317372488	0.471764209771568	0.885539341554029	0.119678227416261	0.230875810750322	0.355907998380742	NA	NA	NA	NA	NA	NA
a4-Hydroxybenzaldehyde	YPL049C	0.0258172472763108	0.429658254055228	0.126399331741571	7	-0.429903429407866	0.335702241788129	0.843484411779669	0.052539908913829	0.59996574264185	0.712084808903866	NA	NA	NA	NA	NA	NA
a4-Hydroxybenzaldehyde	YPL042C	0.113149447756785	0.000516714922065616	0.000370549235400797	6	0.364813900197526	0.477055541442854	0.885539341554029	0.14302782243319	0.151546077977574	0.262600292648205	NA	NA	NA	NA	NA	NA
a4-Hydroxybenzaldehyde	YPL041C	0.0149153107140318	0.648228710600963	0.176536570476584	8	0.180520872535703	0.668804943334208	0.932796482494644	0.0367204739102166	0.71405799659679	0.801650979496298	NA	NA	NA	NA	NA	NA
a4-Hydroxybenzaldehyde	YPL028W	0.0327543400546671	0.316299461318165	0.0985280285442524	8	0.24736533128343	0.554762921628335	0.914356203896545	0.0339099096710777	0.735099598121182	0.8177303969765	NA	NA	NA	NA	NA	NA
a4-Hydroxybenzaldehyde	YPL019C	-0.0280634840379515	0.390606874517033	0.117130759705703	12	-0.284582037012305	0.369982865030452	0.860679019214528	0.0028024526420078	0.977698353989663	0.99244624397886	NA	NA	NA	NA	NA	NA
a4-Hydroxybenzaldehyde	YPL017C	-0.021937782824654	0.50217681973564	0.144003540709881	12	-0.460338759879381	0.132083746376714	0.809318898950896	-0.0842621308532505	0.399778782830304	0.528724771743199	NA	NA	NA	NA	NA	NA
a4-Hydroxybenzaldehyde	YPL004C	-0.0709677953664893	0.0297533856322463	0.0126693387660444	13	-0.269600579473047	0.373051500642816	0.861757274981579	-0.0252842691923968	0.800846486285961	0.867255187723532	NA	NA	NA	NA	NA	NA
a4-Hydroxybenzaldehyde	YPR006C	-0.0617479738324693	0.058701227801557	0.0230496868494926	13	0.0597919355384764	0.84615063731298	0.969025544798197	-0.0523075426457143	0.601581823055882	0.713614273720374	NA	NA	NA	NA	NA	NA
a4-Hydroxybenzaldehyde	YPR010C-A	-0.142561273360507	1.17176829220249e-05	1.89474944086007e-05	11	-0.174671952435536	0.607475124947078	0.923733351659104	NA	NA	NA	NA	NA	NA	NA	NA	NA
a4-Hydroxybenzaldehyde	YPR013C	0.0334092243643833	0.306715545363696	0.0960135857615732	6	-0.0354137638529767	0.946901561035061	0.989307034670661	0.0775608700211365	0.43843393758081	0.56559624496167	NA	NA	NA	NA	NA	NA
a4-Hydroxybenzaldehyde	YPR017C	0.0322911150010397	0.323195772165875	0.100251545675393	4	0.801473373121169	0.198526626878831	0.821013857915429	0.143505012900503	0.150171355115199	0.260929572071367	NA	NA	NA	NA	NA	NA
a4-Hydroxybenzaldehyde	YPR036W	0.165397463326373	3.50658476641699e-07	1.57750494869879e-06	10	0.324639933720045	0.360079667582976	0.860512653202763	0.10554605454224	0.291069813095422	0.420434174471165	NA	NA	NA	NA	NA	NA
a4-Hydroxybenzaldehyde	YPR036W-A	0.0959737076485358	0.00325846429299838	0.0018079275743271	6	0.802625400988733	0.0545905637905968	0.805922210520422	NA	NA	NA	NA	NA	NA	NA	NA	NA
a4-Hydroxybenzaldehyde	YPR060C	0.0585012068048599	0.0733175767566332	0.0280479498221461	9	-0.0185959727527033	0.962127510747242	0.989743832817103	0.0962544504700101	0.335859658812182	0.467508122753497	NA	NA	NA	NA	NA	NA
a4-Hydroxybenzaldehyde	YPR069C	0.14477983735181	8.51919510609418e-06	1.50468596185061e-05	12	0.134722260864906	0.67635038321402	0.933091997100406	0.141799740464061	0.155127409358913	0.266865798957288	NA	NA	NA	NA	NA	NA
a4-Hydroxybenzaldehyde	YPR071W	0.0726576536311883	0.0260648117155572	0.0112739436005129	8	0.274714117489558	0.510239406102567	0.894503616970615	0.200993788420681	0.0428015515276517	0.107072212083653	NA	NA	NA	NA	NA	NA
a4-Hydroxybenzaldehyde	YPR080W	-0.0243913332341194	0.455581021966866	0.132712013462193	7	-0.301695951655868	0.510812456342463	0.894654980949684	-0.0940856659939452	0.346911825865741	0.479004263521087	NA	NA	NA	NA	NA	NA
a4-Hydroxybenzaldehyde	YPR101W	0.0549581178194262	0.0925266651017405	0.0343432256004065	5	0.540613424177905	0.346848121172891	0.851508176363679	0.23454035545457	0.0176564289407478	0.0601535479003022	NA	NA	NA	NA	NA	NA
a4-Hydroxybenzaldehyde	YPR113W	-0.0682050595225593	0.0367483600475911	0.0152346278596272	7	-0.344978581906608	0.448564315074897	0.88387152671634	-0.192452825189811	0.052637886949179	0.12441682369806	NA	NA	NA	NA	NA	NA
a4-Hydroxybenzaldehyde	YPR135W	0.130151589862783	6.39269836006192e-05	6.758804626359e-05	6	0.142111723738473	0.788267440247889	0.955337386824747	0.294306375711231	0.00267762297241299	0.0195823946642807	NA	NA	NA	NA	NA	NA
a4-Hydroxybenzaldehyde	YPR145W	0.183972319549345	1.38302309066468e-08	1.48631159867731e-07	15	0.549898343000073	0.0336949299987671	0.787430753975682	0.400507371646403	3.03180442984225e-05	0.000963440074372092	NA	NA	NA	NA	NA	NA
a4-Hydroxybenzaldehyde	YPR149W	-0.0585119058966503	0.0732649293506866	0.0280354860824531	14	-0.309269928295758	0.281947750590336	0.837219768362957	-0.00720075217591179	0.942738262215752	0.970748275604206	NA	NA	NA	NA	NA	NA
a4-Hydroxybenzaldehyde	YPR156C	0.0747963539578505	0.0219676379661385	0.00968772891760062	12	0.14663075598772	0.649297361035605	0.931204533988681	0.217340529004236	0.0282153081112026	0.0800950681866398	NA	NA	NA	NA	NA	NA
a4-Hydroxybenzaldehyde	YPR157W	0.0598091722031055	0.0671066021587892	0.0259346705828261	13	0.357609498555758	0.23027715343053	0.825423513609986	0.185155134880701	0.0624521179277076	0.139924055834895	NA	NA	NA	NA	NA	NA
a4-Hydroxybenzaldehyde	YPR158W	-0.0906771915628193	0.00544971810400929	0.00282618270899366	8	-0.0533476916979779	0.900162698857824	0.982788159216142	-0.0277059169001026	0.782225112899391	0.853228002628626	NA	NA	NA	NA	NA	NA
a4-Hydroxybenzaldehyde	YPR159W	0.0841075836987286	0.00996395984345495	0.00481512610008086	8	-0.00760455482291944	0.985742009404655	0.993018271323338	0.123120869342041	0.217638686402096	0.341253642055918	NA	NA	NA	NA	NA	NA
a4-Hydroxybenzaldehyde	YPR160W	-0.00926804909105853	0.776810333860928	0.20357765148668	10	-0.360907821274278	0.305560679295807	0.837219768362957	-0.0498109894075704	0.61906560230502	0.727171818661147	NA	NA	NA	NA	NA	NA
a4-Hydroxybenzaldehyde	YBR016W	-0.00754455760760959	0.817500697994974	0.212132333375591	8	0.0601501936048627	0.887490124416338	0.977389148082072	0.0277871463299212	0.781602557129	0.852874213425769	NA	NA	NA	NA	NA	NA
a4-Hydroxybenzaldehyde	YBR294W	0.0435450710961841	0.182696174421956	0.0618470191587255	14	0.245998717100022	0.396566926962392	0.86906881790265	0.140209870270874	0.15985731552314	0.273358399041065	NA	NA	NA	NA	NA	NA
a4-Hydroxybenzaldehyde	YCL067C	-0.0709900939923864	0.0297019373587925	0.0126512874151421	4	-0.970310095432484	0.0296899045675161	0.787430753975682	-0.00112307988461984	0.99106167698798	0.99941346100055	NA	NA	NA	NA	NA	NA
a4-Hydroxybenzaldehyde	YCL066W	-0.0688379694099681	0.0350331180550546	0.0146250366827479	2	NA	NA	NA	-0.00117757047952511	0.99062801862288	0.99941346100055	NA	NA	NA	NA	NA	NA
a4-Hydroxybenzaldehyde	YCL064C	0.0321904696016411	0.324706985853881	0.100630936192575	8	-0.333273395060705	0.419841887852278	0.872185041480735	0.0574529708931879	0.566259243048235	0.682182575871083	NA	NA	NA	NA	NA	NA
a4-Hydroxybenzaldehyde	YCL057W	0.108695652078199	0.000854703075811902	0.000570246170771762	9	0.162662547495324	0.67584639468074	0.933091997100406	0.0855314120199492	0.392691528451766	0.522184685843459	NA	NA	NA	NA	NA	NA
a4-Hydroxybenzaldehyde	YCL056C	-0.0244388161017485	0.454703889134836	0.132511761522313	5	0.212250607265348	0.731797181295767	0.946303765635036	0.0883341858942364	0.37730980429295	0.507575748014035	NA	NA	NA	NA	NA	NA
a4-Hydroxybenzaldehyde	YCL055W	0.0701712961150135	0.031641941426521	0.0133635366642621	12	0.105438741800102	0.74432983715753	0.94934579896228	0.111406684906644	0.264953425865879	0.392625283925603	NA	NA	NA	NA	NA	NA
a4-Hydroxybenzaldehyde	YCL054W	0.143073989635442	1.08900305074189e-05	1.81122998140942e-05	5	-0.0322471351080664	0.958948789426399	0.989743832817103	0.314062351414566	0.0013066027198001	0.0125928067045299	NA	NA	NA	NA	NA	NA
a4-Hydroxybenzaldehyde	YCL047C	0.079588018797694	0.0147629182152452	0.00680022984064549	7	0.902688776129645	0.00538067708667018	0.643613714172968	0.130687382882419	0.190455183390711	0.309665619384556	NA	NA	NA	NA	NA	NA
a4-Hydroxybenzaldehyde	YCL042W	0.0262740403284952	0.421538396711848	0.124456101122528	5	0.175928440194951	0.777161869838945	0.95354054153838	0.00448160648044105	0.964342933609722	0.981676736118101	NA	NA	NA	NA	NA	NA
a4-Hydroxybenzaldehyde	YCL040W	0.0189415441767984	0.562321301320317	0.157437352466927	8	-0.0328313945343092	0.938485357162877	0.989307034670661	0.0509540243527117	0.611033573796833	0.721165120022005	NA	NA	NA	NA	NA	NA
a4-Hydroxybenzaldehyde	YCL038C	0.0371742040581249	0.255370536465947	0.0824532316174688	7	0.31876641483917	0.485914955666263	0.888960059313026	0.139547157271597	0.161860313005617	0.275853053234004	NA	NA	NA	NA	NA	NA
a4-Hydroxybenzaldehyde	YCL037C	0.16035354371709	7.95196089410357e-07	2.84132731470045e-06	2	NA	NA	NA	0.3975057910339	3.51968656477796e-05	0.00108824903516378	NA	NA	NA	NA	NA	NA
a4-Hydroxybenzaldehyde	YCL035C	-0.0325003395688168	0.320068890767892	0.0993698739965214	8	-0.12225585937751	0.773044142549082	0.95354054153838	0.0238172064838516	0.812182725902353	0.877869461859686	NA	NA	NA	NA	NA	NA
a4-Hydroxybenzaldehyde	YCL032W	0.070853512301447	0.0300182664752633	0.0127704513887172	7	0.510797024632151	0.241393726169229	0.825423513609986	0.251884852384224	0.0106530459950113	0.0435551722016715	NA	NA	NA	NA	NA	NA
a4-Hydroxybenzaldehyde	YCL028W	0.085715760997664	0.00862596495647946	0.00424599726531117	7	0.152916908575516	0.743424703932705	0.94934579896228	0.192725438598174	0.0522974094653356	0.12407348906749	NA	NA	NA	NA	NA	NA
a4-Hydroxybenzaldehyde	YCL021W-A	0.0643560493046843	0.0487887001587173	0.0195474939976242	4	-0.189543484161433	0.810456515838567	0.960127724006698	NA	NA	NA	NA	NA	NA	NA	NA	NA
a4-Hydroxybenzaldehyde	YCL019W	0.131715695618885	5.20357075755984e-05	5.71978496748867e-05	5	0.190774915585537	0.758579390316729	0.951158780991914	0.141887223220833	0.154870217116277	0.26650350237819	NA	NA	NA	NA	NA	NA
a4-Hydroxybenzaldehyde	YCL017C	0.115889895608155	0.00037569691312518	0.000282346250722156	7	0.134784062664186	0.773256218129533	0.95354054153838	0.184867195815362	0.0628680153831561	0.140306300425928	NA	NA	NA	NA	NA	NA
a4-Hydroxybenzaldehyde	YCL016C	0.091420692020032	0.00507777454120758	0.00265895738341235	6	0.900625018464254	0.0143223972346776	0.67287084170237	0.271774080449957	0.005724361916189	0.0299847528943234	NA	NA	NA	NA	NA	NA
a4-Hydroxybenzaldehyde	YCL014W	0.137344489518332	2.43406008230443e-05	3.22665197274765e-05	8	0.513315293639218	0.193237808320625	0.817864614050952	0.249915768827941	0.0113009520267836	0.0448276321728169	NA	NA	NA	NA	NA	NA
a4-Hydroxybenzaldehyde	YCL009C	0.165739057813987	3.31443203938713e-07	1.50832361682722e-06	6	0.493480131601865	0.319866594885336	0.837219768362957	0.247085923009233	0.012292347936927	0.0473802090291257	NA	NA	NA	NA	NA	NA
a4-Hydroxybenzaldehyde	YCL002C	0.0561460711274972	0.0856805711715356	0.0321006449224824	5	-0.52084239352674	0.368182847782019	0.860512653202763	-0.00148343681220444	0.988193863888852	0.999307012243512	NA	NA	NA	NA	NA	NA
a4-Hydroxybenzaldehyde	YCL001W	0.021598444455984	0.508813743062837	0.145607869075335	3	0.965918312039225	0.166685148540319	0.810207567148622	0.116564299419459	0.243325550463283	0.369379551127914	NA	NA	NA	NA	NA	NA
a4-Hydroxybenzaldehyde	YCR008W	0.0978437944130837	0.00270116532331113	0.00153654962663614	5	-0.0282778720808019	0.964000294030164	0.989743832817103	0.132705773692026	0.183639036280828	0.301930234988887	NA	NA	NA	NA	NA	NA
a4-Hydroxybenzaldehyde	YCR009C	0.0299469058802537	0.359583010594321	0.10954407738734	11	0.466795385036663	0.147769254759617	0.809318898950896	0.204619503065077	0.0391156926836018	0.100739199527331	NA	NA	NA	NA	NA	NA
a4-Hydroxybenzaldehyde	YCR017C	0.151054611633657	3.3706400466068e-06	7.83288118310538e-06	5	0.569362205559727	0.316400892655762	0.837219768362957	0.22952542682538	0.0203086553648082	0.0656673310834951	NA	NA	NA	NA	NA	NA
a4-Hydroxybenzaldehyde	YCR020C-A	0.0267465551068632	0.413234383004515	0.122496251203358	5	0.5852835805541	0.299849100053736	0.837219768362957	NA	NA	NA	NA	NA	NA	NA	NA	NA
a4-Hydroxybenzaldehyde	YCR024C	-0.06971580671666	0.0327673859289294	0.0137846806346306	7	0.204946191931507	0.659333256617253	0.932090998876564	0.0371965991557339	0.710514045806042	0.79924097188015	NA	NA	NA	NA	NA	NA
a4-Hydroxybenzaldehyde	YCR024C-A	0.112981324939433	0.000526798844005275	0.000375502238276227	10	-0.330485186255765	0.350983261727345	0.853751967785184	NA	NA	NA	NA	NA	NA	NA	NA	NA
a4-Hydroxybenzaldehyde	YCR025C	0.0260957845521263	0.424696289062625	0.125229658987339	2	NA	NA	NA	0.0404230734621393	0.686663961162416	0.780703211657527	NA	NA	NA	NA	NA	NA
a4-Hydroxybenzaldehyde	YCR026C	0.147583342370339	5.65612280052539e-06	1.14225980575746e-05	7	0.428399949123573	0.337583052315549	0.844260436563169	0.267908632648867	0.00648190823619919	0.0330450223806233	NA	NA	NA	NA	NA	NA
a4-Hydroxybenzaldehyde	YCR027C	0.0582335804855745	0.0746445786160171	0.0284543113872166	5	0.5066229802272	0.383715555717808	0.863969200962233	0.203230868215599	0.0404947093547085	0.103359989963825	NA	NA	NA	NA	NA	NA
a4-Hydroxybenzaldehyde	YCR031C	-0.167751741781109	2.37237973965853e-07	1.19223865549744e-06	5	-0.834058599891728	0.0790950365373618	0.805922210520422	-0.348717778368259	0.000328262680761527	0.00508851635218411	NA	NA	NA	NA	NA	NA
a4-Hydroxybenzaldehyde	YCR033W	0.130663084914037	5.97811568934378e-05	6.41964195811602e-05	9	0.537204469784513	0.135835815616009	0.809318898950896	0.243855986021293	0.0135158892299381	0.0501692968171615	NA	NA	NA	NA	NA	NA
a4-Hydroxybenzaldehyde	YCR035C	0.155494528493219	1.70918659097576e-06	4.88319880905378e-06	7	0.738571851691139	0.0579608573971587	0.805922210520422	0.173466077556466	0.0812334123862048	0.167035095237625	NA	NA	NA	NA	NA	NA
a4-Hydroxybenzaldehyde	YCR037C	0.170791290389254	1.42090360483641e-07	8.13576841476329e-07	6	0.861230621947663	0.027549273614276	0.772273151154785	0.35493130464147	0.000251842879860615	0.00426195642841041	NA	NA	NA	NA	NA	NA
a4-Hydroxybenzaldehyde	YCR039C	-0.0709900939923864	0.0297019373587925	0.0126512874151421	4	-0.970310095432484	0.0296899045675161	0.787430753975682	-0.00112307988461984	0.99106167698798	0.99941346100055	NA	NA	NA	NA	NA	NA
a4-Hydroxybenzaldehyde	YCR040W	-0.0688379694099681	0.0350331180550546	0.0146250366827479	2	NA	NA	NA	-0.00117757047952511	0.99062801862288	0.99941346100055	NA	NA	NA	NA	NA	NA
a4-Hydroxybenzaldehyde	YCR051W	0.112590049669348	0.000550980504772169	0.000390349035041819	8	0.414595602150765	0.307120424948929	0.837219768362957	0.211746590642806	0.032641273899072	0.0889086127155675	NA	NA	NA	NA	NA	NA
a4-Hydroxybenzaldehyde	YCR052W	0.169601581880592	1.73849726233798e-07	9.52483845995264e-07	4	0.580163205686457	0.419836794313543	0.872185041480735	0.226720264211331	0.0219363956364517	0.0684166755946041	NA	NA	NA	NA	NA	NA
a4-Hydroxybenzaldehyde	YCR060W	0.0216415095743565	0.507968922004973	0.145425681842971	7	0.507788814643573	0.244648721439777	0.825423513609986	0.145804907117878	0.143676744237145	0.252715552594241	NA	NA	NA	NA	NA	NA
a4-Hydroxybenzaldehyde	YCR064C	0.0326889921035055	0.31726645032783	0.0986972114991375	5	0.537454952520874	0.350235355452859	0.852932023780797	0.050278173373551	0.615777243945638	0.724741941433961	NA	NA	NA	NA	NA	NA
a4-Hydroxybenzaldehyde	YCR065W	0.109898990662015	0.000747377899950143	0.000509342808492352	8	0.245816142569025	0.557325134080461	0.914356203896545	0.182460605669505	0.0664329723924401	0.145860344709088	NA	NA	NA	NA	NA	NA
a4-Hydroxybenzaldehyde	YCR067C	0.120439796767464	0.000217963693676086	0.000178297300147162	3	0.567523732546808	0.615803022427229	0.926744735436625	0.217542759502328	0.0280653462889625	0.079839032426316	NA	NA	NA	NA	NA	NA
a4-Hydroxybenzaldehyde	YCR071C	-0.0700651261669702	0.0319012694950468	0.0134649194681167	7	-0.0510965667877837	0.91336896820363	0.985792189199589	0.0643229031899821	0.520685742090866	0.641326969155848	NA	NA	NA	NA	NA	NA
a4-Hydroxybenzaldehyde	YCR073C	0.141715135587006	1.32161027818968e-05	2.03726977716506e-05	6	0.0481111390494791	0.927888972412359	0.988343589870498	0.17507701884318	0.0784044500272084	0.162431529936846	NA	NA	NA	NA	NA	NA
a4-Hydroxybenzaldehyde	YCR075C	0.0276091385154014	0.398327147792415	0.118986125990654	8	0.751251909515726	0.03165712528551	0.787430753975682	-0.00699070155233614	0.944405919320788	0.971133857015301	NA	NA	NA	NA	NA	NA
a4-Hydroxybenzaldehyde	YCR075W-A	-0.0435693884461013	0.182451704965195	0.0617792299329608	3	0.46208901332952	0.694200110239963	0.938581067640702	NA	NA	NA	NA	NA	NA	NA	NA	NA
a4-Hydroxybenzaldehyde	YCR076C	-0.0519493917833023	0.111835929086945	0.0405724860457947	8	0.0422397549846582	0.920894614029595	0.98613173187749	0.00782942923293128	0.937748505427079	0.967455386298667	NA	NA	NA	NA	NA	NA
a4-Hydroxybenzaldehyde	YCR077C	0.0737299197576202	0.0239348470678555	0.0104431885082607	2	NA	NA	NA	0.086780947772862	0.38578832255775	0.515207299831631	NA	NA	NA	NA	NA	NA
a4-Hydroxybenzaldehyde	YCR081W	0.14098716958553	1.46496872397185e-05	2.19837845973785e-05	3	0.435691525458997	0.713007723544936	0.942584036939967	0.333733668625212	0.000608419733236604	0.00792747351734254	NA	NA	NA	NA	NA	NA
a4-Hydroxybenzaldehyde	YCR082W	-0.0525855407297374	0.107508759223267	0.0391858091086153	8	-0.0417229929946489	0.92186013037834	0.98613173187749	-0.032281837226459	0.747379696479932	0.827528428932483	NA	NA	NA	NA	NA	NA
a4-Hydroxybenzaldehyde	YCR083W	0.0328224061619346	0.315294305884454	0.0982806598266662	8	0.0441575193625206	0.917312215926235	0.98613173187749	0.175219987967552	0.0781572468288288	0.162025709616816	NA	NA	NA	NA	NA	NA
a4-Hydroxybenzaldehyde	YCR084C	0.15621132496988	1.52895932369479e-06	4.47935964183111e-06	5	0.747353197253353	0.146527710982305	0.809318898950896	0.30300085833436	0.00196443837677233	0.0162144119987558	NA	NA	NA	NA	NA	NA
a4-Hydroxybenzaldehyde	YCR086W	-0.0223453691323903	0.494265927236062	0.14214348223603	9	0.580991331111767	0.100881186041004	0.809318898950896	0.161967070622162	0.103867822560883	0.199571362125714	NA	NA	NA	NA	NA	NA
a4-Hydroxybenzaldehyde	YCR087W	-0.043289312906732	0.185282085935999	0.0626010626910872	3	-0.969886162830327	0.156629691734009	0.809318898950896	-0.117738699667676	0.23857672859728	0.363909036687051	NA	NA	NA	NA	NA	NA
a4-Hydroxybenzaldehyde	YCR087C-A	0.0582724584150524	0.074450598285317	0.028395862305711	6	-0.0658491811865113	0.901368993020276	0.983129398559089	NA	NA	NA	NA	NA	NA	NA	NA	NA
a4-Hydroxybenzaldehyde	YCR093W	0.121336978737824	0.000195332778912189	0.000163020966313687	6	0.461939337239473	0.356377138537511	0.857486407858236	0.292510270472238	0.00285121938208796	0.020214033618647	NA	NA	NA	NA	NA	NA
a4-Hydroxybenzaldehyde	YCR097W	0.0738567963359006	0.0236930768487475	0.0103538677859074	2	NA	NA	NA	0.0243209624721298	0.808285618531148	0.874152720362671	NA	NA	NA	NA	NA	NA
a4-Hydroxybenzaldehyde	YCR098C	-0.0568896784108501	0.0816073333825601	0.0307726404702634	6	-0.237950227179151	0.649811067118124	0.931204533988681	0.101292428632557	0.311058453486545	0.441283321910475	NA	NA	NA	NA	NA	NA
a4-Hydroxybenzaldehyde	YCR099C	0.00478541991370182	0.883631332487303	0.225646281165241	5	0.587997394555636	0.297050807467044	0.837219768362957	0.0380673790845244	0.704048523757287	0.794154517036419	NA	NA	NA	NA	NA	NA
a4-Hydroxybenzaldehyde	YCR100C	0.0300267457531964	0.358302963132822	0.1093253306837	6	0.662935394573568	0.151271437976381	0.809318898950896	0.0618367980779148	0.53696077458434	0.655864964899087	NA	NA	NA	NA	NA	NA
a4-Hydroxybenzaldehyde	YCR101C	0.0488135381802157	0.135202052487156	0.0477837531766512	5	0.708354150073633	0.180568078956599	0.811696959844485	0.0276550615191283	0.782614946917622	0.853266763421827	NA	NA	NA	NA	NA	NA
a4-Hydroxybenzaldehyde	YCR104W	-0.0747809968293664	0.0219949384384547	0.00969670759718775	7	-0.467641881094589	0.289987420053669	0.837219768362957	-0.136617267887617	0.170939636248476	0.287477207755253	NA	NA	NA	NA	NA	NA
a4-Hydroxybenzaldehyde	YDL120W	-0.143742321120508	9.89456747928154e-06	1.67761921241577e-05	5	-0.295861769243729	0.628867342604728	0.929369443786133	-0.249799226762658	0.0113403565929948	0.0449386155347975	NA	NA	NA	NA	NA	NA
a4-Hydroxybenzaldehyde	YDR034C-A	-0.00152820255989525	0.962719214974009	0.2404798037503	5	-0.750624375325153	0.143768064988291	0.809318898950896	NA	NA	NA	NA	NA	NA	NA	NA	NA
a4-Hydroxybenzaldehyde	YDR098C-A	0.0921782734482971	0.00472250267965318	0.00250199173871554	5	0.202800534561617	0.743567393711961	0.94934579896228	NA	NA	NA	NA	NA	NA	NA	NA	NA
a4-Hydroxybenzaldehyde	YDR134C	-0.0935110733863229	0.00415159442833676	0.00224724645512409	12	-0.2748725802846	0.387231145162602	0.863969200962233	-0.0917591622483436	0.359018118274484	0.490232426958713	NA	NA	NA	NA	NA	NA
a4-Hydroxybenzaldehyde	YDR261C-D	-0.0299356068418182	0.359764395900806	0.109575441497371	4	-0.7740907923965	0.2259092076035	0.825423513609986	NA	NA	NA	NA	NA	NA	NA	NA	NA
a4-Hydroxybenzaldehyde	YDR279W	0.0562290370073168	0.0852181348731151	0.0319702579684034	5	0.71014792706936	0.178958025315948	0.811696959844485	0.259273628058728	0.00850281396251664	0.0383565424807533	NA	NA	NA	NA	NA	NA
a4-Hydroxybenzaldehyde	YDR311W	0.080468696738568	0.0136933018671707	0.00636489060383296	4	0.252351528291948	0.747648471708052	0.94934579896228	0.083553512582216	0.403768215552069	0.533015045686091	NA	NA	NA	NA	NA	NA
a4-Hydroxybenzaldehyde	YDR312W	0.141021764103963	1.45783342069724e-05	2.1923807307249e-05	3	0.999751249023313	0.0141999403854307	0.67287084170237	0.206115673628829	0.0376740678107006	0.0980863303947235	NA	NA	NA	NA	NA	NA
a4-Hydroxybenzaldehyde	YDR365W-B	0.0485017376112865	0.137717368062389	0.0485621639884098	5	-0.118830326976021	0.849057361004924	0.969656787969948	NA	NA	NA	NA	NA	NA	NA	NA	NA
a4-Hydroxybenzaldehyde	YDR366C	-0.0974441767784633	0.00281237363012101	0.00158886185578806	10	0.499905464456665	0.141200540019217	0.809318898950896	-0.208261640176795	0.0356842626313554	0.0945409829788572	NA	NA	NA	NA	NA	NA
a4-Hydroxybenzaldehyde	YDR459C	0.0829314164976759	0.0110563133853166	0.00527009337118142	6	0.666619486055842	0.148187467549793	0.809318898950896	0.195346143724195	0.0491159284926676	0.118491400665567	NA	NA	NA	NA	NA	NA
a4-Hydroxybenzaldehyde	YDR460W	0.096562100885407	0.00307276223817981	0.00171785494374028	3	0.945770292240135	0.210618347548156	0.825423513609986	0.215727008231594	0.0294363344638146	0.0823756522177198	NA	NA	NA	NA	NA	NA
a4-Hydroxybenzaldehyde	YDR461W	0.0570030682432377	0.0810002344364586	0.0305849897944902	4	0.584348675093193	0.415651324906807	0.872185041480735	0.00151206081750859	0.987966072654364	0.999307012243512	NA	NA	NA	NA	NA	NA
a4-Hydroxybenzaldehyde	YDR461C-A	0.00925075149895184	0.777215896740799	0.203621092392074	11	0.05982865342679	0.861286500486437	0.97294565183218	NA	NA	NA	NA	NA	NA	NA	NA	NA
a4-Hydroxybenzaldehyde	YDR462W	-0.0737684290776786	0.0238612406708551	0.0104175796823061	6	0.646502777050864	0.165353872797324	0.810207567148622	0.0293586600736561	0.769585785184519	0.842977918662476	NA	NA	NA	NA	NA	NA
a4-Hydroxybenzaldehyde	YER007C-A	0.111893803413937	0.000596580317018901	0.000418831784609442	5	0.707634437668964	0.181215233412535	0.811696959844485	NA	NA	NA	NA	NA	NA	NA	NA	NA
a4-Hydroxybenzaldehyde	YER031C	-0.0891774868411637	0.00627556300207781	0.00319982273117037	8	0.197478426781469	0.639241838868879	0.930005094023747	-0.00867323973475732	0.931055069693821	0.96182680127301	NA	NA	NA	NA	NA	NA
a4-Hydroxybenzaldehyde	YER160C	0.0890833704732408	0.00633095923855308	0.00322571396981088	7	0.444864071225437	0.317232317570367	0.837219768362957	0.0105544306494145	0.916150685285358	0.951585603746549	NA	NA	NA	NA	NA	NA
a4-Hydroxybenzaldehyde	YFL028C	0.136494447177251	2.73525647195195e-05	3.51554206119161e-05	9	0.64797497639008	0.0591245618123131	0.805922210520422	0.302686228175275	0.00198690613813623	0.0163724775654085	NA	NA	NA	NA	NA	NA
a4-Hydroxybenzaldehyde	YFL027C	0.0998415993315599	0.00220303027490882	0.00128564216509743	8	0.70511767187491	0.0507629083699416	0.805922210520422	0.0316437168690471	0.7522103366082	0.830946914909019	NA	NA	NA	NA	NA	NA
a4-Hydroxybenzaldehyde	YFL026W	0.0730967860166889	0.0251735022654054	0.0109188450849779	4	0.820429607665605	0.179570392334395	0.811696959844485	0.0149865365452515	0.881159442294423	0.929217627346376	NA	NA	NA	NA	NA	NA
a4-Hydroxybenzaldehyde	YFL025C	0.102787218895973	0.0016204698895527	0.00098432137883433	5	-0.368356503435936	0.541827312350634	0.905164240227884	0.183205765405309	0.0653120308501298	0.143963320409535	NA	NA	NA	NA	NA	NA
a4-Hydroxybenzaldehyde	YFR006W	0.00229992572033111	0.94391866964375	0.23696990557832	13	-0.314201205412281	0.295792006560983	0.837219768362957	0.00653565542523172	0.948019485382179	0.972450582355751	NA	NA	NA	NA	NA	NA
a4-Hydroxybenzaldehyde	YFR044C	-0.0985544627482013	0.00251325802549317	0.00144021445305802	6	-0.80954231417346	0.0509568516994072	0.805922210520422	-0.178390051759431	0.0728347551272519	0.154588051698657	NA	NA	NA	NA	NA	NA
a4-Hydroxybenzaldehyde	YGL222C	0.0450028147210187	0.168465432996315	0.0576829421196578	9	0.136950333610539	0.725330869749814	0.945249062103892	0.0561092829361973	0.575388376510765	0.690272968465096	NA	NA	NA	NA	NA	NA
a4-Hydroxybenzaldehyde	YGL089C	-0.0666209047961415	0.0413572924262218	0.0169223540001781	4	-0.814249466587851	0.185750533412149	0.815535461973268	0.0265685052946003	0.790956687780045	0.860031057541647	NA	NA	NA	NA	NA	NA
a4-Hydroxybenzaldehyde	YGL088W	0.0232325151164691	0.477279835049274	0.137854448983709	5	-0.130133543018282	0.834777678251293	0.966841440641006	-0.0150391636839934	0.88074518777722	0.929217627346376	NA	NA	NA	NA	NA	NA
a4-Hydroxybenzaldehyde	YGL033W	-0.0125565176077983	0.700927960416263	0.188137963580637	6	0.333035538912152	0.518915622074314	0.897754168200118	0.177232177325782	0.074743888595116	0.15742918299518	NA	NA	NA	NA	NA	NA
a4-Hydroxybenzaldehyde	YGL032C	0.063936592951056	0.0502811519904921	0.0200648952408234	3	0.750988635374179	0.459154563845453	0.885539341554029	0.00114573477393095	0.990881379821407	0.99941346100055	NA	NA	NA	NA	NA	NA
a4-Hydroxybenzaldehyde	YGL031C	-0.131461640709424	5.38130788421403e-05	5.8827551762187e-05	7	-0.595491423001952	0.158320916236581	0.809318898950896	-0.337623504021143	0.000519897077941492	0.00709740163681464	NA	NA	NA	NA	NA	NA
a4-Hydroxybenzaldehyde	YGR038C-A	0.0921782734482971	0.00472250267965318	0.00250199173871554	5	0.202800534561617	0.743567393711961	0.94934579896228	NA	NA	NA	NA	NA	NA	NA	NA	NA
a4-Hydroxybenzaldehyde	YGR147C	0.0544210859926897	0.0957622306293727	0.0354030884360626	6	0.890369238065427	0.0173695351440268	0.727507162175401	0.16586041776778	0.0957086668407361	0.188452177049573	NA	NA	NA	NA	NA	NA
a4-Hydroxybenzaldehyde	YGR210C	0.114346252488842	0.000449958570464501	0.000329644340101885	8	0.545505790116739	0.161974246371218	0.809318898950896	0.120178429213451	0.228918295740513	0.353916443033059	NA	NA	NA	NA	NA	NA
a4-Hydroxybenzaldehyde	YGR253C	0.00198994042958323	0.95146730339469	0.238351018611911	11	0.314577612981954	0.346098805297554	0.850648532830859	0.11859400993932	0.235158983460786	0.360526683706101	NA	NA	NA	NA	NA	NA
a4-Hydroxybenzaldehyde	YGR266W	-0.00273679281588377	0.933288949519574	0.235188829226873	10	-0.241684792922181	0.501128604676795	0.892073808497821	-0.0923514465183001	0.355911543424838	0.487306172822878	NA	NA	NA	NA	NA	NA
a4-Hydroxybenzaldehyde	YHR182W	0.103622256196527	0.00148323762093503	0.000912467461140512	9	0.277222861851849	0.470175857623258	0.885539341554029	0.18164074684894	0.0676842636808763	0.147543440645813	NA	NA	NA	NA	NA	NA
a4-Hydroxybenzaldehyde	YHR214C-B	0.0508947323095365	0.119310755330697	0.0428392789588566	3	-0.636764434602242	0.56054475031866	0.914433807849189	NA	NA	NA	NA	NA	NA	NA	NA	NA
a4-Hydroxybenzaldehyde	YIL122W	0.000156972271549704	0.996169254804064	0.247009709786524	7	-0.249970901918543	0.588769289078382	0.917985691667698	0.261617756269462	0.00790562119925505	0.036757584075036	NA	NA	NA	NA	NA	NA
a4-Hydroxybenzaldehyde	YIL073C	0.0400230478909395	0.220713340214946	0.0725202204471678	11	0.169501796360489	0.618310120602368	0.927286375200659	0.0889986096220721	0.373717797168506	0.503691281763396	NA	NA	NA	NA	NA	NA
a4-Hydroxybenzaldehyde	YIL017C	0.0634268878394046	0.0521459433336912	0.0207202719000901	10	0.267200145005112	0.45547335645627	0.885539341554029	0.0641142440392277	0.522042021726033	0.642588546844772	NA	NA	NA	NA	NA	NA
a4-Hydroxybenzaldehyde	YIL015W	0.0714598555828026	0.0286357036896328	0.0122569241326423	4	0.805006558811013	0.194993441188987	0.820603121716725	0.0298909728267885	0.765527559309378	0.840302751727047	NA	NA	NA	NA	NA	NA
a4-Hydroxybenzaldehyde	YJL191W	0.111762687504158	0.000605550618883159	0.000424489489817839	12	0.418892517712721	0.175300354311873	0.811696959844485	0.0502058112558887	0.616286082958612	0.725191605538626	NA	NA	NA	NA	NA	NA
a4-Hydroxybenzaldehyde	YJL170C	0.0754708571247103	0.0207972498832223	0.00922106949159041	3	0.987186168997976	0.102023321412184	0.809318898950896	0.0363819499329733	0.716581443249497	0.803695265762181	NA	NA	NA	NA	NA	NA
a4-Hydroxybenzaldehyde	YJL167W	0.0310668951998542	0.341888821599185	0.105208986413537	9	0.450672659328062	0.223438537205656	0.825423513609986	0.0775605267580046	0.4384359703077	0.56559624496167	NA	NA	NA	NA	NA	NA
a4-Hydroxybenzaldehyde	YJR004C	-0.0363307528534432	0.266319875789351	0.0853768528436549	6	-0.792787982372383	0.0599567177967747	0.805922210520422	-0.0209821901911093	0.834197603202079	0.895068521912566	NA	NA	NA	NA	NA	NA
a4-Hydroxybenzaldehyde	YJR009C	-0.034260252655867	0.294551088198953	0.0929688146790355	13	-0.0482752697136193	0.875552228299446	0.975822595821167	-0.0465932821631677	0.641915545599863	0.744929381381866	NA	NA	NA	NA	NA	NA
a4-Hydroxybenzaldehyde	YJR027W	0.0237487978269247	0.467543384386788	0.135631081923658	3	0.0336335453680537	0.978584181058405	0.990618302355824	0.0222179727034831	0.824584517558271	0.888085754176861	NA	NA	NA	NA	NA	NA
a4-Hydroxybenzaldehyde	YKL220C	0.24555392634183	2.39202608510813e-14	3.71319015264685e-12	11	0.882594050458559	0.000320898782306694	0.473143043387204	0.371183962991665	0.000122670945535872	0.00270918072766481	NA	NA	NA	NA	NA	NA
a4-Hydroxybenzaldehyde	YKL209C	0.086177310246944	0.00827279663780665	0.00409706685379658	4	0.890107387125482	0.109892612874518	0.809318898950896	0.0294068234561327	0.76921834130292	0.842736815217909	NA	NA	NA	NA	NA	NA
a4-Hydroxybenzaldehyde	YKL208W	0.0748946917887746	0.0217935188224818	0.00963222569767767	8	0.465578328296714	0.244987511084978	0.825423513609986	0.112672911179498	0.259526623049587	0.386284747292125	NA	NA	NA	NA	NA	NA
a4-Hydroxybenzaldehyde	YKL178C	-0.0514919473828507	0.115031449091409	0.0415337825485129	8	-0.865204650988303	0.00552068009633919	0.643613714172968	0.0069601637977289	0.944648388187611	0.971133857015301	NA	NA	NA	NA	NA	NA
a4-Hydroxybenzaldehyde	YKL032C	0.0767886531780004	0.0186663869471053	0.00837193796268234	9	0.164735993387601	0.671899727215483	0.933069130533037	0.216224228297177	0.0290553809065465	0.0818235895826365	NA	NA	NA	NA	NA	NA
a4-Hydroxybenzaldehyde	YKR080W	0.121928100825999	0.000181647590142887	0.00015436598751089	11	0.324991757311389	0.329477609354345	0.837219768362957	0.292245065594648	0.00287769186821636	0.0202964210680611	NA	NA	NA	NA	NA	NA
a4-Hydroxybenzaldehyde	YLL018C-A	-0.0588927094735728	0.0714111111097548	0.0273936332550389	5	0.0200887048800706	0.974423986989905	0.990407640648544	NA	NA	NA	NA	NA	NA	NA	NA	NA
a4-Hydroxybenzaldehyde	YLL009C	-0.12343370011907	0.000150745616696501	0.000133294243436244	11	0.203445721278451	0.548508724553557	0.911218755385992	-0.146736031610236	0.141108556210463	0.24973420220416	NA	NA	NA	NA	NA	NA
a4-Hydroxybenzaldehyde	YLR039C	0.154279450482438	2.06218537425597e-06	5.58438497664838e-06	8	0.739189274229352	0.0361291918150232	0.793923681155553	0.270985674537979	0.00587215711979882	0.0305352170229539	NA	NA	NA	NA	NA	NA
a4-Hydroxybenzaldehyde	YLR040C	-0.0868184791059566	0.00780362811072865	0.00389230840290217	7	-0.708755991286051	0.074600407650959	0.805922210520422	-0.0159819800785891	0.873329358670614	0.924397470687622	NA	NA	NA	NA	NA	NA
a4-Hydroxybenzaldehyde	YLR041W	0.0802035274246749	0.0140079316779793	0.00649098322147523	3	-0.574665257686669	0.610264518256933	0.925118910166751	0.142089499357653	0.154276763135883	0.265802134077485	NA	NA	NA	NA	NA	NA
a4-Hydroxybenzaldehyde	YLR043C	-0.0646525108767489	0.0477564167097787	0.0192055039335277	7	-0.0655136530768955	0.889019093556514	0.977714057988073	-0.236273264480158	0.0168122458807506	0.0578964758807304	NA	NA	NA	NA	NA	NA
a4-Hydroxybenzaldehyde	YLR091W	0.153093783272908	2.47338387469922e-06	6.36378478023439e-06	6	0.980911602625799	0.000543072781247889	0.473143043387204	0.383444495398257	6.94861065697402e-05	0.00183163493725341	NA	NA	NA	NA	NA	NA
a4-Hydroxybenzaldehyde	YLR227W-B	0.0284500237253317	0.384110756813423	0.115480215373431	5	0.564443838725675	0.321559633618666	0.837219768362957	NA	NA	NA	NA	NA	NA	NA	NA	NA
a4-Hydroxybenzaldehyde	YLR267W	0.0322994870442564	0.323070270580036	0.100234871186323	5	0.426031038077064	0.474448008893721	0.885539341554029	0.186698335970087	0.0602611613421638	0.136546483071558	NA	NA	NA	NA	NA	NA
a4-Hydroxybenzaldehyde	YLR268W	0.0622045735787505	0.0568541697114989	0.0224126080599701	6	0.903868487830936	0.0134177129319591	0.67287084170237	0.1766884248037	0.0756542295247114	0.15878732961905	NA	NA	NA	NA	NA	NA
a4-Hydroxybenzaldehyde	YLR346C	-0.0187940648289208	0.565369048779521	0.158037287007757	7	0.410366754120027	0.360485846574437	0.860512653202763	0.13710586507368	0.16939999472457	0.285578535167858	NA	NA	NA	NA	NA	NA
a4-Hydroxybenzaldehyde	YLR420W	0.0979912337555296	0.00266115854695088	0.00151564325011497	12	0.244517744211169	0.443718561051237	0.880981999466567	0.137720783515882	0.167476884275426	0.283422419543029	NA	NA	NA	NA	NA	NA
a4-Hydroxybenzaldehyde	YML058W-A	-0.0754494944237244	0.0208334689856334	0.00923419772980695	6	-0.761777233511442	0.0783655484111062	0.805922210520422	NA	NA	NA	NA	NA	NA	NA	NA	NA
a4-Hydroxybenzaldehyde	YML045W	0.0352418679946957	0.280926291967852	0.0893215235932744	6	0.0356142871271147	0.94660115548863	0.989307034670661	-0.0310565799494229	0.756663491604683	0.834427320389822	NA	NA	NA	NA	NA	NA
a4-Hydroxybenzaldehyde	YMR018W	0.017066448600108	0.601648394755034	0.166117747506111	6	0.379070251107994	0.458629732052959	0.885539341554029	0.0812925225136667	0.41665328647695	0.545242918931172	NA	NA	NA	NA	NA	NA
a4-Hydroxybenzaldehyde	YMR050C	0.12415854331756	0.000137698372258453	0.000123556040405123	7	0.71856520975201	0.0688765009126418	0.805922210520422	0.0569664277232994	0.569556945219724	0.685722106221178	NA	NA	NA	NA	NA	NA
a4-Hydroxybenzaldehyde	YMR122W-A	-0.173017919163282	9.70409381320506e-08	6.36501118372435e-07	9	-0.526242260511124	0.145566379800726	0.809318898950896	NA	NA	NA	NA	NA	NA	NA	NA	NA
a4-Hydroxybenzaldehyde	YNL148C	0.0460658346229626	0.15862368635076	0.0547864677031224	6	0.361383377962678	0.481522896472314	0.887498756316011	0.109329660849722	0.274020889096678	0.401794279834145	NA	NA	NA	NA	NA	NA
a4-Hydroxybenzaldehyde	YNL147W	-0.0248424799914355	0.447285638359375	0.13067700438811	3	0.103707639366306	0.93385874169682	0.989307034670661	-0.118948910706438	0.233750901029896	0.359037366780614	NA	NA	NA	NA	NA	NA
a4-Hydroxybenzaldehyde	YNL146W	-0.0412912448924453	0.20642007927213	0.0687126597124175	2	NA	NA	NA	-0.006862730913097	0.945422036062926	0.971623998251349	NA	NA	NA	NA	NA	NA
a4-Hydroxybenzaldehyde	YNL145W	0.0622621176989283	0.0566248530146162	0.0223285089867682	2	NA	NA	NA	0.026307510765988	0.792963959138993	0.861491708694215	NA	NA	NA	NA	NA	NA
a4-Hydroxybenzaldehyde	YNL024C	0.10027170797984	0.00210744726191281	0.00123813686074986	12	0.382733203180173	0.219470071333163	0.825423513609986	0.233369576567937	0.0182472662611755	0.0614328210794138	NA	NA	NA	NA	NA	NA
a4-Hydroxybenzaldehyde	YNR003C	0.0912529134994681	0.00515964628022472	0.00269375199172181	8	-0.0525129287224307	0.901719121466574	0.983129398559089	0.066655940358075	0.505643756859465	0.628757019399161	NA	NA	NA	NA	NA	NA
a4-Hydroxybenzaldehyde	YOL114C	-0.0666185498267191	0.0413644920601746	0.0169223540001781	3	-0.972592349068485	0.149392214859347	0.809318898950896	-0.101519196283742	0.309970844136275	0.440177067641383	NA	NA	NA	NA	NA	NA
a4-Hydroxybenzaldehyde	YOL020W	0.0805294468186038	0.013622103930609	0.00633953333273219	16	0.314253479426284	0.23586859346908	0.825423513609986	0.195073793642221	0.0494389230411682	0.118769693320236	NA	NA	NA	NA	NA	NA
a4-Hydroxybenzaldehyde	YOR081C	0.150225911571726	3.81803597645553e-06	8.56201053389495e-06	8	0.506970533781658	0.199747946127111	0.821013857915429	0.446855837269628	2.50147307695672e-06	0.000160847848717008	NA	NA	NA	NA	NA	NA
a4-Hydroxybenzaldehyde	YOR137C	0.181912557798436	2.01338837607403e-08	1.9266307577885e-07	13	0.420745902981305	0.152244442360635	0.809318898950896	0.332492699288358	0.000639443014753122	0.00818258175478268	NA	NA	NA	NA	NA	NA
a4-Hydroxybenzaldehyde	YPL244C	0.105471491224946	0.0012165456528721	0.000772906518361213	11	0.41555185603397	0.203709354372772	0.824611370606945	0.117056679950668	0.241326649361304	0.367124583602835	NA	NA	NA	NA	NA	NA
a4-Hydroxybenzaldehyde	YPL189W	-0.040468604018232	0.215613059045175	0.071196037650641	8	-0.185936393860498	0.659321242430833	0.932090998876564	-0.0525228856853461	0.600084071516667	0.712084808903866	NA	NA	NA	NA	NA	NA
a4-Hydroxybenzaldehyde	YPL188W	0.144114193111961	9.37888801327335e-06	1.61368628987353e-05	7	0.337704897044894	0.458818470288383	0.885539341554029	0.203412463385792	0.0403120965492734	0.103077868691034	NA	NA	NA	NA	NA	NA
a4-Hydroxybenzaldehyde	YPL187W	-0.0590110211692257	0.070843026228173	0.027190644971633	3	-0.995076360163885	0.0631999322531421	0.805922210520422	0.00605329840302765	0.951851078469373	0.974335749614318	NA	NA	NA	NA	NA	NA
a4-Hydroxybenzaldehyde	YPL113C	-0.00907637367791867	0.781307763167694	0.204526094240857	14	-0.0985222932725323	0.737561813345743	0.948119880737666	0.0187656248026119	0.851500533839501	0.907505692856707	NA	NA	NA	NA	NA	NA
a4-Hydroxybenzaldehyde	YPL059W	-0.196001506237484	1.41553743008867e-09	3.04250842217178e-08	8	-0.188564254593018	0.654733475563184	0.931578634314413	-0.349576625478049	0.000316558201006359	0.00497897019450484	NA	NA	NA	NA	NA	NA
a4-Hydroxybenzaldehyde	YPR122W	0.146847462432716	6.30271246052016e-06	1.22128217312796e-05	6	0.340703388192192	0.508719137723264	0.893705097639854	0.314983911911581	0.00126206941368175	0.0123402342671105	NA	NA	NA	NA	NA	NA
a4-Hydroxybenzaldehyde	YPR158C-D	0.0561386986636744	0.0857217616777531	0.0321074669386864	4	0.726833968817306	0.273166031182694	0.837219768362957	NA	NA	NA	NA	NA	NA	NA	NA	NA
a4-Hydroxybenzaldehyde	Q0140	0.0294820716602086	0.367092392551039	0.111467160821491	4	0.668124278711174	0.331875721288826	0.839155285521138	0.0302338857286866	0.762916618047783	0.838241078608013	NA	NA	NA	NA	NA	NA
a4-Hydroxybenzaldehyde	YAL059W	0.0735965856066841	0.0241912217406125	0.0105320248063276	5	-0.12038517886953	0.847091874104141	0.969025544798197	0.0401643788090776	0.688565315432458	0.781997580803525	NA	NA	NA	NA	NA	NA
a4-Hydroxybenzaldehyde	YAL058W	0.159406712000638	9.24731331179868e-07	3.07884094688397e-06	6	0.746803785666812	0.0880464920895549	0.809318898950896	0.297160870843318	0.00242123658317223	0.0182952090564665	NA	NA	NA	NA	NA	NA
a4-Hydroxybenzaldehyde	YAL043C	0.130507394278791	6.10153706726682e-05	6.51792800932657e-05	6	0.118893905694146	0.822499469365183	0.962370294630964	0.263900221918625	0.00736000519450568	0.0354370620476199	NA	NA	NA	NA	NA	NA
a4-Hydroxybenzaldehyde	YAL037W	0.0499135132464058	0.126610817510409	0.0451658718762459	11	0.0721827867992399	0.832960942630183	0.966167624352523	0.255221452194098	0.00962924167445304	0.0413363069922682	NA	NA	NA	NA	NA	NA
a4-Hydroxybenzaldehyde	YAL034W-A	0.0960198981503294	0.00324352512469861	0.00180035371400725	4	0.521030109321432	0.478969890678568	0.885539341554029	NA	NA	NA	NA	NA	NA	NA	NA	NA
a4-Hydroxybenzaldehyde	YAL031C	0.0833156294615821	0.0106883318039358	0.00512441351711588	6	0.502223339412363	0.310002456084947	0.837219768362957	0.247694143337459	0.0120730884132429	0.0469351724919798	NA	NA	NA	NA	NA	NA
a4-Hydroxybenzaldehyde	YAL023C	0.18784279021787	6.7500617945996e-09	8.34551406351147e-08	7	-0.23826202788092	0.606896478009433	0.923733351659104	0.240683854028994	0.0148193395389621	0.0534197773402571	NA	NA	NA	NA	NA	NA
a4-Hydroxybenzaldehyde	YAL016C-A	0.0434259440065467	0.183897297830224	0.0621933486487023	2	NA	NA	NA	NA	NA	NA	NA	NA	NA	NA	NA	NA
a4-Hydroxybenzaldehyde	YAL014C	0.103786596085288	0.0014575221795648	0.00089981054579874	4	0.920317404819378	0.0796825951806225	0.805922210520422	0.23142245457752	0.0192676584828768	0.0635588272906892	NA	NA	NA	NA	NA	NA
a4-Hydroxybenzaldehyde	YAL007C	0.0909830596929549	0.00529382898339423	0.00275351652470995	6	0.188131790806067	0.721131641711425	0.945249062103892	0.0984848642858871	0.324729022255637	0.455704123479451	NA	NA	NA	NA	NA	NA
a4-Hydroxybenzaldehyde	YAL001C	0.138179609975905	2.1690200860337e-05	2.93919700646962e-05	10	0.501171519469591	0.140034675163685	0.809318898950896	0.288883790300128	0.00323288957024043	0.0216630927364747	NA	NA	NA	NA	NA	NA
a4-Hydroxybenzaldehyde	YBL107C	0.0330300664042768	0.312240676984286	0.097437509224309	5	0.62847838503143	0.256146139466023	0.832193504546541	0.150991257479934	0.129812435423505	0.234161819811558	NA	NA	NA	NA	NA	NA
a4-Hydroxybenzaldehyde	YBL092W	-0.188389392187685	6.09229795715833e-09	8.07550420980847e-08	6	-0.677144813829556	0.139526725619811	0.809318898950896	-0.346804183686974	0.000355789597461095	0.00541254387626985	NA	NA	NA	NA	NA	NA
a4-Hydroxybenzaldehyde	YBL087C	-0.16100267967199	7.16670478188969e-07	2.64881424447511e-06	7	-0.511365295572317	0.240781106222606	0.825423513609986	-0.338463982327481	0.000502395488000708	0.00689137216154449	NA	NA	NA	NA	NA	NA
a4-Hydroxybenzaldehyde	YBL078C	-0.025349636423284	0.438063615139671	0.128493272358573	6	0.529046986614471	0.280467189501959	0.837219768362957	0.072963863860948	0.466130653984795	0.59214940212479	NA	NA	NA	NA	NA	NA
a4-Hydroxybenzaldehyde	YBL074C	0.139149011068904	1.89576278420203e-05	2.65592967344554e-05	3	0.99305717378574	0.0750610884546772	0.805922210520422	0.15705562478064	0.114925548750016	0.214891631266471	NA	NA	NA	NA	NA	NA
a4-Hydroxybenzaldehyde	YBL072C	-0.15259367144755	2.66944255975217e-06	6.70763738865993e-06	6	-0.652352745440545	0.160279837799665	0.809318898950896	-0.418819516722782	1.18193504391167e-05	0.00045990941844726	NA	NA	NA	NA	NA	NA
a4-Hydroxybenzaldehyde	YBL064C	-0.0470241397756455	0.150129568657148	0.0522401572241641	9	0.213927211086765	0.58047125901545	0.914743409667864	-0.0106375595486441	0.915492698814151	0.951402106825996	NA	NA	NA	NA	NA	NA
a4-Hydroxybenzaldehyde	YBL063W	0.123063787440786	0.000157843594492025	0.000138354607452344	5	0.801192422509352	0.103178303557044	0.809318898950896	0.238607653100988	0.0157303599699452	0.0555139189361912	NA	NA	NA	NA	NA	NA
a4-Hydroxybenzaldehyde	YBL061C	0.121727661384752	0.00018618384373202	0.000156790373296015	8	0.598716938380332	0.116827762127933	0.809318898950896	0.173144678151454	0.0818074657897895	0.167802366883604	NA	NA	NA	NA	NA	NA
a4-Hydroxybenzaldehyde	YBL059C-A	-0.0987153169913098	0.00247241884277915	0.00141855724890027	7	-0.51467179507024	0.237230914480875	0.825423513609986	NA	NA	NA	NA	NA	NA	NA	NA	NA
a4-Hydroxybenzaldehyde	YBL059W	-0.0172031945677454	0.598738880571935	0.165477933687204	7	0.775854566949916	0.040321140468295	0.805922210520422	0.0468823934278645	0.639848343770227	0.743586453954835	NA	NA	NA	NA	NA	NA
a4-Hydroxybenzaldehyde	YBL058W	0.0123823869381405	0.704879798503041	0.189053401100715	4	0.789050282117718	0.210949717882282	0.825423513609986	0.161386010692487	0.105130874853925	0.201191817563433	NA	NA	NA	NA	NA	NA
a4-Hydroxybenzaldehyde	YBL055C	0.163818256187013	4.54344234876212e-07	1.91192444596173e-06	9	0.795143811301231	0.010418135941168	0.67287084170237	0.350991951030282	0.000298106279539424	0.00477597916355286	NA	NA	NA	NA	NA	NA
a4-Hydroxybenzaldehyde	YBL037W	0.0483093209060157	0.139287484308741	0.0490291973843672	10	0.153499534929965	0.672020235014942	0.933069130533037	0.116698139485196	0.24278107374776	0.368887628520166	NA	NA	NA	NA	NA	NA
a4-Hydroxybenzaldehyde	YBL027W	-0.145565746638748	7.60088829266376e-06	1.40072797787554e-05	6	-0.691887770903242	0.127774687007139	0.809318898950896	-0.349010290584269	0.000324232230361202	0.00505684187932312	NA	NA	NA	NA	NA	NA
a4-Hydroxybenzaldehyde	YBL023C	0.147621363847023	5.62449883065418e-06	1.13888800983521e-05	5	0.354985873045631	0.557698742714113	0.914356203896545	0.239068930650929	0.0155238672851489	0.0549968032865627	NA	NA	NA	NA	NA	NA
a4-Hydroxybenzaldehyde	YBL022C	0.0844497562171311	0.00966473288701665	0.00468836220153643	8	0.293327776805187	0.480743931273174	0.887498756316011	0.23292660324133	0.0184752184439195	0.0620161131517687	NA	NA	NA	NA	NA	NA
a4-Hydroxybenzaldehyde	YBL004W	0.133327955199996	4.198732838724e-05	4.83993367332674e-05	3	0.867272791903574	0.33174166146016	0.839155285521138	0.19039823314738	0.0552630722658587	0.128622530260654	NA	NA	NA	NA	NA	NA
a4-Hydroxybenzaldehyde	YBR002C	0.135177941562426	3.27250726630242e-05	4.00452829589113e-05	7	0.548114881846464	0.202720774598783	0.824611370606945	0.268583555322375	0.00634355971387325	0.032426417840353	NA	NA	NA	NA	NA	NA
a4-Hydroxybenzaldehyde	YBR006W	-0.00210215285283439	0.948734215064579	0.237965038718714	9	0.345480826170449	0.362490016144614	0.860512653202763	0.091333459899266	0.361261294131771	0.492355159026383	NA	NA	NA	NA	NA	NA
a4-Hydroxybenzaldehyde	YBR028C	0.120341440195905	0.000220588928800222	0.000179802895937267	10	0.166616573036463	0.645477011294895	0.931193334803305	0.308737445280681	0.00159308224963407	0.0143956247518276	NA	NA	NA	NA	NA	NA
a4-Hydroxybenzaldehyde	YBR033W	-0.00160077346886314	0.960950214106556	0.240166742816628	7	0.151867227510806	0.745144983643718	0.94934579896228	0.128999674865441	0.196293964056934	0.316957137452771	NA	NA	NA	NA	NA	NA
a4-Hydroxybenzaldehyde	YBR058C-A	-0.00920421646243147	0.778307267351599	0.203817021183905	1	NA	NA	NA	NA	NA	NA	NA	NA	NA	NA	NA	NA
a4-Hydroxybenzaldehyde	YBR082C	0.0314771353695702	0.33554922420414	0.103531762885766	5	0.482537221273147	0.410368047716298	0.872185041480735	0.195104111572948	0.0494028808006487	0.118769693320236	NA	NA	NA	NA	NA	NA
a4-Hydroxybenzaldehyde	YBR084C-A	-0.126594356636377	0.000101215640806231	9.65236625043602e-05	8	-0.466347031757982	0.24410412789958	0.825423513609986	NA	NA	NA	NA	NA	NA	NA	NA	NA
a4-Hydroxybenzaldehyde	YBR095C	0.150412388880955	3.71265980377764e-06	8.39306273066576e-06	5	0.961304757747787	0.00908412856621638	0.67287084170237	0.288080190993257	0.00332343192234019	0.0220278454180601	NA	NA	NA	NA	NA	NA
a4-Hydroxybenzaldehyde	YBR102C	0.169108667334393	1.88926643582169e-07	1.01129180951106e-06	3	0.999744225817157	0.0143990132362101	0.67287084170237	0.307162729240965	0.00168809928545507	0.0148324545511567	NA	NA	NA	NA	NA	NA
a4-Hydroxybenzaldehyde	YBR115C	0.18253350980769	1.79868309973568e-08	1.82150050014738e-07	5	0.597952102876509	0.286844949623102	0.837219768362957	0.238378449343564	0.0158338459099526	0.0557786456446375	NA	NA	NA	NA	NA	NA
a4-Hydroxybenzaldehyde	YBR122C	-0.071511565196531	0.0285203724525175	0.0122113001752957	6	0.294893195648547	0.570482457101215	0.914743409667864	-0.0390186594367257	0.697009303731363	0.788702911442809	NA	NA	NA	NA	NA	NA
a4-Hydroxybenzaldehyde	YBR133C	0.0914765033624337	0.00505080100616723	0.00264880401448453	7	0.222827694695005	0.631036906159301	0.929789221131654	0.206786425950651	0.0370423731810766	0.0969053613449284	NA	NA	NA	NA	NA	NA
a4-Hydroxybenzaldehyde	YBR139W	0.0130554570512049	0.689649673335596	0.185645730243122	9	0.343588949211509	0.365300149383251	0.860512653202763	0.0662181367129636	0.508449166903794	0.630950208173503	NA	NA	NA	NA	NA	NA
a4-Hydroxybenzaldehyde	YBR143C	0.0969535817410253	0.00295460136268545	0.00165843244411174	6	0.295071873296593	0.570237762001604	0.914743409667864	0.0845964004471252	0.397905020047399	0.527221847271513	NA	NA	NA	NA	NA	NA
a4-Hydroxybenzaldehyde	YBR164C	-0.00957235024072558	0.769685652190459	0.202051606955946	8	0.65070284693411	0.0805815396096119	0.805922210520422	-0.0351131874228069	0.726066081329899	0.810942445320044	NA	NA	NA	NA	NA	NA
a4-Hydroxybenzaldehyde	YBR175W	0.070647835797484	0.0305000753039138	0.0129399610486696	5	-0.478345273847856	0.415049044355909	0.872185041480735	0.0992035649491789	0.321193395613756	0.451739912198348	NA	NA	NA	NA	NA	NA
a4-Hydroxybenzaldehyde	YBR201W	0.106403251903256	0.00109962353591481	0.000709266360874025	7	0.80962098160589	0.0273342709284747	0.772273151154785	0.205302567376303	0.0384519065784364	0.0995676349609128	NA	NA	NA	NA	NA	NA
a4-Hydroxybenzaldehyde	YBR208C	0.0805307852402009	0.01362053900869	0.00633953333273219	12	0.404254732791912	0.192446517741922	0.817385455372325	0.0925259759218126	0.354999318123909	0.486720062240835	NA	NA	NA	NA	NA	NA
a4-Hydroxybenzaldehyde	YBR222C	0.00943734575651877	0.772844191491125	0.202728390881662	8	0.573343245814829	0.137336957263446	0.809318898950896	0.09053920993973	0.365469557621178	0.495469155149102	NA	NA	NA	NA	NA	NA
a4-Hydroxybenzaldehyde	YBR223C	0.0659280390270261	0.0435217373885728	0.0177063775919357	7	0.412205669179195	0.358121618839819	0.859028082933998	0.213608828369557	0.0311069696878998	0.0857028065188333	NA	NA	NA	NA	NA	NA
a4-Hydroxybenzaldehyde	YBR238C	0.151710669487313	3.05250509455345e-06	7.36548962081848e-06	8	0.164563738793469	0.696968465437002	0.938581067640702	0.307446027670867	0.00167063548817679	0.0147697604209756	NA	NA	NA	NA	NA	NA
a4-Hydroxybenzaldehyde	YBR243C	-0.0564380030857605	0.0840623214216185	0.0315705557729153	11	-0.023176748651446	0.946073477395594	0.989307034670661	-0.0888949201024568	0.374276986631862	0.504207339504063	NA	NA	NA	NA	NA	NA
a4-Hydroxybenzaldehyde	YBR248C	0.198015798410486	9.52514066707773e-10	2.25550178194729e-08	10	0.659555759186875	0.0380012129333532	0.805922210520422	0.452345461414495	1.81543904673208e-06	0.000150497265903007	NA	NA	NA	NA	NA	NA
a4-Hydroxybenzaldehyde	YBR251W	-0.0329513879012925	0.313395341626003	0.0977759930790238	8	0.190929717951069	0.650611858443804	0.931578634314413	0.00909872711261769	0.927681728094697	0.960075897358723	NA	NA	NA	NA	NA	NA
a4-Hydroxybenzaldehyde	YBR262C	-0.0416883366683548	0.202085704446412	0.0675272732354414	7	-0.0523822595526024	0.911195067319405	0.985086016076388	0.00504652975140588	0.959851755792325	0.978684088481378	NA	NA	NA	NA	NA	NA
a4-Hydroxybenzaldehyde	YBR264C	0.0235423141487798	0.471424164189541	0.136558383114026	6	0.0150609795985324	0.977410238766596	0.990407640648544	0.0474333699915905	0.635916379837531	0.740345079699486	NA	NA	NA	NA	NA	NA
a4-Hydroxybenzaldehyde	YBR265W	0.194066718603511	2.0628784338351e-09	3.74288685232337e-08	12	0.510647477596797	0.0897975923412535	0.809318898950896	0.286939836808129	0.00345582124924247	0.022462838120076	NA	NA	NA	NA	NA	NA
a4-Hydroxybenzaldehyde	YBR278W	-0.015971941338465	0.625161658309245	0.171289645554331	3	0.858472680178492	0.342827493254659	0.848433488619015	0.0665089677276297	0.506584649685446	0.629516444970834	NA	NA	NA	NA	NA	NA
a4-Hydroxybenzaldehyde	YBR279W	0.115937498724639	0.000373599909854366	0.000281224128132073	2	NA	NA	NA	0.21188538820486	0.0325247575274454	0.0886756973579542	NA	NA	NA	NA	NA	NA
a4-Hydroxybenzaldehyde	YBR289W	0.138785012481935	1.99428826427483e-05	2.76134426937102e-05	7	0.369422186140431	0.414753025867994	0.872185041480735	0.239354774150213	0.0153970907320088	0.0548048282433666	NA	NA	NA	NA	NA	NA
a4-Hydroxybenzaldehyde	YBR297W	0.0378860198880624	0.246376318567429	0.0798815081383546	8	0.32396995512807	0.433721483242161	0.875545194889895	0.209981769494817	0.0341537459143519	0.091907033749733	NA	NA	NA	NA	NA	NA
a4-Hydroxybenzaldehyde	YBR298C	0.00352659874364528	0.914103021796471	0.231355903176295	5	-0.645944102526074	0.239008138224893	0.825423513609986	0.00468857185993861	0.962697408220084	0.980612343661117	NA	NA	NA	NA	NA	NA
a4-Hydroxybenzaldehyde	YBR299W	0.0233176548474373	0.475666616295762	0.137473761075431	7	0.319456190540916	0.484918189997579	0.888847710797902	0.201445689642671	0.042326939820817	0.106468819602055	NA	NA	NA	NA	NA	NA
a4-Hydroxybenzaldehyde	YCL058C	-0.0356597567184217	0.275257736605585	0.0877188192347678	1	NA	NA	NA	-0.177227705384264	0.0747513393382707	0.15742918299518	NA	NA	NA	NA	NA	NA
a4-Hydroxybenzaldehyde	YCL043C	0.100646340286481	0.00202730309793395	0.00119709256063311	6	0.604813519171681	0.20339993032986	0.824611370606945	0.148256936366718	0.136988618067486	0.244028307488639	NA	NA	NA	NA	NA	NA
a4-Hydroxybenzaldehyde	YCL034W	0.0288558509983201	0.377361988882866	0.113939431924008	9	0.291418198532045	0.446752931054393	0.882613600170697	0.00851967884480267	0.932272831249113	0.962737063503326	NA	NA	NA	NA	NA	NA
a4-Hydroxybenzaldehyde	YCL027W	0.0249395113276493	0.445512762738487	0.130295283981917	10	-0.211422970076566	0.557636757385183	0.914356203896545	0.0644198731949769	0.520056048381504	0.641103576884096	NA	NA	NA	NA	NA	NA
a4-Hydroxybenzaldehyde	YCL025C	0.122669374674692	0.000165756933827059	0.000143480196344684	9	0.510160692507055	0.160558012061604	0.809318898950896	0.388976952456026	5.33662745288841e-05	0.00153394517741315	NA	NA	NA	NA	NA	NA
a4-Hydroxybenzaldehyde	YCL018W	0.194749895761534	1.80681521229269e-09	3.36570666801961e-08	17	0.548226837671346	0.0226961438550097	0.743177681667433	0.271445889267366	0.00578547868276612	0.030166762138033	NA	NA	NA	NA	NA	NA
a4-Hydroxybenzaldehyde	YCL005W-A	-0.0995681769929015	0.00226583840916098	0.00131624775015105	4	-0.413641711700166	0.586358288299834	0.917301382540857	NA	NA	NA	NA	NA	NA	NA	NA	NA
a4-Hydroxybenzaldehyde	YCL004W	0.0483210315369624	0.139191534271696	0.0490077706061615	5	0.63461855372617	0.250084659049003	0.829809301387158	0.209051575338725	0.0349743950749983	0.0932869881111252	NA	NA	NA	NA	NA	NA
a4-Hydroxybenzaldehyde	YCR012W	0.0577933512657258	0.0768699803272747	0.0291911208057927	5	0.662795297286725	0.22278453610739	0.825423513609986	0.127601108338828	0.20122942262783	0.322689177861281	NA	NA	NA	NA	NA	NA
a4-Hydroxybenzaldehyde	YCR014C	0.10981531142062	0.000754416605158345	0.00051263932323659	5	0.188004744045059	0.762042647685097	0.952048463236548	0.180589939453156	0.0693158845240535	0.150013946075515	NA	NA	NA	NA	NA	NA
a4-Hydroxybenzaldehyde	YCR019W	0.125290900841051	0.000119421598380251	0.000109837058546748	5	0.970112358131964	0.00617468348504738	0.643613714172968	0.310725806155543	0.0014800415015245	0.0136545764334196	NA	NA	NA	NA	NA	NA
a4-Hydroxybenzaldehyde	YCR023C	0.0754011114783763	0.0209157021963446	0.00926476800350383	9	0.152060934429973	0.696131074484492	0.938581067640702	0.151446560906742	0.128645941096433	0.232690008617793	NA	NA	NA	NA	NA	NA
a4-Hydroxybenzaldehyde	YCR043C	0.0264417471436618	0.418579976919636	0.123791934266728	6	0.437717427717198	0.38535643217693	0.863969200962233	-0.0522231773378637	0.602169052227625	0.714162757358908	NA	NA	NA	NA	NA	NA
a4-Hydroxybenzaldehyde	YCR044C	0.110986114544587	0.000661300688548999	0.000458281404342965	6	0.416334782422408	0.411580448482952	0.872185041480735	0.221044553308137	0.0255739778658988	0.0754776702941341	NA	NA	NA	NA	NA	NA
a4-Hydroxybenzaldehyde	YCR046C	-0.0871584284856154	0.00756465502022251	0.00378527556578077	7	-0.193737619813015	0.677238387405694	0.933091997100406	-0.0481305975095526	0.630955177847999	0.736092926226913	NA	NA	NA	NA	NA	NA
a4-Hydroxybenzaldehyde	YCR048W	0.162609552588626	5.53058508514477e-07	2.17042542518813e-06	7	0.298044975765309	0.51619360285237	0.897397633237429	0.155247533892494	0.119218585750306	0.220689420871117	NA	NA	NA	NA	NA	NA
a4-Hydroxybenzaldehyde	YCR059C	0.133430877538575	4.14126928834697e-05	4.79173174901348e-05	8	0.31978538250141	0.440025972646422	0.879237632501046	0.26652032880324	0.00677492038987525	0.033933926996573	NA	NA	NA	NA	NA	NA
a4-Hydroxybenzaldehyde	YCR073W-A	0.0123235058475862	0.706217892829353	0.189303262081859	8	0.262018062993752	0.530738578408497	0.899840506309721	NA	NA	NA	NA	NA	NA	NA	NA	NA
a4-Hydroxybenzaldehyde	YCR079W	0.125688965480178	0.000113558119963466	0.000105275843472026	8	0.384045199052964	0.347586253689673	0.851508176363679	0.208374142870389	0.0355824299626293	0.0944461714089278	NA	NA	NA	NA	NA	NA
a4-Hydroxybenzaldehyde	YCR088W	0.0476139275991757	0.145076762366771	0.0507855213735306	8	0.0130899598993829	0.975459128702057	0.990407640648544	0.0701825479551855	0.483341560499308	0.609100871320182	NA	NA	NA	NA	NA	NA
a4-Hydroxybenzaldehyde	YCR089W	0.125576554993717	0.000115185851585212	0.000106502171120563	8	0.163734701594658	0.698440269673239	0.938581067640702	0.206226008815001	0.037569541359087	0.0978587325018112	NA	NA	NA	NA	NA	NA
a4-Hydroxybenzaldehyde	YCR102C	-0.0897079575017938	0.00597140070405036	0.00306271994224916	8	-0.363138767998198	0.376605520951933	0.861943851015423	-0.214598715961275	0.030316516011683	0.0843026113693858	NA	NA	NA	NA	NA	NA
a4-Hydroxybenzaldehyde	YDL248W	-0.0409987147300543	0.209655972822157	0.0696594698646686	9	0.163731203478509	0.673811418989975	0.933091997100406	0.0429065366993071	0.668511774008545	0.765696305031814	NA	NA	NA	NA	NA	NA
a4-Hydroxybenzaldehyde	YDL246C	-0.0400455478320788	0.220453730443988	0.0724519594505196	4	0.355549693132006	0.644450306867995	0.931193334803305	0.0809964590123356	0.418358019422538	0.546723297029225	NA	NA	NA	NA	NA	NA
a4-Hydroxybenzaldehyde	YDL241W	-0.0474669890272927	0.146323276044483	0.0511577840855873	4	-0.344507794847902	0.655492205152098	0.931578634314413	-0.165541090066932	0.0963582410168258	0.189333771221805	NA	NA	NA	NA	NA	NA
a4-Hydroxybenzaldehyde	YDL240W	0.147262549237218	5.92978874978589e-06	1.17011824804686e-05	11	0.547944979491283	0.0809776711091185	0.805922210520422	0.310298510390162	0.00150370080296454	0.0137355823274298	NA	NA	NA	NA	NA	NA
a4-Hydroxybenzaldehyde	YDL239C	0.0562137414771196	0.0853032374833237	0.0319935936958058	10	0.156095833598125	0.666739409916388	0.93261714483979	0.0802804188881496	0.422497656567729	0.550498085550663	NA	NA	NA	NA	NA	NA
a4-Hydroxybenzaldehyde	YDL238C	0.112772710760286	0.000539565965888479	0.000383039217915032	7	0.828851294355194	0.0211768365305628	0.742137218358935	0.236445548832113	0.0167302572021138	0.0578230037438616	NA	NA	NA	NA	NA	NA
a4-Hydroxybenzaldehyde	YDL236W	0.156462974420727	1.47012614311876e-06	4.36071277037023e-06	12	0.458294030024609	0.134034074286515	0.809318898950896	0.261490442659156	0.00793707933290004	0.0367909009927884	NA	NA	NA	NA	NA	NA
a4-Hydroxybenzaldehyde	YDL235C	-0.0461900142323125	0.157502946405386	0.0544576477496954	5	0.20748023662624	0.737735737316177	0.948119880737666	-0.127240591681255	0.202515993174448	0.3241162509675	NA	NA	NA	NA	NA	NA
a4-Hydroxybenzaldehyde	YDL233W	0.0269164917545906	0.410271713694921	0.121824808062817	6	0.287092431770269	0.581192727791753	0.914743409667864	0.202836724958712	0.0408934387515681	0.104145356036941	NA	NA	NA	NA	NA	NA
a4-Hydroxybenzaldehyde	YDL232W	0.0131410652430177	0.687721356954583	0.18530517109468	6	0.460527605626379	0.35804424573339	0.859028082933998	0.0721622821028075	0.471056213907982	0.596775535670799	NA	NA	NA	NA	NA	NA
a4-Hydroxybenzaldehyde	YDL231C	0.0674302609967843	0.0389448870065937	0.0160547174756669	7	-0.0813784725177514	0.86230461352104	0.97294565183218	0.0122902839199725	0.902423375512139	0.943150321200335	NA	NA	NA	NA	NA	NA
a4-Hydroxybenzaldehyde	YDL227C	0.0712966695843743	0.0290023010684222	0.012391060916837	1	NA	NA	NA	0.130286715322818	0.191829793040766	0.311081996550096	NA	NA	NA	NA	NA	NA
a4-Hydroxybenzaldehyde	YDL226C	0.1781753367234	3.93649775759607e-08	3.33679180422911e-07	9	0.534022557567503	0.13861951483508	0.809318898950896	0.246417507123452	0.0125373070940376	0.0479688271424048	NA	NA	NA	NA	NA	NA
a4-Hydroxybenzaldehyde	YDL225W	0.0917675899553131	0.00491220437102495	0.00258387883558199	5	0.424960383570765	0.475681650568108	0.885539341554029	0.274690867101854	0.00520588816308358	0.0281186782746346	NA	NA	NA	NA	NA	NA
a4-Hydroxybenzaldehyde	YDL219W	0.0377152137590829	0.248514073761715	0.0804812357149207	4	0.598651577628936	0.401348422371064	0.871351486833219	0.0639486313221883	0.52311977251096	0.643355213666458	NA	NA	NA	NA	NA	NA
a4-Hydroxybenzaldehyde	YDL218W	0.0239859469095837	0.46310815677385	0.134540056962821	6	-0.305482753559907	0.55602965106209	0.914356203896545	0.0560421452442228	0.575846306735177	0.690677474213716	NA	NA	NA	NA	NA	NA
a4-Hydroxybenzaldehyde	YDL217C	0.0929505645072686	0.004383604687143	0.00235639933372586	2	NA	NA	NA	0.184917810593454	0.0627947447721844	0.140216258565094	NA	NA	NA	NA	NA	NA
a4-Hydroxybenzaldehyde	YDL216C	0.0813948649978114	0.0126427316012125	0.00594714129790729	7	0.627026866820224	0.131783941619787	0.809318898950896	0.252607713628008	0.010423492976406	0.0430356715389888	NA	NA	NA	NA	NA	NA
a4-Hydroxybenzaldehyde	YDL214C	-0.011258011336054	0.730584705513632	0.194269353937764	5	0.754317093080711	0.140671404549868	0.809318898950896	0.0432864911803757	0.665751039720637	0.76452438209236	NA	NA	NA	NA	NA	NA
a4-Hydroxybenzaldehyde	YDL213C	0.0474909354129688	0.146119577179711	0.0511121482097004	4	0.0631981040249927	0.936801895975007	0.989307034670661	0.0433357537572543	0.665393425308586	0.76452438209236	NA	NA	NA	NA	NA	NA
a4-Hydroxybenzaldehyde	YDL212W	-0.10552803583119	0.00120913562564531	0.000769598621022383	4	-0.769414487020328	0.230585512979673	0.825423513609986	-0.284473001828884	0.00375850726844895	0.023240839618008	NA	NA	NA	NA	NA	NA
a4-Hydroxybenzaldehyde	YDL210W	-0.0409272868256075	0.21045163050903	0.0698549453555493	8	-0.323745710908981	0.434058367925554	0.875545194889895	0.0329752331739568	0.742141675795658	0.822562647568816	NA	NA	NA	NA	NA	NA
a4-Hydroxybenzaldehyde	YDL209C	0.116395546693738	0.000353972921405252	0.000268475217235909	4	0.644249634311762	0.355750365688238	0.857486407858236	0.306349178883812	0.00173917348430901	0.0151647444058652	NA	NA	NA	NA	NA	NA
a4-Hydroxybenzaldehyde	YDL207W	0.192130755343841	2.99540754183027e-09	4.78360867384258e-08	5	0.816014760204854	0.0920755111137747	0.809318898950896	0.463873571514568	9.09147321250655e-07	9.81192958029009e-05	NA	NA	NA	NA	NA	NA
a4-Hydroxybenzaldehyde	YDL204W	-0.0582571676533483	0.0745268419899295	0.0284171841694668	9	-0.48139306697299	0.189508496603759	0.815535461973268	-0.0731045235261988	0.465269242965763	0.591277509389949	NA	NA	NA	NA	NA	NA
a4-Hydroxybenzaldehyde	YDL202W	-0.0326487825694222	0.317862413352243	0.0988165976150101	7	0.597418218580677	0.156629472521978	0.809318898950896	-0.00674202555133846	0.946380544988531	0.972215646072988	NA	NA	NA	NA	NA	NA
a4-Hydroxybenzaldehyde	YDL201W	0.143823645731836	9.77953459202141e-06	1.6601301621359e-05	9	0.067547993304496	0.862914506557575	0.97294565183218	0.286487855392026	0.00350958883741242	0.0227091042420804	NA	NA	NA	NA	NA	NA
a4-Hydroxybenzaldehyde	YDL197C	0.0548322553633632	0.0932769999281875	0.0345757986214142	7	0.129869704449931	0.781380898682204	0.954181307006556	0.0962426273155386	0.33591929799246	0.467508122753497	NA	NA	NA	NA	NA	NA
a4-Hydroxybenzaldehyde	YDL195W	0.094951046822642	0.00360566795141676	0.00197322065472441	5	0.109805744983336	0.860472446827462	0.972418437734099	0.253118367078158	0.0102639526546211	0.0426050864908801	NA	NA	NA	NA	NA	NA
a4-Hydroxybenzaldehyde	YDL194W	0.0293005963309468	0.370050414972196	0.11217032432482	6	0.082051379153716	0.877199133804336	0.975822595821167	0.0515288638281437	0.607011488406442	0.717822144652646	NA	NA	NA	NA	NA	NA
a4-Hydroxybenzaldehyde	YDL193W	0.136794012909675	2.62528494436614e-05	3.40869359653515e-05	8	0.436198417016702	0.279950023871188	0.837219768362957	0.176662199394465	0.0756983599211951	0.15878732961905	NA	NA	NA	NA	NA	NA
a4-Hydroxybenzaldehyde	YDL192W	-0.0906449530986096	0.0054663874924216	0.00283272434047784	7	-0.140611970454289	0.763642546969819	0.95249340037426	-0.291385803768486	0.00296498711832576	0.0206481541309947	NA	NA	NA	NA	NA	NA
a4-Hydroxybenzaldehyde	YDL191W	-0.143041914085343	1.09401304758122e-05	1.81524060720105e-05	7	-0.695809778887858	0.082529882098725	0.805922210520422	-0.334389371592018	0.000592590517016375	0.00784633740123534	NA	NA	NA	NA	NA	NA
a4-Hydroxybenzaldehyde	YDL189W	0.150072499523934	3.90686755774858e-06	8.66387000987654e-06	2	NA	NA	NA	0.328248230742215	0.000756828947263334	0.00915235005992869	NA	NA	NA	NA	NA	NA
a4-Hydroxybenzaldehyde	YDL187C	-0.0724968620595929	0.0263979166637038	0.0114109575442612	3	-0.982851506658156	0.118067587826176	0.809318898950896	-0.124868648479221	0.21112806886307	0.333513547057929	NA	NA	NA	NA	NA	NA
a4-Hydroxybenzaldehyde	YDL182W	0.178181739080613	3.93202606871993e-08	3.33679180422911e-07	15	0.241995188585036	0.384871664646532	0.863969200962233	0.286774269849383	0.00347543074572559	0.0225646581901821	NA	NA	NA	NA	NA	NA
a4-Hydroxybenzaldehyde	YDL180W	0.0107197108455935	0.743000940865127	0.196784409484835	11	-0.0203885066992171	0.952554299837586	0.989572636009159	0.0528379170473844	0.597895967669252	0.711011421012083	NA	NA	NA	NA	NA	NA
a4-Hydroxybenzaldehyde	YDL178W	-0.0182862204721343	0.575924152241607	0.160570099725593	7	0.763868056032789	0.0456109941740906	0.805922210520422	0.0927916655294708	0.35361341276876	0.485052451088083	NA	NA	NA	NA	NA	NA
a4-Hydroxybenzaldehyde	YDL176W	0.147079582643192	6.09149505779047e-06	1.19527460000104e-05	7	0.237426507707334	0.608196259515011	0.92375042506305	0.209805908832109	0.0343076415155583	0.09204489187101	NA	NA	NA	NA	NA	NA
a4-Hydroxybenzaldehyde	YDL175C	0.0288700077531176	0.377127891790995	0.113920190990988	6	0.513816172268578	0.297101289821152	0.837219768362957	0.185698214926745	0.0616737971790826	0.139051683036796	NA	NA	NA	NA	NA	NA
a4-Hydroxybenzaldehyde	YDL174C	-0.0541792887310916	0.0972482623906729	0.035867050808959	8	-0.0103026203008331	0.980683953843879	0.991775933041021	0.0297285063672302	0.766765498700699	0.841500125204912	NA	NA	NA	NA	NA	NA
a4-Hydroxybenzaldehyde	YDL173W	0.0672527466823156	0.039463521781916	0.0162541320722264	9	0.0897530638627226	0.818379544446683	0.962370294630964	0.216113459566613	0.0291398844616959	0.0819067022707127	NA	NA	NA	NA	NA	NA
a4-Hydroxybenzaldehyde	YDL171C	-0.0850083820339822	0.00919337992857668	0.00449246643559641	13	-0.368974238247883	0.214727447743554	0.825423513609986	-0.133941754241603	0.1795539491758	0.297006532471248	NA	NA	NA	NA	NA	NA
a4-Hydroxybenzaldehyde	YDL168W	-0.0251565539178518	0.441561649931658	0.129410639598318	6	-0.203359306192138	0.699166003519531	0.938581067640702	0.0341376542744433	0.733387007806143	0.816778365391577	NA	NA	NA	NA	NA	NA
a4-Hydroxybenzaldehyde	YDL167C	0.135231097959215	3.24900057875513e-05	3.988699463767e-05	5	-0.351239864953149	0.562161053008847	0.914743409667864	0.180475514753909	0.0694954598997835	0.150288858460023	NA	NA	NA	NA	NA	NA
a4-Hydroxybenzaldehyde	YDL166C	0.060812078089409	0.0626428218140709	0.0244257716530364	5	-0.315706376768322	0.604811147884903	0.923733351659104	0.0771725084776693	0.440737136620725	0.567924402223597	NA	NA	NA	NA	NA	NA
a4-Hydroxybenzaldehyde	YDL165W	0.0231009664253408	0.479778272564025	0.138461579634748	5	0.28799238445233	0.638450476474434	0.92979617270329	0.00539375300527113	0.957091921315282	0.977252015337989	NA	NA	NA	NA	NA	NA
a4-Hydroxybenzaldehyde	YDL160C-A	0.0239859374300476	0.463108333593518	0.134540056962821	4	0.89104489277611	0.10895510722389	0.809318898950896	NA	NA	NA	NA	NA	NA	NA	NA	NA
a4-Hydroxybenzaldehyde	YDL160C	0.173324859767982	9.20359631885723e-08	6.15505164769483e-07	3	0.966257779577458	0.165848194078572	0.810207567148622	0.20341871937138	0.0403058177813372	0.103077868691034	NA	NA	NA	NA	NA	NA
a4-Hydroxybenzaldehyde	YDL159W	0.13867163007405	2.0259595924928e-05	2.79412043733155e-05	3	-0.582313051247663	0.604295607405476	0.923630126732921	0.35755866576182	0.000224776169327276	0.00400535728520877	NA	NA	NA	NA	NA	NA
a4-Hydroxybenzaldehyde	YDL158C	-0.0208751251643545	0.523112433634508	0.148755169351495	1	NA	NA	NA	-0.0797629733834719	0.425503815792406	0.55328070614516	NA	NA	NA	NA	NA	NA
a4-Hydroxybenzaldehyde	YDL157C	0.0336517254321698	0.30321590520164	0.0952595744747503	5	-0.173714582333505	0.77993723193196	0.954181307006556	0.0306807826026025	0.759517929237296	0.83565233380483	NA	NA	NA	NA	NA	NA
a4-Hydroxybenzaldehyde	YDL156W	0.143002022499675	1.10027451674136e-05	1.82278203285072e-05	2	NA	NA	NA	0.497036163060156	1.07343741775149e-07	3.40489536388609e-05	NA	NA	NA	NA	NA	NA
a4-Hydroxybenzaldehyde	YDL155W	0.166091079645936	3.12704729271385e-07	1.45044112931326e-06	7	0.591694236050627	0.161680754542065	0.809318898950896	0.232361667994328	0.0187694895969153	0.0624557769018938	NA	NA	NA	NA	NA	NA
a4-Hydroxybenzaldehyde	YDL154W	0.100291432923735	0.00210315624340081	0.00123613568533309	5	0.864386303688371	0.0587153241627858	0.805922210520422	0.263563784837044	0.00743827855711515	0.035542030280604	NA	NA	NA	NA	NA	NA
a4-Hydroxybenzaldehyde	YDL150W	0.137780646299422	2.29202022685075e-05	3.07323327806865e-05	6	0.163920548475717	0.756321445446764	0.950822626823576	0.260333743986405	0.00822798641464666	0.0374714030985501	NA	NA	NA	NA	NA	NA
a4-Hydroxybenzaldehyde	YDL147W	0.0891935096125165	0.0062661756257736	0.00319620273524751	5	0.752896925671459	0.1418599882658	0.809318898950896	0.253142556721888	0.0102564486260346	0.0426050864908801	NA	NA	NA	NA	NA	NA
a4-Hydroxybenzaldehyde	YDL146W	0.150270705679691	3.79246519794572e-06	8.55336684488564e-06	7	0.853402486060661	0.0145808252084252	0.67287084170237	0.249280883660367	0.0115170749531118	0.0454956275772095	NA	NA	NA	NA	NA	NA
a4-Hydroxybenzaldehyde	YDL143W	0.175944071110426	5.83516242157517e-08	4.50399772414601e-07	6	0.527805660119947	0.281809247454976	0.837219768362957	0.265038098264353	0.00710063978250257	0.0349646506263507	NA	NA	NA	NA	NA	NA
a4-Hydroxybenzaldehyde	YDL142C	0.0405314615909578	0.214900406565165	0.0710110683568647	6	0.903899585965027	0.0134091767904654	0.67287084170237	0.179039210011664	0.0717817224273513	0.153377456960945	NA	NA	NA	NA	NA	NA
a4-Hydroxybenzaldehyde	YDL141W	0.12626679399217	0.000105527344178949	9.96828904447033e-05	3	0.939146983592161	0.223235629251634	0.825423513609986	0.182023252925461	0.0670981163581757	0.146648116068042	NA	NA	NA	NA	NA	NA
a4-Hydroxybenzaldehyde	YDL140C	0.107053313863314	0.00102429289880634	0.000666834763408683	4	0.616483161045922	0.383516838954078	0.863969200962233	0.23573960494562	0.0170684182597536	0.0586374489163909	NA	NA	NA	NA	NA	NA
a4-Hydroxybenzaldehyde	YDL137W	0.0308449863915894	0.345349738523163	0.10611040336655	8	0.3348550547826	0.417501260134875	0.872185041480735	0.0691873394532838	0.489581468426205	0.614798243556069	NA	NA	NA	NA	NA	NA
a4-Hydroxybenzaldehyde	YDL132W	0.121872734254062	0.000182890139959183	0.000155098158432413	5	0.424618015207074	0.476076282811048	0.885539341554029	0.192499699083003	0.0525792147520652	0.124337536675864	NA	NA	NA	NA	NA	NA
a4-Hydroxybenzaldehyde	YDL130W-A	-0.0631656519008171	0.0531238609779686	0.0210609287989643	8	0.0283892885233238	0.946798677597868	0.989307034670661	NA	NA	NA	NA	NA	NA	NA	NA	NA
a4-Hydroxybenzaldehyde	YDL130W	-0.154481845931844	1.99889127637015e-06	5.45434996316205e-06	6	-0.805703920158572	0.0529590175482619	0.805922210520422	-0.363230573709391	0.000175261867970273	0.0034332119342122	NA	NA	NA	NA	NA	NA
a4-Hydroxybenzaldehyde	YDL127W	0.150113005188902	3.88322291069392e-06	8.6487086085081e-06	8	0.468531559967658	0.241602531402206	0.825423513609986	0.330678138798131	0.00068741960585628	0.00857848164720844	NA	NA	NA	NA	NA	NA
a4-Hydroxybenzaldehyde	YDL125C	-0.0464807595735677	0.154902369916104	0.0536603657366082	5	0.647891001807243	0.237117852763897	0.825423513609986	-0.0967464902105178	0.333383631764301	0.465224292191218	NA	NA	NA	NA	NA	NA
a4-Hydroxybenzaldehyde	YDL124W	0.064637591737774	0.0478079238314433	0.0192206850794057	8	0.177688635572727	0.673780143522536	0.933091997100406	0.034438473335222	0.731126916198743	0.815213637554933	NA	NA	NA	NA	NA	NA
a4-Hydroxybenzaldehyde	YDL123W	0.04682499572534	0.151865590112992	0.0527785089906862	4	-0.23088635126013	0.76911364873987	0.952620822155473	0.178407301575946	0.0728066131725715	0.154588051698657	NA	NA	NA	NA	NA	NA
a4-Hydroxybenzaldehyde	YDL122W	0.12121967761506	0.000198160996533117	0.000164987107713367	4	0.36176258912863	0.63823741087137	0.92979617270329	0.128588375928603	0.19773625849891	0.31874114769484	NA	NA	NA	NA	NA	NA
a4-Hydroxybenzaldehyde	YDL119C	-0.0507791007260686	0.120153518349711	0.0431086411400734	6	0.502657423925004	0.309515703894043	0.837219768362957	0.0304876489944746	0.7609861698403	0.836602131748321	NA	NA	NA	NA	NA	NA
a4-Hydroxybenzaldehyde	YDL117W	0.151332314280642	3.23228246738287e-06	7.59522340494279e-06	6	0.930946814395605	0.0069878790453323	0.649157180860155	0.249107078182239	0.0115768667921379	0.0455951378314121	NA	NA	NA	NA	NA	NA
a4-Hydroxybenzaldehyde	YDL115C	0.0795819156310422	0.0147705802753999	0.00680151670389257	6	0.423201653753079	0.403095151232516	0.871351486833219	0.19951450250613	0.0443862769879031	0.11024294588398	NA	NA	NA	NA	NA	NA
a4-Hydroxybenzaldehyde	YDL113C	0.0840390606704193	0.0100248634209056	0.00483786432386641	6	0.493091810625613	0.320307340516471	0.837219768362957	0.230271463650214	0.0198936396605834	0.064654328896896	NA	NA	NA	NA	NA	NA
a4-Hydroxybenzaldehyde	YDL112W	0.137219747033887	2.47619720033086e-05	3.26672861131297e-05	4	0.288896226275057	0.711103773724943	0.942481000249774	0.184514983291127	0.0633798125858716	0.140855836650241	NA	NA	NA	NA	NA	NA
a4-Hydroxybenzaldehyde	YDL107W	-6.05992048351935e-05	0.998521134540395	0.247344322259742	7	0.33450440901083	0.463357621681577	0.885539341554029	0.193256189871593	0.0516397363195115	0.122921053577863	NA	NA	NA	NA	NA	NA
a4-Hydroxybenzaldehyde	YDL106C	0.118182561854171	0.000286239841997202	0.000224412049434627	5	0.477519431087874	0.415972674571881	0.872185041480735	0.388982231430223	5.33527154141317e-05	0.00153394517741315	NA	NA	NA	NA	NA	NA
a4-Hydroxybenzaldehyde	YDL105W	0.12561965265909	0.000114559206968312	0.000106063156286756	4	0.311237587623092	0.688762412376908	0.937178795578871	0.27194574879738	0.00569262229528002	0.0299139277032891	NA	NA	NA	NA	NA	NA
a4-Hydroxybenzaldehyde	YDL104C	0.0812166900013315	0.0128391228342965	0.00601925688124275	6	0.42741979883004	0.397912468419247	0.869546579658076	0.165208667980649	0.0970381373031823	0.190153527020967	NA	NA	NA	NA	NA	NA
a4-Hydroxybenzaldehyde	YDL103C	0.0961070484372501	0.00321550809398752	0.00178693239396691	7	0.402918533384767	0.370127436722264	0.860679019214528	0.172087099319927	0.083719324003849	0.170684263528832	NA	NA	NA	NA	NA	NA
a4-Hydroxybenzaldehyde	YDL100C	0.104132043821484	0.00140479975429235	0.00087344414575837	10	0.162717148127806	0.653331743871137	0.931578634314413	0.0318158668742931	0.750906191731702	0.830147548648112	NA	NA	NA	NA	NA	NA
a4-Hydroxybenzaldehyde	YDL098C	0.0588577630626034	0.0715796209395842	0.0274507371369614	2	NA	NA	NA	0.12669600634144	0.204470623179203	0.325876836050444	NA	NA	NA	NA	NA	NA
a4-Hydroxybenzaldehyde	YDL097C	0.116920719035297	0.00033265595563177	0.000254657354139063	7	0.791710561984858	0.0338733297626516	0.787430753975682	0.311775364646121	0.00142335481734452	0.0133907722947544	NA	NA	NA	NA	NA	NA
a4-Hydroxybenzaldehyde	YDL095W	0.186895356630726	8.0570092796028e-09	9.62081337434432e-08	12	0.524038762265426	0.08031658888344	0.805922210520422	0.34888138094804	0.000326002788323979	0.00506721725329664	NA	NA	NA	NA	NA	NA
a4-Hydroxybenzaldehyde	YDL092W	0.0779080960953621	0.0170086370143249	0.00771762392930001	2	NA	NA	NA	0.179747783885945	0.0706463666691407	0.151745106026093	NA	NA	NA	NA	NA	NA
a4-Hydroxybenzaldehyde	YDL090C	0.0638301867295264	0.0506657686334521	0.0201838124940128	6	0.153792373321244	0.77113019586033	0.953413016401862	0.126743975110468	0.204297912448359	0.325876836050444	NA	NA	NA	NA	NA	NA
a4-Hydroxybenzaldehyde	YDL089W	0.0105371780768398	0.747226558664671	0.197566487566795	10	0.224233049349524	0.533418128273054	0.900702431204306	0.0340445908671298	0.734086667219927	0.817100104693064	NA	NA	NA	NA	NA	NA
a4-Hydroxybenzaldehyde	YDL088C	0.14341937669162	1.03642325962458e-05	1.74103799621959e-05	4	0.793839650054572	0.206160349945428	0.825402166792259	0.272735648134527	0.00554858405521019	0.0294688029673188	NA	NA	NA	NA	NA	NA
a4-Hydroxybenzaldehyde	YDL087C	0.103907914974485	0.00143880244468155	0.000891411862105019	5	0.669352059745961	0.216557670628051	0.825423513609986	0.340661359913174	0.000459163197676182	0.00642154887703609	NA	NA	NA	NA	NA	NA
a4-Hydroxybenzaldehyde	YDL086C-A	-0.0328119344471788	0.315448808747387	0.0983068863376508	3	-0.225457859082357	0.855224406931776	0.970929051340777	NA	NA	NA	NA	NA	NA	NA	NA	NA
a4-Hydroxybenzaldehyde	YDL085W	-0.0192962288935388	0.555024139434535	0.15564384000415	11	-0.0663482628383851	0.846318068745214	0.969025544798197	0.0369830755685348	0.71210261239569	0.800870417401366	NA	NA	NA	NA	NA	NA
a4-Hydroxybenzaldehyde	YDL084W	0.0775559376824708	0.017515659463544	0.00791939129445261	8	0.37388474986982	0.36155788255539	0.860512653202763	-0.00649945508230842	0.948307002062332	0.972450582355751	NA	NA	NA	NA	NA	NA
a4-Hydroxybenzaldehyde	YDL083C	-0.140496441888673	1.56983416949096e-05	2.3205109129893e-05	6	-0.666545061792129	0.148249500330443	0.809318898950896	-0.380523850561936	7.97246097644784e-05	0.00202677674601252	NA	NA	NA	NA	NA	NA
a4-Hydroxybenzaldehyde	YDL081C	-0.182399975333421	1.84289436531368e-08	1.82601826648215e-07	8	-0.674861910531521	0.0663380819403293	0.805922210520422	-0.449386693008228	2.15931148231487e-06	0.000151698420309848	NA	NA	NA	NA	NA	NA
a4-Hydroxybenzaldehyde	YDL079C	-0.0116116183294393	0.722466498859065	0.192623919049192	4	0.316449096650109	0.683550903349891	0.935156661265226	0.0138205176710212	0.89034577626802	0.935140991599903	NA	NA	NA	NA	NA	NA
a4-Hydroxybenzaldehyde	YDL076C	-0.00947576676045714	0.771944915932733	0.202568565490214	6	0.327995299126759	0.525650068712614	0.897754168200118	0.0254958074274605	0.799215237480477	0.866215648360371	NA	NA	NA	NA	NA	NA
a4-Hydroxybenzaldehyde	YDL075W	-0.169928518810572	1.64497531071916e-07	9.08369724583381e-07	6	-0.660478038761363	0.153343518675098	0.809318898950896	-0.32259100165794	0.000943933366212185	0.0103434843960416	NA	NA	NA	NA	NA	NA
a4-Hydroxybenzaldehyde	YDL074C	0.119699429329972	0.000238466509860871	0.000192022316476414	3	0.931366433733322	0.237235236419252	0.825423513609986	0.178989353985271	0.0718621584802492	0.153467250438617	NA	NA	NA	NA	NA	NA
a4-Hydroxybenzaldehyde	YDL070W	0.110848099442732	0.000671694081067091	0.000463901930928664	10	0.325091833060728	0.359372250291966	0.860487611242752	0.0635061524730375	0.526004780460513	0.646208622043414	NA	NA	NA	NA	NA	NA
a4-Hydroxybenzaldehyde	YDL066W	0.206854251428625	1.59360345641244e-10	5.56601099437472e-09	4	0.539588805852125	0.460411194147875	0.885539341554029	0.247570421380121	0.0121174107179191	0.0470227878605815	NA	NA	NA	NA	NA	NA
a4-Hydroxybenzaldehyde	YDL065C	0.019067573438889	0.559723126141002	0.156772756461463	5	0.714456741768804	0.17510745600419	0.811696959844485	0.167707565475204	0.0920187027728737	0.182632539854558	NA	NA	NA	NA	NA	NA
a4-Hydroxybenzaldehyde	YDL061C	-0.174615355472946	7.35903851823883e-08	5.30576199004261e-07	5	-0.908565030231658	0.0327306373076243	0.787430753975682	-0.337082494469375	0.000531456929331171	0.00720363420799597	NA	NA	NA	NA	NA	NA
a4-Hydroxybenzaldehyde	YDL059C	-0.0918904718494674	0.00485473404478233	0.00255557312712676	6	-0.0428194795061984	0.935810035666075	0.989307034670661	-0.244727037084328	0.0131759112813528	0.0493880816050708	NA	NA	NA	NA	NA	NA
a4-Hydroxybenzaldehyde	YDL057W	0.12553316939148	0.000115819941908277	0.000106805716565662	3	0.995264734551515	0.0619781786570583	0.805922210520422	0.264235385339721	0.00728275265438653	0.0353425663855704	NA	NA	NA	NA	NA	NA
a4-Hydroxybenzaldehyde	YDL056W	0.123744044867273	0.000145023198688876	0.000129051071736114	7	0.359949534559772	0.427735201541325	0.874708996301898	0.273545293484619	0.0054043155821401	0.0289141220721336	NA	NA	NA	NA	NA	NA
a4-Hydroxybenzaldehyde	YDL053C	0.0260508127549858	0.425495162371543	0.125343366156612	6	0.0899632417170858	0.865419190993617	0.97294565183218	0.195087452198771	0.0494226829327978	0.118769693320236	NA	NA	NA	NA	NA	NA
a4-Hydroxybenzaldehyde	YDL040C	0.144752251036152	8.55327811733583e-06	1.50879834937776e-05	3	0.236733229104153	0.84784652503075	0.969025544798197	0.113918924125785	0.25426094271188	0.380725809505747	NA	NA	NA	NA	NA	NA
a4-Hydroxybenzaldehyde	YDL036C	0.0989016653253431	0.00242586547792916	0.00139461752552395	10	0.495703286353191	0.145112616941576	0.809318898950896	0.178800544227431	0.0721674372629989	0.153799456462129	NA	NA	NA	NA	NA	NA
a4-Hydroxybenzaldehyde	YDL028C	0.109571150940009	0.000775307056206479	0.000524538619263552	8	0.287760201368318	0.489495017307568	0.889064731806992	0.13033082275292	0.191678118281458	0.310946919049898	NA	NA	NA	NA	NA	NA
a4-Hydroxybenzaldehyde	YDL025C	0.0633963145278521	0.0522596099510455	0.0207536322561799	6	0.598229048491098	0.209702933313777	0.825423513609986	0.239187757202546	0.0154710561950385	0.0549944365553642	NA	NA	NA	NA	NA	NA
a4-Hydroxybenzaldehyde	YDL021W	0.0492789915306546	0.131513339059531	0.0466689658970032	11	0.571551310942669	0.0662264803791089	0.805922210520422	0.238498457607002	0.0157795886366873	0.0556468847113756	NA	NA	NA	NA	NA	NA
a4-Hydroxybenzaldehyde	YDL018C	-0.0156749285341285	0.631610006600279	0.172683916483959	4	0.618107702136312	0.381892297863688	0.863969200962233	0.0176921388641787	0.859906279205873	0.913570564089449	NA	NA	NA	NA	NA	NA
a4-Hydroxybenzaldehyde	YDL017W	0.106149576130976	0.00113038316783764	0.000725755906638565	4	-0.834410132191877	0.165589867808123	0.810207567148622	0.220841429045423	0.0257131598691561	0.0756494292570403	NA	NA	NA	NA	NA	NA
a4-Hydroxybenzaldehyde	YDL015C	0.0802262495999588	0.0139807238783031	0.0064826759774509	6	0.575266145521766	0.232287521865318	0.825423513609986	0.238701111507184	0.0156883317896968	0.0554403615302754	NA	NA	NA	NA	NA	NA
a4-Hydroxybenzaldehyde	YDL013W	0.0870204963677452	0.00766081552057438	0.00382790918052319	7	-0.216181402993885	0.641514379462632	0.93085998094382	0.196058552677813	0.0482792846553434	0.117015893317188	NA	NA	NA	NA	NA	NA
a4-Hydroxybenzaldehyde	YDL012C	0.108004321034254	0.000922646357270708	0.000607740796997743	5	0.82728141316811	0.0838992566704556	0.805922210520422	0.191689817260579	0.0536005498038324	0.126025363537343	NA	NA	NA	NA	NA	NA
[truncated: 257,744 more rows]
