# Supplementary material for: Trans-eQTL hotspots shape complex traits by modulating cellular states
Source: bioRxiv. 2024 Jul 8:2023.11.14.567054. Originally published 2023 Nov 15. Preprint. [Version 2] doi: 10.1101/2023.11.14.567054 (PMC10680915; doi:10.1101/2023.11.14.567054)
Supplement: Supplement 7 [file media-7.xlsx]

## Sheet: genetic correlation
condition	directionOfR	GOID	Term	OC	size	odds_ratio	p	q	expected_count	count	log2FC
a4-Hydroxybenzaldehyde	+	GO:0000054	ribosomal subunit export from nucle...	BP	49	3.33272	0.000245735	0.000589042	25.0483	38	0.60129
a4-Hydroxybenzaldehyde	+	GO:0000278	mitotic cell cycle	BP	395	2.98562	1.49052e-22	2.20868e-21	201.814	294	0.542792
a4-Hydroxybenzaldehyde	+	GO:0000747	conjugation with cellular fusion	BP	102	1.43314	0.088952	0.127186	52.1139	61	0.22714
a4-Hydroxybenzaldehyde	+	GO:0000902	cell morphogenesis	BP	44	1.26172	0.454423	0.532885	22.4805	25	0.153253
a4-Hydroxybenzaldehyde	+	GO:0000910	cytokinesis	BP	102	3.54838	1.71394e-08	7.16339e-08	52.123	80	0.618079
a4-Hydroxybenzaldehyde	+	GO:0001403	invasive growth in response to gluc...	BP	61	1.48122	0.156553	0.208004	31.1716	37	0.247292
a4-Hydroxybenzaldehyde	+	GO:0002181	cytoplasmic translation	BP	199	0.224001	1.99534e-20	2.03275e-19	101.461	39	-1.37937
a4-Hydroxybenzaldehyde	+	GO:0005975	carbohydrate metabolic process	BP	318	0.553686	6.02612e-07	2.1828e-06	161.513	118	-0.452866
a4-Hydroxybenzaldehyde	+	GO:0006091	generation of precursor metabolites...	BP	207	0.344025	1.52778e-12	9.96115e-12	105.539	56	-0.914282
a4-Hydroxybenzaldehyde	+	GO:0006260	DNA replication	BP	158	3.33892	1.25673e-11	7.58693e-11	80.7537	122	0.595281
a4-Hydroxybenzaldehyde	+	GO:0006281	DNA repair	BP	304	2.67699	4.42327e-15	3.60496e-14	155.266	221	0.509307
a4-Hydroxybenzaldehyde	+	GO:0006310	DNA recombination	BP	250	1.33057	0.0326355	0.0507821	127.064	144	0.180512
a4-Hydroxybenzaldehyde	+	GO:0006325	chromatin organization	BP	345	3.06306	9.29593e-21	1.16557e-19	176.329	259	0.55468
a4-Hydroxybenzaldehyde	+	GO:0006352	DNA-templated transcription, initia...	BP	78	2.17288	0.00130643	0.00269555	39.8727	54	0.437557
a4-Hydroxybenzaldehyde	+	GO:0006353	DNA-templated transcription, termin...	BP	42	2.71274	0.00307203	0.00575564	21.4699	31	0.529951
a4-Hydroxybenzaldehyde	+	GO:0006354	DNA-templated transcription, elonga...	BP	99	2.87765	2.02969e-06	6.89247e-06	50.6077	74	0.548169
a4-Hydroxybenzaldehyde	+	GO:0006360	transcription by RNA polymerase I	BP	66	2.38753	0.0011357	0.00240414	33.7385	47	0.478267
a4-Hydroxybenzaldehyde	+	GO:0006364	rRNA processing	BP	355	1.30226	0.0183928	0.0296835	179.123	201	0.166242
a4-Hydroxybenzaldehyde	+	GO:0006366	transcription by RNA polymerase II	BP	523	1.93559	2.32328e-12	1.45652e-11	267.072	343	0.360982
a4-Hydroxybenzaldehyde	+	GO:0006383	transcription by RNA polymerase III	BP	40	2.536	0.00676174	0.0117251	20.4476	29	0.504125
a4-Hydroxybenzaldehyde	+	GO:0006397	mRNA processing	BP	212	1.48719	0.00621133	0.0108865	108.051	128	0.244433
a4-Hydroxybenzaldehyde	+	GO:0006401	RNA catabolic process	BP	154	1.96711	7.78448e-05	0.000198261	78.6818	103	0.388542
a4-Hydroxybenzaldehyde	+	GO:0006413	translational initiation	BP	69	1.6975	0.0389834	0.0588361	35.2289	44	0.320743
a4-Hydroxybenzaldehyde	+	GO:0006414	translational elongation	BP	339	0.0662619	5.66453e-68	4.61659e-66	164.876	22	-2.90581
a4-Hydroxybenzaldehyde	+	GO:0006417	regulation of translation	BP	133	1.55341	0.0140314	0.0235785	67.9762	82	0.270594
a4-Hydroxybenzaldehyde	+	GO:0006418	tRNA aminoacylation for protein tra...	BP	39	2.16195	0.0245758	0.0392731	19.9364	27	0.437557
a4-Hydroxybenzaldehyde	+	GO:0006457	protein folding	BP	111	0.697921	0.0684493	0.0996182	56.7221	47	-0.271251
a4-Hydroxybenzaldehyde	+	GO:0006468	protein phosphorylation	BP	232	1.65902	0.000219128	0.000533103	118.492	146	0.301176
a4-Hydroxybenzaldehyde	+	GO:0006470	protein dephosphorylation	BP	72	1.13182	0.636373	0.710472	36.8056	39	0.0835491
a4-Hydroxybenzaldehyde	+	GO:0006486	protein glycosylation	BP	77	1.27957	0.303298	0.374527	39.3547	44	0.160969
a4-Hydroxybenzaldehyde	+	GO:0006497	protein lipidation	BP	48	1.34192	0.384616	0.454738	24.5371	28	0.190464
a4-Hydroxybenzaldehyde	+	GO:0006520	cellular amino acid metabolic proce...	BP	263	1.73488	2.15426e-05	6.05422e-05	134.372	168	0.322227
a4-Hydroxybenzaldehyde	+	GO:0006605	protein targeting	BP	194	0.82297	0.189013	0.246473	99.1186	90	-0.139231
a4-Hydroxybenzaldehyde	+	GO:0006629	lipid metabolic process	BP	345	1.03432	0.781342	0.827004	176.268	179	0.0221915
a4-Hydroxybenzaldehyde	+	GO:0006766	vitamin metabolic process	BP	61	0.867455	0.608322	0.683838	31.1444	29	-0.10292
a4-Hydroxybenzaldehyde	+	GO:0006811	ion transport	BP	380	0.901447	0.3395	0.409915	193.205	184	-0.0704241
a4-Hydroxybenzaldehyde	+	GO:0006865	amino acid transport	BP	57	0.746796	0.289324	0.362768	29.1021	25	-0.219198
a4-Hydroxybenzaldehyde	+	GO:0006869	lipid transport	BP	72	1.19925	0.477938	0.555914	36.7863	40	0.120831
a4-Hydroxybenzaldehyde	+	GO:0006873	cellular ion homeostasis	BP	153	1.49897	0.0172256	0.028453	78.1846	93	0.250347
a4-Hydroxybenzaldehyde	+	GO:0006887	exocytosis	BP	60	1.54561	0.118926	0.162899	30.666	37	0.270887
a4-Hydroxybenzaldehyde	+	GO:0006897	endocytosis	BP	125	1.35108	0.104011	0.146154	63.8986	73	0.192112
a4-Hydroxybenzaldehyde	+	GO:0006970	response to osmotic stress	BP	91	1.61493	0.0339575	0.0522177	46.5182	57	0.293167
a4-Hydroxybenzaldehyde	+	GO:0006974	cellular response to DNA damage sti...	BP	354	2.46024	7.15469e-15	5.5534e-14	180.771	251	0.473522
a4-Hydroxybenzaldehyde	+	GO:0006979	response to oxidative stress	BP	124	0.519125	0.000512095	0.00112799	63.3653	44	-0.526189
a4-Hydroxybenzaldehyde	+	GO:0006997	nucleus organization	BP	72	2.19414	0.00188032	0.00375916	36.7992	50	0.442255
a4-Hydroxybenzaldehyde	+	GO:0007005	mitochondrion organization	BP	273	0.453857	8.1268e-10	4.41556e-09	139.506	90	-0.632328
a4-Hydroxybenzaldehyde	+	GO:0007010	cytoskeleton organization	BP	260	1.82391	4.33217e-06	1.3846e-05	132.886	169	0.346836
a4-Hydroxybenzaldehyde	+	GO:0007031	peroxisome organization	BP	52	0.884424	0.678275	0.74702	26.5818	25	-0.0885117
a4-Hydroxybenzaldehyde	+	GO:0007033	vacuole organization	BP	100	0.955803	0.840639	0.872765	51.1099	50	-0.031676
a4-Hydroxybenzaldehyde	+	GO:0007059	chromosome segregation	BP	222	2.18751	4.72713e-08	1.9263e-07	113.345	153	0.432808
a4-Hydroxybenzaldehyde	+	GO:0007114	cell budding	BP	58	1.46054	0.186711	0.245434	29.649	35	0.239374
a4-Hydroxybenzaldehyde	+	GO:0007124	pseudohyphal growth	BP	75	1.52712	0.0813047	0.11728	38.3124	46	0.263824
a4-Hydroxybenzaldehyde	+	GO:0008033	tRNA processing	BP	128	2.39675	4.01504e-06	1.3089e-05	65.4093	91	0.476371
a4-Hydroxybenzaldehyde	+	GO:0008150	biological_process	BP	6470	5.27243	1.90296e-20	2.03275e-19	2838.45	2898	0.0299534
a4-Hydroxybenzaldehyde	+	GO:0008213	protein alkylation	BP	52	2.37593	0.00483582	0.00866197	26.5818	37	0.477085
a4-Hydroxybenzaldehyde	+	GO:0008380	RNA splicing	BP	158	1.2484	0.196551	0.252266	80.5285	89	0.144306
a4-Hydroxybenzaldehyde	+	GO:0008643	carbohydrate transport	BP	51	0.398101	0.00276086	0.00529435	25.9843	15	-0.792679
a4-Hydroxybenzaldehyde	+	GO:0009311	oligosaccharide metabolic process	BP	56	0.182083	9.78129e-08	3.88866e-07	28.5169	9	-1.66382
a4-Hydroxybenzaldehyde	+	GO:0009408	response to heat	BP	74	1.12668	0.641013	0.710783	37.828	40	0.0805466
a4-Hydroxybenzaldehyde	+	GO:0009451	RNA modification	BP	182	0.91573	0.598191	0.67712	91.8798	88	-0.0622447
a4-Hydroxybenzaldehyde	+	GO:0010324	membrane invagination	BP	0				0	0	#NUM!
a4-Hydroxybenzaldehyde	+	GO:0015031	protein transport	BP	661	1.31124	0.0012406	0.00259253	337.66	377	0.158995
a4-Hydroxybenzaldehyde	+	GO:0015931	nucleobase-containing compound tran...	BP	216	1.52684	0.00281027	0.00532643	110.397	132	0.257831
a4-Hydroxybenzaldehyde	+	GO:0016050	vesicle organization	BP	117	1.08035	0.7092	0.76556	59.7882	62	0.0524078
a4-Hydroxybenzaldehyde	+	GO:0016197	endosomal transport	BP	90	1.04592	0.915441	0.932605	46.007	47	0.0308076
a4-Hydroxybenzaldehyde	+	GO:0016570	histone modification	BP	137	2.54322	3.85679e-07	1.46199e-06	70.0329	99	0.499396
a4-Hydroxybenzaldehyde	+	GO:0018193	peptidyl-amino acid modification	BP	225	2.27848	7.78782e-09	3.43085e-08	114.957	157	0.449668
a4-Hydroxybenzaldehyde	+	GO:0023052	signaling	BP	346	1.65964	8.38874e-06	2.62955e-05	176.748	217	0.296003
a4-Hydroxybenzaldehyde	+	GO:0031399	regulation of protein modification ...	BP	164	1.47445	0.0172813	0.028453	83.7764	99	0.240885
a4-Hydroxybenzaldehyde	+	GO:0032196	transposition	BP	114	0.499154	0.000422308	0.000969524	57.7906	39	-0.56736
a4-Hydroxybenzaldehyde	+	GO:0032200	telomere organization	BP	84	2.1581	0.000904721	0.00194039	42.9174	58	0.434492
a4-Hydroxybenzaldehyde	+	GO:0032543	mitochondrial translation	BP	171	0.0886453	1.43608e-32	4.68163e-31	86.7912	15	-2.53259
a4-Hydroxybenzaldehyde	+	GO:0032787	monocarboxylic acid metabolic proce...	BP	195	0.748999	0.0493119	0.0730713	99.56	86	-0.211229
a4-Hydroxybenzaldehyde	+	GO:0033043	regulation of organelle organizatio...	BP	319	1.99807	6.46313e-09	2.92636e-08	162.898	213	0.386881
a4-Hydroxybenzaldehyde	+	GO:0042221	response to chemical	BP	572	1.06555	0.480882	0.555914	291.839	300	0.0397909
a4-Hydroxybenzaldehyde	+	GO:0042255	ribosome assembly	BP	79	0.8407	0.496936	0.570427	40.3769	37	-0.126003
a4-Hydroxybenzaldehyde	+	GO:0042273	ribosomal large subunit biogenesis	BP	121	1.88994	0.000884007	0.00192124	61.8538	80	0.371137
a4-Hydroxybenzaldehyde	+	GO:0042274	ribosomal small subunit biogenesis	BP	147	1.72202	0.00189111	0.00375916	75.0791	94	0.324249
a4-Hydroxybenzaldehyde	+	GO:0042594	response to starvation	BP	68	1.07672	0.807819	0.844067	34.7608	36	0.050534
a4-Hydroxybenzaldehyde	+	GO:0043144	snoRNA processing	BP	45	5.2466	3.57189e-06	1.1882e-05	22.9995	38	0.724398
a4-Hydroxybenzaldehyde	+	GO:0043543	protein acylation	BP	76	2.37227	0.000467926	0.00105442	38.8503	54	0.475032
a4-Hydroxybenzaldehyde	+	GO:0043934	sporulation	BP	178	0.712964	0.0327124	0.0507821	90.5011	76	-0.251936
a4-Hydroxybenzaldehyde	+	GO:0045333	cellular respiration	BP	111	0.205618	6.93787e-13	4.91684e-12	56.633	20	-1.50164
a4-Hydroxybenzaldehyde	+	GO:0048193	Golgi vesicle transport	BP	199	1.75815	0.000162183	0.000400543	101.691	128	0.331952
a4-Hydroxybenzaldehyde	+	GO:0048284	organelle fusion	BP	107	1.13574	0.558524	0.636639	54.6685	58	0.0853423
a4-Hydroxybenzaldehyde	+	GO:0048285	organelle fission	BP	286	1.72813	1.14465e-05	3.45514e-05	145.792	182	0.320025
a4-Hydroxybenzaldehyde	+	GO:0048308	organelle inheritance	BP	60	1.09381	0.795631	0.836696	30.6713	32	0.0611812
a4-Hydroxybenzaldehyde	+	GO:0051049	regulation of transport	BP	103	2.4772	2.30084e-05	6.35656e-05	52.6524	74	0.491025
a4-Hydroxybenzaldehyde	+	GO:0051052	regulation of DNA metabolic process	BP	111	2.19838	0.000107777	0.000270271	56.7221	77	0.440947
a4-Hydroxybenzaldehyde	+	GO:0051169	nuclear transport	BP	174	2.17279	1.46961e-06	5.20755e-06	88.9469	120	0.432019
a4-Hydroxybenzaldehyde	+	GO:0051321	meiotic cell cycle	BP	327	1.15591	0.210605	0.268192	165.854	177	0.093836
a4-Hydroxybenzaldehyde	+	GO:0051603	proteolysis involved in cellular pr...	BP	242	1.23787	0.11479	0.158565	123.708	136	0.136671
a4-Hydroxybenzaldehyde	+	GO:0051604	protein maturation	BP	85	1.07696	0.744434	0.798307	43.451	45	0.050534
a4-Hydroxybenzaldehyde	+	GO:0051726	regulation of cell cycle	BP	289	2.09412	3.59929e-09	1.67624e-08	147.527	196	0.409872
a4-Hydroxybenzaldehyde	+	GO:0055085	transmembrane transport	BP	468	0.762337	0.00514884	0.0091224	237.081	208	-0.188797
a4-Hydroxybenzaldehyde	+	GO:0055086	nucleobase-containing small molecul...	BP	303	0.698987	0.00259265	0.00503098	154.539	129	-0.2606
a4-Hydroxybenzaldehyde	+	GO:0061025	membrane fusion	BP	64	1.01922	1	1	32.6989	33	0.0132224
a4-Hydroxybenzaldehyde	+	GO:0070647	protein modification by small prote...	BP	197	1.69067	0.000472223	0.00105442	100.669	125	0.312309
a4-Hydroxybenzaldehyde	+	GO:0070925	organelle assembly	BP	176	1.29842	0.0925413	0.131167	89.9535	101	0.167104
a4-Hydroxybenzaldehyde	+	GO:0071554	cell wall organization or biogenesi...	BP	278	1.03868	0.758992	0.8086	141.492	144	0.0253475
a4-Hydroxybenzaldehyde	+	GO:0003674	molecular_function	MF	6457	4.81829	4.36878e-20	4.18889e-19	2832.75	2894	0.0308625
a4-Hydroxybenzaldehyde	+	GO:0003677	DNA binding	MF	623	1.86193	7.79281e-13	5.29262e-12	316.974	401	0.339236
a4-Hydroxybenzaldehyde	+	GO:0003682	chromatin binding	MF	137	3.08854	2.06889e-09	1.05384e-08	70.0206	104	0.570732
a4-Hydroxybenzaldehyde	+	GO:0003700	DNA-binding transcription factor ac...	MF	191	1.53759	0.00407781	0.00746834	97.5007	117	0.263024
a4-Hydroxybenzaldehyde	+	GO:0003723	RNA binding	MF	1066	0.543918	9.81258e-19	8.88584e-18	506.25	376	-0.429119
a4-Hydroxybenzaldehyde	+	GO:0003729	mRNA binding	MF	188	2.6474	7.00578e-10	3.93773e-09	96.0699	137	0.512019
a4-Hydroxybenzaldehyde	+	GO:0003735	structural constituent of ribosome	MF	235	0.031247	6.50057e-61	3.53198e-59	119.794	8	-3.90442
a4-Hydroxybenzaldehyde	+	GO:0003924	GTPase activity	MF	81	1.03021	0.911347	0.932605	41.4063	42	0.0205393
a4-Hydroxybenzaldehyde	+	GO:0004386	helicase activity	MF	114	4.34599	1.47027e-11	8.55907e-11	58.2348	93	0.675349
a4-Hydroxybenzaldehyde	+	GO:0004518	nuclease activity	MF	171	1.27366	0.139918	0.190055	87.0329	97	0.156424
a4-Hydroxybenzaldehyde	+	GO:0005085	guanyl-nucleotide exchange factor a...	MF	54	1.9236	0.0277831	0.0439674	27.6042	36	0.383109
a4-Hydroxybenzaldehyde	+	GO:0005198	structural molecule activity	MF	373	0.349387	1.21697e-20	1.4169e-19	189.976	104	-0.869233
a4-Hydroxybenzaldehyde	+	GO:0008092	cytoskeletal protein binding	MF	103	1.28796	0.232759	0.294106	52.6524	59	0.164214
a4-Hydroxybenzaldehyde	+	GO:0008134	transcription factor binding	MF	105	1.9353	0.0015047	0.00306582	53.6654	70	0.383362
a4-Hydroxybenzaldehyde	+	GO:0008135	translation factor activity, RNA bi...	MF	59	1.30394	0.3601	0.43159	30.1601	34	0.172892
a4-Hydroxybenzaldehyde	+	GO:0008168	methyltransferase activity	MF	99	2.59069	1.54117e-05	4.4859e-05	50.59	72	0.509145
a4-Hydroxybenzaldehyde	+	GO:0008233	peptidase activity	MF	178	0.796902	0.147938	0.199289	90.7694	81	-0.164285
a4-Hydroxybenzaldehyde	+	GO:0008289	lipid binding	MF	124	1.42642	0.0566591	0.083202	63.3763	74	0.223581
a4-Hydroxybenzaldehyde	+	GO:0016301	kinase activity	MF	232	1.75748	4.07569e-05	0.000108908	118.513	149	0.330268
a4-Hydroxybenzaldehyde	+	GO:0016491	oxidoreductase activity	MF	349	0.502925	1.31382e-09	6.90814e-09	177.845	123	-0.531964
a4-Hydroxybenzaldehyde	+	GO:0016740	transferase activity	MF	940	1.43946	3.98461e-07	1.47612e-06	478.01	549	0.199764
a4-Hydroxybenzaldehyde	+	GO:0016757	transferase activity, transferring ...	MF	107	1.09185	0.696617	0.756991	54.6972	57	0.0594949
a4-Hydroxybenzaldehyde	+	GO:0016779	nucleotidyltransferase activity	MF	132	1.19515	0.333258	0.405381	67.277	73	0.117784
a4-Hydroxybenzaldehyde	+	GO:0016787	hydrolase activity	MF	1091	1.38317	1.76779e-06	6.13084e-06	551.631	623	0.175528
a4-Hydroxybenzaldehyde	+	GO:0016791	phosphatase activity	MF	106	0.919402	0.695563	0.756991	54.186	52	-0.0594089
a4-Hydroxybenzaldehyde	+	GO:0016798	hydrolase activity, acting on glyco...	MF	78	0.476943	0.00193451	0.0037991	39.7338	26	-0.611855
a4-Hydroxybenzaldehyde	+	GO:0016829	lyase activity	MF	109	0.83955	0.384993	0.454738	55.6709	51	-0.126427
a4-Hydroxybenzaldehyde	+	GO:0016853	isomerase activity	MF	74	0.76761	0.292566	0.364033	37.8148	33	-0.196483
a4-Hydroxybenzaldehyde	+	GO:0016874	ligase activity	MF	114	1.59431	0.0177462	0.0289263	58.2552	71	0.285433
a4-Hydroxybenzaldehyde	+	GO:0019843	rRNA binding	MF	141	0.246758	1.6494e-13	1.22205e-12	71.1571	29	-1.29495
a4-Hydroxybenzaldehyde	+	GO:0019899	enzyme binding	MF	205	1.92766	8.97959e-06	2.76165e-05	104.794	136	0.376055
a4-Hydroxybenzaldehyde	+	GO:0022857	transmembrane transporter activity	MF	363	0.790414	0.0343266	0.0522919	183.954	164	-0.165646
a4-Hydroxybenzaldehyde	+	GO:0030234	enzyme regulator activity	MF	272	1.18559	0.191799	0.248121	139.019	150	0.10968
a4-Hydroxybenzaldehyde	+	GO:0030533	triplet codon-amino acid adaptor ac...	MF	299				145.253	0	#NUM!
a4-Hydroxybenzaldehyde	+	GO:0030555	RNA modification guide activity	MF	71				35.8494	0	#NUM!
a4-Hydroxybenzaldehyde	+	GO:0030674	protein binding, bridging	MF	64	1.31429	0.315232	0.386338	32.7161	37	0.177525
a4-Hydroxybenzaldehyde	+	GO:0032182	ubiquitin-like protein binding	MF	47	1.69442	0.106091	0.147802	24.0259	30	0.320374
a4-Hydroxybenzaldehyde	+	GO:0042393	histone binding	MF	49	3.76514	4.35006e-05	0.000114365	25.0483	39	0.638764
a4-Hydroxybenzaldehyde	+	GO:0043167	ion binding	MF	1586	1.66462	1.05019e-17	9.00952e-17	803.999	949	0.239215
a4-Hydroxybenzaldehyde	+	GO:0051082	unfolded protein binding	MF	84	0.955578	0.912541	0.932605	42.9399	42	-0.0319282
a4-Hydroxybenzaldehyde	+	GO:0005575	cellular_component	CC	6476	6.16232	3.14145e-22	4.26713e-21	2841.08	2902	0.0306061
a4-Hydroxybenzaldehyde	+	GO:0005576	extracellular region	CC	128	0.462503	3.35418e-05	9.1122e-05	65.2155	42	-0.634827
a4-Hydroxybenzaldehyde	+	GO:0005618	cell wall	CC	121	0.505144	0.000314631	0.000732641	61.6276	42	-0.553187
a4-Hydroxybenzaldehyde	+	GO:0005634	nucleus	CC	2438	2.05077	3.22482e-41	1.31411e-39	1209.08	1463	0.275025
a4-Hydroxybenzaldehyde	+	GO:0005694	chromosome	CC	499	2.66783	3.08144e-23	5.58084e-22	254.505	359	0.496291
a4-Hydroxybenzaldehyde	+	GO:0005730	nucleolus	CC	386	1.90633	2.86403e-09	1.37305e-08	194.597	251	0.367196
a4-Hydroxybenzaldehyde	+	GO:0005737	cytoplasm	CC	4746	0.785301	5.33945e-05	0.000138148	2233.59	2166	-0.0443321
a4-Hydroxybenzaldehyde	+	GO:0005739	mitochondrion	CC	1214	0.48964	1.65467e-27	3.37139e-26	611.075	443	-0.464043
a4-Hydroxybenzaldehyde	+	GO:0005740	mitochondrial envelope	CC	439	0.306486	6.37172e-29	1.73098e-27	223.825	113	-0.986048
a4-Hydroxybenzaldehyde	+	GO:0005773	vacuole	CC	523	0.767588	0.00442937	0.00802209	265.357	234	-0.181426
a4-Hydroxybenzaldehyde	+	GO:0005777	peroxisome	CC	87	0.5515	0.00911819	0.0154819	44.4734	32	-0.474872
a4-Hydroxybenzaldehyde	+	GO:0005783	endoplasmic reticulum	CC	675	0.846561	0.0446047	0.0667025	343.79	319	-0.107972
a4-Hydroxybenzaldehyde	+	GO:0005794	Golgi apparatus	CC	282	1.39203	0.00851727	0.0146138	144.08	166	0.204316
a4-Hydroxybenzaldehyde	+	GO:0005815	microtubule organizing center	CC	87	2.70159	1.96241e-05	5.61179e-05	44.4423	64	0.526137
a4-Hydroxybenzaldehyde	+	GO:0005840	ribosome	CC	368	0.280765	7.9106e-28	1.84204e-26	187.56	88	-1.09178
a4-Hydroxybenzaldehyde	+	GO:0005856	cytoskeleton	CC	251	1.7884	1.36558e-05	4.04708e-05	128.152	162	0.338143
a4-Hydroxybenzaldehyde	+	GO:0005886	plasma membrane	CC	541	0.99911	1	1	274.109	274	-0.000574681
a4-Hydroxybenzaldehyde	+	GO:0005933	cellular bud	CC	252	2.16572	1.02749e-08	4.4074e-08	128.73	173	0.426429
a4-Hydroxybenzaldehyde	+	GO:0005938	cell cortex	CC	175	1.77377	0.000291663	0.000689	89.4268	113	0.337544
a4-Hydroxybenzaldehyde	+	GO:0012505	endomembrane system	CC	1086	1.10152	0.15696	0.208004	552.735	574	0.0544621
a4-Hydroxybenzaldehyde	+	GO:0016020	membrane	CC	2112	0.721116	2.19566e-09	1.08453e-08	1049.36	939	-0.160314
a4-Hydroxybenzaldehyde	+	GO:0030427	site of polarized growth	CC	275	1.9664	1.2277e-07	4.76465e-07	140.43	183	0.381996
a4-Hydroxybenzaldehyde	+	GO:0031410	cytoplasmic vesicle	CC	282	1.43455	0.00402117	0.00744831	144.13	168	0.22109
a4NQO	+	GO:0000054	ribosomal subunit export from nucle...	BP	49	3.62068	0.000233913	0.00136171	4.9514	14	1.49952
a4NQO	+	GO:0000278	mitotic cell cycle	BP	395	0.431149	0.000125388	0.000817532	39.8934	19	-1.07015
a4NQO	+	GO:0000747	conjugation with cellular fusion	BP	102	1.93638	0.018526	0.0569763	10.3016	18	0.80513
a4NQO	+	GO:0000902	cell morphogenesis	BP	44	0.649543	0.619399	0.706029	4.44382	3	-0.566839
a4NQO	+	GO:0000910	cytokinesis	BP	102	0.651586	0.322494	0.465713	10.3034	7	-0.557692
a4NQO	+	GO:0001403	invasive growth in response to gluc...	BP	61	0.792874	0.830389	0.878919	6.16183	5	-0.301431
a4NQO	+	GO:0002181	cytoplasmic translation	BP	199	0.828385	0.548927	0.662779	20.0561	17	-0.23851
a4NQO	+	GO:0005975	carbohydrate metabolic process	BP	318	0.587114	0.0208765	0.0596996	31.927	20	-0.674779
a4NQO	+	GO:0006091	generation of precursor metabolites...	BP	207	0.443315	0.00914098	0.0299177	20.8624	10	-1.06091
a4NQO	+	GO:0006260	DNA replication	BP	158	0.659389	0.227147	0.351665	15.9629	11	-0.537223
a4NQO	+	GO:0006281	DNA repair	BP	304	0.384	0.000184907	0.00115922	30.6921	13	-1.23935
a4NQO	+	GO:0006310	DNA recombination	BP	250	0.642779	0.0851509	0.173096	25.1173	17	-0.563148
a4NQO	+	GO:0006325	chromatin organization	BP	345	0.531397	0.00545238	0.0193204	34.8558	20	-0.801399
a4NQO	+	GO:0006352	DNA-templated transcription, initia...	BP	78	1.01694	0.851662	0.892943	7.88182	8	0.0214715
a4NQO	+	GO:0006353	DNA-templated transcription, termin...	BP	42	1.20391	0.609462	0.699594	4.24406	5	0.236484
a4NQO	+	GO:0006354	DNA-templated transcription, elonga...	BP	99	1.35262	0.311335	0.461342	10.0038	13	0.377957
a4NQO	+	GO:0006360	transcription by RNA polymerase I	BP	66	3.96866	4.16336e-06	5.22021e-05	6.66923	20	1.58441
a4NQO	+	GO:0006364	rRNA processing	BP	355	3.44523	3.94015e-18	3.21122e-16	35.4081	90	1.34585
a4NQO	+	GO:0006366	transcription by RNA polymerase II	BP	523	0.84674	0.322857	0.465713	52.7932	46	-0.198719
a4NQO	+	GO:0006383	transcription by RNA polymerase III	BP	40	3.41932	0.00153261	0.00640552	4.04196	11	1.44438
a4NQO	+	GO:0006397	mRNA processing	BP	212	0.874558	0.643312	0.718218	21.3589	19	-0.168838
a4NQO	+	GO:0006401	RNA catabolic process	BP	154	1.84584	0.00917721	0.0299177	15.5534	26	0.741283
a4NQO	+	GO:0006413	translational initiation	BP	69	1.89383	0.0657364	0.14882	6.96386	12	0.785076
a4NQO	+	GO:0006414	translational elongation	BP	339	0.160707	3.62992e-09	7.39596e-08	32.5918	6	-2.44148
a4NQO	+	GO:0006417	regulation of translation	BP	133	1.49927	0.109041	0.20667	13.4372	19	0.499771
a4NQO	+	GO:0006418	tRNA aminoacylation for protein tra...	BP	39	1.31088	0.589133	0.6879	3.94091	5	0.3434
a4NQO	+	GO:0006457	protein folding	BP	111	0.686941	0.424317	0.5716	11.2125	8	-0.487038
a4NQO	+	GO:0006468	protein phosphorylation	BP	232	0.349299	0.000516232	0.00256384	23.4229	9	-1.37992
a4NQO	+	GO:0006470	protein dephosphorylation	BP	72	1.27511	0.435133	0.581366	7.27552	9	0.306874
a4NQO	+	GO:0006486	protein glycosylation	BP	77	0.357434	0.0835641	0.173096	7.77941	3	-1.3747
a4NQO	+	GO:0006497	protein lipidation	BP	48	0.80747	1	1	4.85035	4	-0.278089
a4NQO	+	GO:0006520	cellular amino acid metabolic proce...	BP	263	1.10856	0.600233	0.693887	26.5619	29	0.126692
a4NQO	+	GO:0006605	protein targeting	BP	194	1.14399	0.544291	0.662086	19.5932	22	0.167149
a4NQO	+	GO:0006629	lipid metabolic process	BP	345	0.590754	0.0163095	0.0511239	34.8436	22	-0.663391
a4NQO	+	GO:0006766	vitamin metabolic process	BP	61	1.75965	0.128873	0.230838	6.15645	10	0.699829
a4NQO	+	GO:0006811	ion transport	BP	380	0.725718	0.112019	0.208993	38.1916	29	-0.397203
a4NQO	+	GO:0006865	amino acid transport	BP	57	1.04854	0.82583	0.878919	5.75275	6	0.0607107
a4NQO	+	GO:0006869	lipid transport	BP	72	0.958108	1	1	7.27171	7	-0.0549399
a4NQO	+	GO:0006873	cellular ion homeostasis	BP	153	0.419713	0.0198455	0.0596996	15.4551	7	-1.14265
a4NQO	+	GO:0006887	exocytosis	BP	60	0.149365	0.0278914	0.0770559	6.06188	1	-2.59976
a4NQO	+	GO:0006897	endocytosis	BP	125	0.289209	0.00629654	0.021837	12.6311	4	-1.65891
a4NQO	+	GO:0006970	response to osmotic stress	BP	91	0.404947	0.0776886	0.166707	9.19545	4	-1.20092
a4NQO	+	GO:0006974	cellular response to DNA damage sti...	BP	354	0.460381	0.000696892	0.00315537	35.7338	18	-0.989294
a4NQO	+	GO:0006979	response to oxidative stress	BP	124	0.691733	0.365162	0.512503	12.5257	9	-0.476893
a4NQO	+	GO:0006997	nucleus organization	BP	72	1.4427	0.320747	0.465713	7.27425	10	0.459129
a4NQO	+	GO:0007005	mitochondrion organization	BP	273	1.0608	0.757433	0.8342	27.5767	29	0.072602
a4NQO	+	GO:0007010	cytoskeleton organization	BP	260	0.133053	3.75254e-08	6.11664e-07	26.2681	4	-2.71524
a4NQO	+	GO:0007031	peroxisome organization	BP	52	0.353654	0.165752	0.284396	5.25455	2	-1.39357
a4NQO	+	GO:0007033	vacuole organization	BP	100				10.1031	0	#NUM!
a4NQO	+	GO:0007059	chromosome segregation	BP	222	0.543893	0.0305229	0.0829205	22.4054	13	-0.785338
a4NQO	+	GO:0007114	cell budding	BP	58	0.315393	0.121072	0.219276	5.86084	2	-1.55111
a4NQO	+	GO:0007124	pseudohyphal growth	BP	75	0.367725	0.0824731	0.173096	7.57338	3	-1.33597
a4NQO	+	GO:0008033	tRNA processing	BP	128	2.69119	2.12117e-05	0.000183001	12.9297	29	1.16536
a4NQO	+	GO:0008150	biological_process	BP	6470	1.99261	0.0385033	0.101227	561.089	569	0.0201983
a4NQO	+	GO:0008213	protein alkylation	BP	52	2.13745	0.0367062	0.0980839	5.25455	10	0.928362
a4NQO	+	GO:0008380	RNA splicing	BP	158	1.15228	0.590835	0.6879	15.9184	18	0.177299
a4NQO	+	GO:0008643	carbohydrate transport	BP	51	0.555806	0.48034	0.611683	5.13643	3	-0.775805
a4NQO	+	GO:0009311	oligosaccharide metabolic process	BP	56	0.50318	0.36787	0.512503	5.63706	3	-0.90998
a4NQO	+	GO:0009408	response to heat	BP	74	0.372683	0.115945	0.212349	7.47762	3	-1.31762
a4NQO	+	GO:0009451	RNA modification	BP	182	1.90004	0.00242488	0.0098814	18.1623	31	0.771322
a4NQO	+	GO:0010324	membrane invagination	BP	0				0	0	#NUM!
a4NQO	+	GO:0015031	protein transport	BP	661	1.06203	0.631467	0.710606	66.7467	70	0.0686588
a4NQO	+	GO:0015931	nucleobase-containing compound tran...	BP	216	1.76682	0.00391019	0.0144855	21.8228	35	0.681521
a4NQO	+	GO:0016050	vesicle organization	BP	117	0.475666	0.086017	0.173096	11.8186	6	-0.978024
a4NQO	+	GO:0016197	endosomal transport	BP	90	0.409736	0.0773251	0.166707	9.09441	4	-1.18498
a4NQO	+	GO:0016570	histone modification	BP	137	0.545456	0.112831	0.208993	13.8437	8	-0.791158
a4NQO	+	GO:0018193	peptidyl-amino acid modification	BP	225	1.11771	0.573241	0.683025	22.7241	25	0.137705
a4NQO	+	GO:0023052	signaling	BP	346	0.529987	0.00424374	0.0153718	34.9385	20	-0.804818
a4NQO	+	GO:0031399	regulation of protein modification ...	BP	164	0.633154	0.186658	0.313663	16.5604	11	-0.590238
a4NQO	+	GO:0032196	transposition	BP	114	0.766049	0.530216	0.649814	11.4237	9	-0.344035
a4NQO	+	GO:0032200	telomere organization	BP	84	0.214421	0.0157337	0.0502863	8.48366	2	-2.08469
a4NQO	+	GO:0032543	mitochondrial translation	BP	171	2.57635	6.22446e-06	7.05502e-05	17.1564	37	1.10878
a4NQO	+	GO:0032787	monocarboxylic acid metabolic proce...	BP	195	0.73553	0.331863	0.47038	19.6805	15	-0.391802
a4NQO	+	GO:0033043	regulation of organelle organizatio...	BP	319	0.304904	8.4462e-06	8.60457e-05	32.2008	11	-1.54959
a4NQO	+	GO:0042221	response to chemical	BP	572	0.820038	0.214125	0.338857	57.6891	49	-0.235516
a4NQO	+	GO:0042255	ribosome assembly	BP	79	3.52937	6.49235e-06	7.05502e-05	7.98147	22	1.46278
a4NQO	+	GO:0042273	ribosomal large subunit biogenesis	BP	121	4.82881	5.84147e-13	2.3804e-11	12.2269	41	1.74556
a4NQO	+	GO:0042274	ribosomal small subunit biogenesis	BP	147	4.17444	2.4174e-12	7.88074e-11	14.8412	45	1.60032
a4NQO	+	GO:0042594	response to starvation	BP	68	0.407563	0.153644	0.269291	6.87133	3	-1.19563
a4NQO	+	GO:0043144	snoRNA processing	BP	45	2.56881	0.0206704	0.0596996	4.54641	10	1.1372
a4NQO	+	GO:0043543	protein acylation	BP	76	0.623276	0.440679	0.582943	7.67972	5	-0.619126
a4NQO	+	GO:0043934	sporulation	BP	178	0.581591	0.0981647	0.192781	17.8898	11	-0.70163
a4NQO	+	GO:0045333	cellular respiration	BP	111	0.688167	0.424082	0.5716	11.1949	8	-0.48477
a4NQO	+	GO:0048193	Golgi vesicle transport	BP	199	0.665424	0.186231	0.313663	20.1017	14	-0.521892
a4NQO	+	GO:0048284	organelle fusion	BP	107	0.61852	0.258246	0.38976	10.8066	7	-0.626482
a4NQO	+	GO:0048285	organelle fission	BP	286	0.377956	0.000259633	0.00145931	28.8194	12	-1.26401
a4NQO	+	GO:0048308	organelle inheritance	BP	60	0.304398	0.0853415	0.173096	6.06294	2	-1.60002
a4NQO	+	GO:0051049	regulation of transport	BP	103	0.745672	0.511328	0.637476	10.408	8	-0.379627
a4NQO	+	GO:0051052	regulation of DNA metabolic process	BP	111	0.781913	0.632134	0.710606	11.2125	9	-0.317113
a4NQO	+	GO:0051169	nuclear transport	BP	174	2.14723	0.000292883	0.00159133	17.5825	33	0.908324
a4NQO	+	GO:0051321	meiotic cell cycle	BP	327	0.538469	0.00767637	0.0260677	32.7851	19	-0.78704
a4NQO	+	GO:0051603	proteolysis involved in cellular pr...	BP	242	0.705746	0.190083	0.316159	24.4538	18	-0.442064
a4NQO	+	GO:0051604	protein maturation	BP	85	1.1894	0.585574	0.6879	8.58916	10	0.219411
a4NQO	+	GO:0051726	regulation of cell cycle	BP	289	0.340037	7.88104e-05	0.000583913	29.1624	11	-1.4066
a4NQO	+	GO:0055085	transmembrane transport	BP	468	0.952257	0.80997	0.872011	46.8649	45	-0.0585817
a4NQO	+	GO:0055086	nucleobase-containing small molecul...	BP	303	0.978987	1	1	30.5484	30	-0.0261345
a4NQO	+	GO:0061025	membrane fusion	BP	64	0.434885	0.20727	0.331225	6.46374	3	-1.10741
a4NQO	+	GO:0070647	protein modification by small prote...	BP	197	0.568359	0.069672	0.155569	19.8997	12	-0.729711
a4NQO	+	GO:0070925	organelle assembly	BP	176	1.3515	0.202245	0.329659	17.7815	23	0.371256
a4NQO	+	GO:0071554	cell wall organization or biogenesi...	BP	278	0.60668	0.0407302	0.103735	27.9694	18	-0.635851
a4NQO	+	GO:0003674	molecular_function	MF	6457	2.13658	0.0232867	0.0654436	559.962	569	0.0231
a4NQO	+	GO:0003677	DNA binding	MF	623	0.759594	0.0777283	0.166707	62.6577	50	-0.325565
a4NQO	+	GO:0003682	chromatin binding	MF	137	0.851106	0.773422	0.846093	13.8413	12	-0.205944
a4NQO	+	GO:0003700	DNA-binding transcription factor ac...	MF	191	0.697458	0.222515	0.34875	19.2734	14	-0.461184
a4NQO	+	GO:0003723	RNA binding	MF	1066	1.45551	0.00051906	0.00256384	100.073	131	0.388517
a4NQO	+	GO:0003729	mRNA binding	MF	188	2.34236	2.13314e-05	0.000183001	18.9906	38	1.00072
a4NQO	+	GO:0003735	structural constituent of ribosome	MF	235	1.7719	0.00268832	0.0104332	23.6803	38	0.682314
a4NQO	+	GO:0003924	GTPase activity	MF	81	1.11375	0.710551	0.78789	8.18497	9	0.136949
a4NQO	+	GO:0004386	helicase activity	MF	114	1.04843	0.874847	0.90828	11.5115	12	0.0599548
a4NQO	+	GO:0004518	nuclease activity	MF	171	1.47928	0.0919118	0.182703	17.2042	24	0.480275
a4NQO	+	GO:0005085	guanyl-nucleotide exchange factor a...	MF	54	1.55469	0.252762	0.385049	5.45664	8	0.551986
a4NQO	+	GO:0005198	structural molecule activity	MF	373	1.14383	0.423221	0.5716	37.5534	42	0.161446
a4NQO	+	GO:0008092	cytoskeletal protein binding	MF	103	0.173329	0.00249676	0.00992615	10.408	2	-2.37963
a4NQO	+	GO:0008134	transcription factor binding	MF	105	0.73015	0.512327	0.637476	10.6083	8	-0.40712
a4NQO	+	GO:0008135	translation factor activity, RNA bi...	MF	59	2.05853	0.0458606	0.113262	5.96189	11	0.883662
a4NQO	+	GO:0008168	methyltransferase activity	MF	99	3.45073	9.10734e-07	1.23708e-05	10.0003	27	1.43291
a4NQO	+	GO:0008233	peptidase activity	MF	178	0.940151	0.899721	0.928193	17.9428	17	-0.0778701
a4NQO	+	GO:0008289	lipid binding	MF	124	0.446739	0.0493856	0.11866	12.5279	6	-1.06211
a4NQO	+	GO:0016301	kinase activity	MF	232	0.834222	0.505212	0.637476	23.427	20	-0.228171
a4NQO	+	GO:0016491	oxidoreductase activity	MF	349	0.644531	0.0429851	0.107793	35.1555	24	-0.550714
a4NQO	+	GO:0016740	transferase activity	MF	940	1.24516	0.0575156	0.13587	94.4904	111	0.232319
a4NQO	+	GO:0016757	transferase activity, transferring ...	MF	107	0.523587	0.143784	0.254748	10.8122	6	-0.849631
a4NQO	+	GO:0016779	nucleotidyltransferase activity	MF	132	2.24488	0.000655449	0.00305252	13.2989	26	0.967201
a4NQO	+	GO:0016787	hydrolase activity	MF	1091	0.96213	0.779384	0.84693	109.043	106	-0.0408382
a4NQO	+	GO:0016791	phosphatase activity	MF	106	0.925401	1	1	10.7112	10	-0.0991186
a4NQO	+	GO:0016798	hydrolase activity, acting on glyco...	MF	78	0.741594	0.574076	0.683025	7.85436	6	-0.38853
a4NQO	+	GO:0016829	lyase activity	MF	109	1.43209	0.198486	0.3268	11.0047	15	0.446841
a4NQO	+	GO:0016853	isomerase activity	MF	74	1.39735	0.328914	0.470289	7.47501	10	0.419853
a4NQO	+	GO:0016874	ligase activity	MF	114	1.35763	0.270869	0.405061	11.5156	15	0.381379
a4NQO	+	GO:0019843	rRNA binding	MF	141	1.41909	0.155675	0.269947	14.0659	19	0.433794
a4NQO	+	GO:0019899	enzyme binding	MF	205	0.90565	0.813163	0.872011	20.715	19	-0.124679
a4NQO	+	GO:0022857	transmembrane transporter activity	MF	363	0.768343	0.206001	0.331225	36.3629	29	-0.326415
a4NQO	+	GO:0030234	enzyme regulator activity	MF	272	0.814547	0.409583	0.56578	27.4805	23	-0.256775
a4NQO	+	GO:0030533	triplet codon-amino acid adaptor ac...	MF	299				28.7127	0	#NUM!
a4NQO	+	GO:0030555	RNA modification guide activity	MF	71				7.08651	0	#NUM!
a4NQO	+	GO:0030674	protein binding, bridging	MF	64	0.284537	0.0608077	0.141595	6.46713	2	-1.69313
a4NQO	+	GO:0032182	ubiquitin-like protein binding	MF	47	0.393332	0.22869	0.351665	4.7493	2	-1.24772
a4NQO	+	GO:0042393	histone binding	MF	49	0.578041	0.477483	0.611683	4.9514	3	-0.722874
a4NQO	+	GO:0043167	ion binding	MF	1586	0.934575	0.523333	0.646237	158.93	152	-0.0643198
a4NQO	+	GO:0051082	unfolded protein binding	MF	84	1.06862	0.854596	0.892943	8.48811	9	0.0844813
a4NQO	+	GO:0005575	cellular_component	CC	6476	1.92638	0.0495021	0.11866	561.61	569	0.018861
a4NQO	+	GO:0005576	extracellular region	CC	128	0.752454	0.459357	0.594247	12.8914	10	-0.366414
a4NQO	+	GO:0005618	cell wall	CC	121	0.713366	0.443466	0.582943	12.1822	9	-0.436778
a4NQO	+	GO:0005634	nucleus	CC	2438	1.41882	7.39139e-05	0.000573713	239.003	284	0.24886
a4NQO	+	GO:0005694	chromosome	CC	499	0.588388	0.00385569	0.0144855	50.3091	32	-0.652747
a4NQO	+	GO:0005730	nucleolus	CC	386	4.6031	9.52497e-31	1.55257e-28	38.4669	116	1.59244
a4NQO	+	GO:0005737	cytoplasm	CC	4746	0.828243	0.0639937	0.146915	441.524	423	-0.0618339
a4NQO	+	GO:0005739	mitochondrion	CC	1214	1.23713	0.0405376	0.103735	120.794	140	0.212879
a4NQO	+	GO:0005740	mitochondrial envelope	CC	439	0.860523	0.45739	0.594247	44.2445	39	-0.182023
a4NQO	+	GO:0005773	vacuole	CC	523	0.280252	1.56691e-09	3.64866e-08	52.4543	17	-1.62553
a4NQO	+	GO:0005777	peroxisome	CC	87	0.424797	0.104359	0.200123	8.79126	4	-1.13607
a4NQO	+	GO:0005783	endoplasmic reticulum	CC	675	0.703981	0.0204748	0.0596996	67.9585	51	-0.414158
a4NQO	+	GO:0005794	Golgi apparatus	CC	282	0.417113	0.0010706	0.00459231	28.4809	13	-1.13148
a4NQO	+	GO:0005815	microtubule organizing center	CC	87				8.78512	0	#NUM!
a4NQO	+	GO:0005840	ribosome	CC	368	1.98825	9.08683e-06	8.71267e-05	37.0758	64	0.787593
a4NQO	+	GO:0005856	cytoskeleton	CC	251	0.103125	1.08076e-08	1.95739e-07	25.3323	3	-3.07794
a4NQO	+	GO:0005886	plasma membrane	CC	541	0.539383	0.000514176	0.00256384	54.1844	32	-0.759805
a4NQO	+	GO:0005933	cellular bud	CC	252	0.1731	5.13596e-07	7.61055e-06	25.4465	5	-2.34747
a4NQO	+	GO:0005938	cell cortex	CC	175	0.202693	0.000100114	0.000679942	17.6774	4	-2.14383
a4NQO	+	GO:0012505	endomembrane system	CC	1086	0.613013	8.41954e-05	0.000596689	109.262	75	-0.542824
a4NQO	+	GO:0016020	membrane	CC	2112	0.507992	5.7171e-12	1.55314e-10	207.432	134	-0.630404
a4NQO	+	GO:0030427	site of polarized growth	CC	275	0.393843	0.000635537	0.00304684	27.7593	12	-1.20994
a4NQO	+	GO:0031410	cytoplasmic vesicle	CC	282	0.667775	0.103884	0.200123	28.4908	20	-0.510497
a5-Fluorocytosine	+	GO:0000054	ribosomal subunit export from nucle...	BP	49	0.739319	0.444789	0.739801	16.0535	13	-0.304376
a5-Fluorocytosine	+	GO:0000278	mitotic cell cycle	BP	395	0.669528	0.000684225	0.00464331	129.343	99	-0.385702
a5-Fluorocytosine	+	GO:0000747	conjugation with cellular fusion	BP	102	0.937874	0.831728	0.992997	33.4	32	-0.0617747
a5-Fluorocytosine	+	GO:0000902	cell morphogenesis	BP	44	1.06285	0.87238	1	14.4078	15	0.0581096
a5-Fluorocytosine	+	GO:0000910	cytokinesis	BP	102	0.853251	0.523593	0.76888	33.4058	30	-0.155136
a5-Fluorocytosine	+	GO:0001403	invasive growth in response to gluc...	BP	61	1.00166	1	1	19.978	20	0.0015893
a5-Fluorocytosine	+	GO:0002181	cytoplasmic translation	BP	199	0.115377	3.68088e-21	1.99995e-19	65.0263	11	-2.56352
a5-Fluorocytosine	+	GO:0005975	carbohydrate metabolic process	BP	318	0.707171	0.00804289	0.0354322	103.514	82	-0.336135
a5-Fluorocytosine	+	GO:0006091	generation of precursor metabolites...	BP	207	0.612088	0.00314292	0.0165257	67.6405	48	-0.494852
a5-Fluorocytosine	+	GO:0006260	DNA replication	BP	158	0.762136	0.144106	0.341724	51.7553	43	-0.26737
a5-Fluorocytosine	+	GO:0006281	DNA repair	BP	304	0.991974	1	1	99.5102	99	-0.00741615
a5-Fluorocytosine	+	GO:0006310	DNA recombination	BP	250	0.814028	0.167488	0.373981	81.4358	71	-0.197844
a5-Fluorocytosine	+	GO:0006325	chromatin organization	BP	345	0.853723	0.213932	0.436018	113.01	102	-0.147881
a5-Fluorocytosine	+	GO:0006352	DNA-templated transcription, initia...	BP	78	1.02653	0.9038	1	25.5545	26	0.0249317
a5-Fluorocytosine	+	GO:0006353	DNA-templated transcription, termin...	BP	42	1.26512	0.509598	0.76888	13.7601	16	0.217577
a5-Fluorocytosine	+	GO:0006354	DNA-templated transcription, elonga...	BP	99	0.979859	1	1	32.4346	32	-0.0194624
a5-Fluorocytosine	+	GO:0006360	transcription by RNA polymerase I	BP	66	1.42692	0.186451	0.399889	21.6231	27	0.320388
a5-Fluorocytosine	+	GO:0006364	rRNA processing	BP	355	0.532595	1.026e-06	1.67238e-05	114.801	74	-0.633534
a5-Fluorocytosine	+	GO:0006366	transcription by RNA polymerase II	BP	523	1.05687	0.590804	0.834078	171.167	177	0.0483451
a5-Fluorocytosine	+	GO:0006383	transcription by RNA polymerase III	BP	40	1.37133	0.316486	0.592957	13.1049	16	0.287966
a5-Fluorocytosine	+	GO:0006397	mRNA processing	BP	212	1.57826	0.00165882	0.00925811	69.2501	91	0.39405
a5-Fluorocytosine	+	GO:0006401	RNA catabolic process	BP	154	1.35883	0.0679645	0.213043	50.4274	61	0.274601
a5-Fluorocytosine	+	GO:0006413	translational initiation	BP	69	1.49825	0.120494	0.330214	22.5783	29	0.361115
a5-Fluorocytosine	+	GO:0006414	translational elongation	BP	339	0.0751252	1.2354e-39	1.00685e-37	105.67	12	-3.13845
a5-Fluorocytosine	+	GO:0006417	regulation of translation	BP	133	1.32692	0.134316	0.341724	43.5662	52	0.255304
a5-Fluorocytosine	+	GO:0006418	tRNA aminoacylation for protein tra...	BP	39	1.15037	0.732486	0.962865	12.7773	14	0.131847
a5-Fluorocytosine	+	GO:0006457	protein folding	BP	111	1.20715	0.358451	0.64206	36.3534	41	0.173535
a5-Fluorocytosine	+	GO:0006468	protein phosphorylation	BP	232	0.90254	0.520543	0.76888	75.942	71	-0.0970791
a5-Fluorocytosine	+	GO:0006470	protein dephosphorylation	BP	72	1.23468	0.379527	0.672424	23.5888	27	0.194857
a5-Fluorocytosine	+	GO:0006486	protein glycosylation	BP	77	0.986762	1	1	25.2225	25	-0.012784
a5-Fluorocytosine	+	GO:0006497	protein lipidation	BP	48	1.89899	0.0301221	0.114184	15.7259	23	0.548494
a5-Fluorocytosine	+	GO:0006520	cellular amino acid metabolic proce...	BP	263	0.811897	0.139355	0.341724	86.1195	75	-0.19945
a5-Fluorocytosine	+	GO:0006605	protein targeting	BP	194	1.77777	0.000124608	0.001069	63.5254	89	0.486471
a5-Fluorocytosine	+	GO:0006629	lipid metabolic process	BP	345	0.986474	0.95283	1	112.97	112	-0.012447
a5-Fluorocytosine	+	GO:0006766	vitamin metabolic process	BP	61	1.00297	1	1	19.9605	20	0.00284941
a5-Fluorocytosine	+	GO:0006811	ion transport	BP	380	1.00224	1	1	123.825	124	0.00203259
a5-Fluorocytosine	+	GO:0006865	amino acid transport	BP	57	0.872685	0.776762	0.988443	18.6517	17	-0.133769
a5-Fluorocytosine	+	GO:0006869	lipid transport	BP	72	1.3912	0.205714	0.429889	23.5764	29	0.298707
a5-Fluorocytosine	+	GO:0006873	cellular ion homeostasis	BP	153	0.99669	1	1	50.1087	50	-0.00313311
a5-Fluorocytosine	+	GO:0006887	exocytosis	BP	60	0.878643	0.782265	0.988443	19.6539	18	-0.126819
a5-Fluorocytosine	+	GO:0006897	endocytosis	BP	125	1.07798	0.700483	0.95149	40.9528	43	0.0703747
a5-Fluorocytosine	+	GO:0006970	response to osmotic stress	BP	91	1.00948	1	1	29.8136	30	0.00899015
a5-Fluorocytosine	+	GO:0006974	cellular response to DNA damage sti...	BP	354	0.988332	0.953405	1	115.857	115	-0.0107088
a5-Fluorocytosine	+	GO:0006979	response to oxidative stress	BP	124	0.97731	1	1	40.611	40	-0.0218697
a5-Fluorocytosine	+	GO:0006997	nucleus organization	BP	72	1.31088	0.258576	0.513999	23.5847	28	0.247576
a5-Fluorocytosine	+	GO:0007005	mitochondrion organization	BP	273	2.32592	2.06966e-11	3.74839e-10	89.4096	142	0.667389
a5-Fluorocytosine	+	GO:0007010	cytoskeleton organization	BP	260	0.576363	0.000188745	0.00153609	85.1669	58	-0.55424
a5-Fluorocytosine	+	GO:0007031	peroxisome organization	BP	52	0.911391	0.882201	1	17.0364	16	-0.0905455
a5-Fluorocytosine	+	GO:0007033	vacuole organization	BP	100	0.83598	0.45329	0.746327	32.7565	29	-0.175729
a5-Fluorocytosine	+	GO:0007059	chromosome segregation	BP	222	0.586704	0.000768879	0.00482028	72.6433	50	-0.538901
a5-Fluorocytosine	+	GO:0007114	cell budding	BP	58	0.650436	0.205035	0.429889	19.0021	14	-0.440732
a5-Fluorocytosine	+	GO:0007124	pseudohyphal growth	BP	75	0.598567	0.0637015	0.204892	24.5545	17	-0.530453
a5-Fluorocytosine	+	GO:0008033	tRNA processing	BP	128	1.28085	0.183001	0.397721	41.921	49	0.225108
a5-Fluorocytosine	+	GO:0008150	biological_process	BP	6470	1.69306	0.0035153	0.017906	1819.17	1837	0.0140698
a5-Fluorocytosine	+	GO:0008213	protein alkylation	BP	52	1.39464	0.238421	0.479785	17.0364	21	0.301772
a5-Fluorocytosine	+	GO:0008380	RNA splicing	BP	158	1.37974	0.0581025	0.19996	51.6109	63	0.287675
a5-Fluorocytosine	+	GO:0008643	carbohydrate transport	BP	51	0.632286	0.179427	0.395224	16.6534	12	-0.472784
a5-Fluorocytosine	+	GO:0009311	oligosaccharide metabolic process	BP	56	0.392375	0.00637964	0.0297109	18.2766	9	-1.022
a5-Fluorocytosine	+	GO:0009408	response to heat	BP	74	1.48755	0.104753	0.304487	24.2441	31	0.354637
a5-Fluorocytosine	+	GO:0009451	RNA modification	BP	182	0.679066	0.0243443	0.0944791	58.886	45	-0.388001
a5-Fluorocytosine	+	GO:0010324	membrane invagination	BP	0				0	0	#NUM!
a5-Fluorocytosine	+	GO:0015031	protein transport	BP	661	1.06026	0.508769	0.76888	216.407	224	0.0497512
a5-Fluorocytosine	+	GO:0015931	nucleobase-containing compound tran...	BP	216	0.941059	0.712278	0.952287	70.7541	68	-0.0572783
a5-Fluorocytosine	+	GO:0016050	vesicle organization	BP	117	1.02727	0.920788	1	38.3184	39	0.025436
a5-Fluorocytosine	+	GO:0016197	endosomal transport	BP	90	0.831447	0.497324	0.76888	29.486	26	-0.181519
a5-Fluorocytosine	+	GO:0016570	histone modification	BP	137	1.03834	0.853975	1	44.8843	46	0.0354241
a5-Fluorocytosine	+	GO:0018193	peptidyl-amino acid modification	BP	225	1.02809	0.884779	1	73.6764	75	0.0256882
a5-Fluorocytosine	+	GO:0023052	signaling	BP	346	0.838212	0.156167	0.358524	113.278	101	-0.165514
a5-Fluorocytosine	+	GO:0031399	regulation of protein modification ...	BP	164	0.820836	0.273373	0.530474	53.6925	47	-0.19206
a5-Fluorocytosine	+	GO:0032196	transposition	BP	114	0.333611	6.98963e-06	8.76392e-05	37.0381	16	-1.21094
a5-Fluorocytosine	+	GO:0032200	telomere organization	BP	84	0.6811	0.159265	0.360557	27.5059	21	-0.389349
a5-Fluorocytosine	+	GO:0032543	mitochondrial translation	BP	171	3.71105	8.65894e-17	2.82281e-15	55.6247	108	0.957233
a5-Fluorocytosine	+	GO:0032787	monocarboxylic acid metabolic proce...	BP	195	0.662762	0.0158337	0.0629485	63.8083	48	-0.410709
a5-Fluorocytosine	+	GO:0033043	regulation of organelle organizatio...	BP	319	0.662412	0.00170395	0.00925811	104.402	79	-0.402225
a5-Fluorocytosine	+	GO:0042221	response to chemical	BP	572	0.990851	0.962541	1	187.04	186	-0.00804658
a5-Fluorocytosine	+	GO:0042255	ribosome assembly	BP	79	0.558921	0.039339	0.145733	25.8776	17	-0.606172
a5-Fluorocytosine	+	GO:0042273	ribosomal large subunit biogenesis	BP	121	0.555565	0.00793285	0.0354322	39.6423	26	-0.608529
a5-Fluorocytosine	+	GO:0042274	ribosomal small subunit biogenesis	BP	147	0.497306	0.000484488	0.00358962	48.1184	29	-0.730537
a5-Fluorocytosine	+	GO:0042594	response to starvation	BP	68	0.628348	0.118706	0.330214	22.2783	16	-0.477569
a5-Fluorocytosine	+	GO:0043144	snoRNA processing	BP	45	1.02665	1	1	14.7404	15	0.0251839
a5-Fluorocytosine	+	GO:0043543	protein acylation	BP	76	0.889282	0.712755	0.952287	24.8993	23	-0.114471
a5-Fluorocytosine	+	GO:0043934	sporulation	BP	178	1.05366	0.745676	0.972362	58.0024	60	0.048849
a5-Fluorocytosine	+	GO:0045333	cellular respiration	BP	111	0.723644	0.152697	0.355565	36.2963	29	-0.323769
a5-Fluorocytosine	+	GO:0048193	Golgi vesicle transport	BP	199	0.904557	0.53962	0.78534	65.1741	61	-0.0954887
a5-Fluorocytosine	+	GO:0048284	organelle fusion	BP	107	1.1817	0.407103	0.698504	35.0372	39	0.154586
a5-Fluorocytosine	+	GO:0048285	organelle fission	BP	286	0.532197	9.80879e-06	0.000106589	93.4386	60	-0.639057
a5-Fluorocytosine	+	GO:0048308	organelle inheritance	BP	60	0.809695	0.493254	0.76888	19.6573	17	-0.209534
a5-Fluorocytosine	+	GO:0051049	regulation of transport	BP	103	1.25586	0.289413	0.554992	33.7451	39	0.208796
a5-Fluorocytosine	+	GO:0051052	regulation of DNA metabolic process	BP	111	0.560871	0.0106303	0.0455982	36.3534	24	-0.599055
a5-Fluorocytosine	+	GO:0051169	nuclear transport	BP	174	0.708967	0.0492404	0.17836	57.0063	45	-0.341196
a5-Fluorocytosine	+	GO:0051321	meiotic cell cycle	BP	327	0.829126	0.144656	0.341724	106.296	94	-0.177358
a5-Fluorocytosine	+	GO:0051603	proteolysis involved in cellular pr...	BP	242	0.881919	0.401545	0.696295	79.2846	73	-0.119144
a5-Fluorocytosine	+	GO:0051604	protein maturation	BP	85	2.02738	0.0015221	0.00886078	27.8479	42	0.592821
a5-Fluorocytosine	+	GO:0051726	regulation of cell cycle	BP	289	0.570354	6.21689e-05	0.00059609	94.5506	64	-0.563015
a5-Fluorocytosine	+	GO:0055085	transmembrane transport	BP	468	1.20516	0.0639599	0.204892	151.946	170	0.161977
a5-Fluorocytosine	+	GO:0055086	nucleobase-containing small molecul...	BP	303	0.603905	0.000197901	0.00153609	99.0445	70	-0.500722
a5-Fluorocytosine	+	GO:0061025	membrane fusion	BP	64	0.932885	0.89369	1	20.9568	20	-0.0674213
a5-Fluorocytosine	+	GO:0070647	protein modification by small prote...	BP	197	1.03575	0.817046	0.992997	64.519	66	0.0327408
a5-Fluorocytosine	+	GO:0070925	organelle assembly	BP	176	0.763775	0.121551	0.330214	57.6515	48	-0.264323
a5-Fluorocytosine	+	GO:0071554	cell wall organization or biogenesi...	BP	278	1.04038	0.793128	0.992997	90.6827	93	0.0364037
a5-Fluorocytosine	+	GO:0003674	molecular_function	MF	6457	1.39062	0.0503626	0.178459	1815.52	1828	0.00988597
a5-Fluorocytosine	+	GO:0003677	DNA binding	MF	623	0.859002	0.103367	0.304487	203.15	185	-0.135019
a5-Fluorocytosine	+	GO:0003682	chromatin binding	MF	137	0.873999	0.519497	0.76888	44.8764	41	-0.130334
a5-Fluorocytosine	+	GO:0003700	DNA-binding transcription factor ac...	MF	191	1.14208	0.38901	0.681813	62.4885	68	0.121945
a5-Fluorocytosine	+	GO:0003723	RNA binding	MF	1066	0.484851	9.71706e-20	3.9597e-18	324.457	204	-0.66946
a5-Fluorocytosine	+	GO:0003729	mRNA binding	MF	188	0.937163	0.752028	0.972862	61.5715	59	-0.0615473
a5-Fluorocytosine	+	GO:0003735	structural constituent of ribosome	MF	235	1.06648	0.670132	0.925691	76.7765	80	0.0593352
a5-Fluorocytosine	+	GO:0003924	GTPase activity	MF	81	0.915086	0.811714	0.992997	26.5374	25	-0.0860996
a5-Fluorocytosine	+	GO:0004386	helicase activity	MF	114	0.696263	0.106477	0.304487	37.3229	29	-0.364006
a5-Fluorocytosine	+	GO:0004518	nuclease activity	MF	171	1.12039	0.507833	0.76888	55.7796	60	0.105224
a5-Fluorocytosine	+	GO:0005085	guanyl-nucleotide exchange factor a...	MF	54	0.716217	0.311064	0.589576	17.6916	14	-0.337638
a5-Fluorocytosine	+	GO:0005198	structural molecule activity	MF	373	0.890215	0.332049	0.615045	121.756	113	-0.107672
a5-Fluorocytosine	+	GO:0008092	cytoskeletal protein binding	MF	103	0.372125	0.000112478	0.00101855	33.7451	16	-1.07661
a5-Fluorocytosine	+	GO:0008134	transcription factor binding	MF	105	0.939831	0.834086	0.992997	34.3943	33	-0.059705
a5-Fluorocytosine	+	GO:0008135	translation factor activity, RNA bi...	MF	59	1.22283	0.486328	0.76888	19.3297	22	0.186683
a5-Fluorocytosine	+	GO:0008168	methyltransferase activity	MF	99	1.40062	0.105814	0.304487	32.4233	40	0.30297
a5-Fluorocytosine	+	GO:0008233	peptidase activity	MF	178	1.04889	0.807651	0.992997	58.1744	60	0.0445781
a5-Fluorocytosine	+	GO:0008289	lipid binding	MF	124	1.09186	0.630085	0.87781	40.6181	43	0.0822148
a5-Fluorocytosine	+	GO:0016301	kinase activity	MF	232	1.00091	1	1	75.9553	76	0.000849237
a5-Fluorocytosine	+	GO:0016491	oxidoreductase activity	MF	349	0.735983	0.0133434	0.0557685	113.982	93	-0.293497
a5-Fluorocytosine	+	GO:0016740	transferase activity	MF	940	1.06307	0.424457	0.720693	306.358	317	0.0492631
a5-Fluorocytosine	+	GO:0016757	transferase activity, transferring ...	MF	107	1.28096	0.213997	0.436018	35.0556	41	0.225979
a5-Fluorocytosine	+	GO:0016779	nucleotidyltransferase activity	MF	132	0.927167	0.778279	0.988443	43.118	41	-0.0726665
a5-Fluorocytosine	+	GO:0016787	hydrolase activity	MF	1091	0.884123	0.0916082	0.281738	353.542	330	-0.099416
a5-Fluorocytosine	+	GO:0016791	phosphatase activity	MF	106	1.05654	0.834605	0.992997	34.728	36	0.0518987
a5-Fluorocytosine	+	GO:0016798	hydrolase activity, acting on glyco...	MF	78	0.660951	0.143946	0.341724	25.4655	19	-0.422545
a5-Fluorocytosine	+	GO:0016829	lyase activity	MF	109	0.813682	0.355519	0.64206	35.6797	31	-0.202833
a5-Fluorocytosine	+	GO:0016853	isomerase activity	MF	74	0.925121	0.804301	0.992997	24.2356	23	-0.0754929
a5-Fluorocytosine	+	GO:0016874	ligase activity	MF	114	0.870354	0.546148	0.787806	37.3359	34	-0.135029
a5-Fluorocytosine	+	GO:0019843	rRNA binding	MF	141	0.379483	6.47146e-06	8.76392e-05	45.6048	22	-1.05168
a5-Fluorocytosine	+	GO:0019899	enzyme binding	MF	205	0.783842	0.129972	0.336278	67.1626	57	-0.236696
a5-Fluorocytosine	+	GO:0022857	transmembrane transporter activity	MF	363	0.948705	0.685449	0.938893	117.896	114	-0.0484854
a5-Fluorocytosine	+	GO:0030234	enzyme regulator activity	MF	272	0.998289	1	1	89.0977	89	-0.00158302
a5-Fluorocytosine	+	GO:0030533	triplet codon-amino acid adaptor ac...	MF	299				93.0929	0	#NUM!
a5-Fluorocytosine	+	GO:0030555	RNA modification guide activity	MF	71				22.976	0	#NUM!
a5-Fluorocytosine	+	GO:0030674	protein binding, bridging	MF	64	1.15313	0.593577	0.834078	20.9678	23	0.133456
a5-Fluorocytosine	+	GO:0032182	ubiquitin-like protein binding	MF	47	0.701775	0.349958	0.640934	15.3983	12	-0.359732
a5-Fluorocytosine	+	GO:0042393	histone binding	MF	49	0.591738	0.129302	0.336278	16.0535	11	-0.545384
a5-Fluorocytosine	+	GO:0043167	ion binding	MF	1586	0.88581	0.0588839	0.19996	515.285	485	-0.0873859
a5-Fluorocytosine	+	GO:0051082	unfolded protein binding	MF	84	1.14241	0.559739	0.800329	27.5203	30	0.124467
a5-Fluorocytosine	+	GO:0005575	cellular_component	CC	6476	1.68412	0.00404441	0.0199769	1820.86	1838	0.0135177
a5-Fluorocytosine	+	GO:0005576	extracellular region	CC	128	0.493891	0.0011179	0.0067488	41.7968	25	-0.741465
a5-Fluorocytosine	+	GO:0005618	cell wall	CC	121	0.531167	0.00430431	0.0206354	39.4973	25	-0.659826
a5-Fluorocytosine	+	GO:0005634	nucleus	CC	2438	0.775896	9.39374e-06	0.000106589	774.9	697	-0.152852
a5-Fluorocytosine	+	GO:0005694	chromosome	CC	499	0.650752	5.02869e-05	0.000512298	163.113	123	-0.407212
a5-Fluorocytosine	+	GO:0005730	nucleolus	CC	386	0.667095	0.000712164	0.00464331	124.718	95	-0.392669
a5-Fluorocytosine	+	GO:0005737	cytoplasm	CC	4746	0.99782	0.974047	1	1431.52	1431	-0.000519327
a5-Fluorocytosine	+	GO:0005739	mitochondrion	CC	1214	1.69329	5.02811e-15	1.36597e-13	391.64	507	0.372458
a5-Fluorocytosine	+	GO:0005740	mitochondrial envelope	CC	439	1.98147	1.72875e-11	3.52234e-10	143.45	209	0.542955
a5-Fluorocytosine	+	GO:0005773	vacuole	CC	523	0.779009	0.0143498	0.0584755	170.068	145	-0.230059
a5-Fluorocytosine	+	GO:0005777	peroxisome	CC	87	0.82525	0.490057	0.76888	28.5031	25	-0.189193
a5-Fluorocytosine	+	GO:0005783	endoplasmic reticulum	CC	675	0.967292	0.726788	0.962865	220.336	216	-0.0286751
a5-Fluorocytosine	+	GO:0005794	Golgi apparatus	CC	282	0.912288	0.515549	0.76888	92.3411	87	-0.0859572
a5-Fluorocytosine	+	GO:0005815	microtubule organizing center	CC	87	0.389492	0.000516034	0.00365711	28.4832	14	-1.02469
a5-Fluorocytosine	+	GO:0005840	ribosome	CC	368	0.984146	0.908654	1	120.208	119	-0.0145686
a5-Fluorocytosine	+	GO:0005856	cytoskeleton	CC	251	0.472701	1.23474e-06	1.82966e-05	82.1327	48	-0.774922
a5-Fluorocytosine	+	GO:0005886	plasma membrane	CC	541	0.89547	0.2677	0.525723	175.677	164	-0.0992324
a5-Fluorocytosine	+	GO:0005933	cellular bud	CC	252	0.766024	0.0641074	0.204892	82.5031	69	-0.257853
a5-Fluorocytosine	+	GO:0005938	cell cortex	CC	175	0.770199	0.140871	0.341724	57.3139	48	-0.25585
a5-Fluorocytosine	+	GO:0012505	endomembrane system	CC	1086	0.953101	0.517846	0.76888	354.25	345	-0.0381699
a5-Fluorocytosine	+	GO:0016020	membrane	CC	2112	1.04673	0.431185	0.724569	672.538	686	0.0285921
a5-Fluorocytosine	+	GO:0030427	site of polarized growth	CC	275	0.805825	0.129623	0.336278	90.0017	78	-0.206479
a5-Fluorocytosine	+	GO:0031410	cytoplasmic vesicle	CC	282	1.02783	0.845322	0.99846	92.3734	94	0.0251839
a5-Fluorouracil	+	GO:0000054	ribosomal subunit export from nucle...	BP	49	2.80419	0.0012617	0.00367246	7.88112	17	1.10906
a5-Fluorouracil	+	GO:0000278	mitotic cell cycle	BP	395	0.364423	2.1871e-08	2.09705e-07	63.4982	27	-1.23376
a5-Fluorouracil	+	GO:0000747	conjugation with cellular fusion	BP	102	0.692112	0.276636	0.366599	16.397	12	-0.450397
a5-Fluorouracil	+	GO:0000902	cell morphogenesis	BP	44	0.66755	0.536108	0.624182	7.07321	5	-0.500438
a5-Fluorouracil	+	GO:0000910	cytokinesis	BP	102	0.56264	0.101112	0.16158	16.3999	10	-0.713684
a5-Fluorouracil	+	GO:0001403	invasive growth in response to gluc...	BP	61	0.363562	0.0513249	0.0909343	9.80776	4	-1.29392
a5-Fluorouracil	+	GO:0002181	cytoplasmic translation	BP	199	12.7569	6.01574e-63	9.80565e-61	31.9233	135	2.08028
a5-Fluorouracil	+	GO:0005975	carbohydrate metabolic process	BP	318	0.452733	3.75967e-05	0.000165629	50.8181	26	-0.966832
a5-Fluorouracil	+	GO:0006091	generation of precursor metabolites...	BP	207	0.458322	0.000994719	0.00300258	33.2066	17	-0.965936
a5-Fluorouracil	+	GO:0006260	DNA replication	BP	158	0.383166	0.000882451	0.00271395	25.4081	11	-1.20779
a5-Fluorouracil	+	GO:0006281	DNA repair	BP	304	0.412853	8.84413e-06	4.4197e-05	48.8524	23	-1.0868
a5-Fluorouracil	+	GO:0006310	DNA recombination	BP	250	0.652028	0.0340826	0.0617274	39.9791	28	-0.513821
a5-Fluorouracil	+	GO:0006325	chromatin organization	BP	345	0.373873	3.09984e-07	2.19684e-06	55.4798	24	-1.20893
a5-Fluorouracil	+	GO:0006352	DNA-templated transcription, initia...	BP	78	1.14342	0.641557	0.723053	12.5455	14	0.158262
a5-Fluorouracil	+	GO:0006353	DNA-templated transcription, termin...	BP	42	1.86135	0.0888293	0.144792	6.75524	11	0.703424
a5-Fluorouracil	+	GO:0006354	DNA-templated transcription, elonga...	BP	99	0.930535	0.890729	0.941408	15.9231	15	-0.0861566
a5-Fluorouracil	+	GO:0006360	transcription by RNA polymerase I	BP	66	2.8361	0.000149476	0.000541435	10.6154	23	1.11548
a5-Fluorouracil	+	GO:0006364	rRNA processing	BP	355	3.39987	6.06644e-23	1.41261e-21	56.3589	130	1.2058
a5-Fluorouracil	+	GO:0006366	transcription by RNA polymerase II	BP	523	0.735502	0.0244212	0.0462866	84.0307	66	-0.348451
a5-Fluorouracil	+	GO:0006383	transcription by RNA polymerase III	BP	40	5.30885	6.0245e-07	3.7769e-06	6.43357	20	1.63631
a5-Fluorouracil	+	GO:0006397	mRNA processing	BP	212	0.724138	0.151825	0.213995	33.9969	26	-0.38689
a5-Fluorouracil	+	GO:0006401	RNA catabolic process	BP	154	1.21799	0.372819	0.453504	24.7562	29	0.22826
a5-Fluorouracil	+	GO:0006413	translational initiation	BP	69	2.15747	0.00724794	0.0157522	11.0843	20	0.851477
a5-Fluorouracil	+	GO:0006414	translational elongation	BP	339	0.261358	4.65903e-10	5.42444e-09	51.8762	16	-1.697
a5-Fluorouracil	+	GO:0006417	regulation of translation	BP	133	1.03513	0.90483	0.945258	21.3879	22	0.0407108
a5-Fluorouracil	+	GO:0006418	tRNA aminoacylation for protein tra...	BP	39	0.766025	0.826131	0.880127	6.27273	5	-0.327165
a5-Fluorouracil	+	GO:0006457	protein folding	BP	111	1.53163	0.0676065	0.11479	17.8469	25	0.486254
a5-Fluorouracil	+	GO:0006468	protein phosphorylation	BP	232	0.401959	7.73531e-05	0.000300204	37.2821	17	-1.13295
a5-Fluorouracil	+	GO:0006470	protein dephosphorylation	BP	72	0.839798	0.746909	0.817088	11.5804	10	-0.211688
a5-Fluorouracil	+	GO:0006486	protein glycosylation	BP	77	0.687667	0.349851	0.442059	12.3825	9	-0.4603
a5-Fluorouracil	+	GO:0006497	protein lipidation	BP	48	0.743706	0.692168	0.767506	7.72028	6	-0.363691
a5-Fluorouracil	+	GO:0006520	cellular amino acid metabolic proce...	BP	263	1.58079	0.00338218	0.0082283	42.2785	60	0.505037
a5-Fluorouracil	+	GO:0006605	protein targeting	BP	194	0.953477	0.920753	0.94989	31.1864	30	-0.0559564
a5-Fluorouracil	+	GO:0006629	lipid metabolic process	BP	345	0.535581	0.00047408	0.00157704	55.4604	33	-0.748993
a5-Fluorouracil	+	GO:0006766	vitamin metabolic process	BP	61	1.15125	0.603106	0.687456	9.7992	11	0.166768
a5-Fluorouracil	+	GO:0006811	ion transport	BP	380	1.17834	0.246372	0.331463	60.7894	69	0.182776
a5-Fluorouracil	+	GO:0006865	amino acid transport	BP	57	1.25242	0.470565	0.555812	9.15663	11	0.264615
a5-Fluorouracil	+	GO:0006869	lipid transport	BP	72	0.743332	0.518032	0.607476	11.5743	9	-0.362934
a5-Fluorouracil	+	GO:0006873	cellular ion homeostasis	BP	153	1.12207	0.577406	0.662797	24.5998	27	0.134313
a5-Fluorouracil	+	GO:0006887	exocytosis	BP	60	0.272323	0.0132265	0.0266163	9.64866	3	-1.68537
a5-Fluorouracil	+	GO:0006897	endocytosis	BP	125	0.398962	0.0043682	0.0104708	20.1049	9	-1.15955
a5-Fluorouracil	+	GO:0006970	response to osmotic stress	BP	91	0.640257	0.248089	0.331463	14.6364	10	-0.549557
a5-Fluorouracil	+	GO:0006974	cellular response to DNA damage sti...	BP	354	0.431414	4.41315e-06	2.32046e-05	56.8774	28	-1.02243
a5-Fluorouracil	+	GO:0006979	response to oxidative stress	BP	124	0.884095	0.71157	0.783689	19.9371	18	-0.147458
a5-Fluorouracil	+	GO:0006997	nucleus organization	BP	72	0.471008	0.0758406	0.126143	11.5784	6	-0.948401
a5-Fluorouracil	+	GO:0007005	mitochondrion organization	BP	273	0.271084	2.46531e-08	2.23248e-07	43.8937	14	-1.64859
a5-Fluorouracil	+	GO:0007010	cytoskeleton organization	BP	260	0.286163	1.41553e-07	1.09872e-06	41.8109	14	-1.57845
a5-Fluorouracil	+	GO:0007031	peroxisome organization	BP	52	0.432359	0.126896	0.193309	8.36364	4	-1.06413
a5-Fluorouracil	+	GO:0007033	vacuole organization	BP	100	0.15868	4.88603e-05	0.000209585	16.0811	3	-2.42233
a5-Fluorouracil	+	GO:0007059	chromosome segregation	BP	222	0.422667	0.00024812	0.000879209	35.6627	17	-1.06888
a5-Fluorouracil	+	GO:0007114	cell budding	BP	58	0.599442	0.282829	0.371783	9.32867	6	-0.636709
a5-Fluorouracil	+	GO:0007124	pseudohyphal growth	BP	75	0.29114	0.00684758	0.0152898	12.0545	4	-1.5915
a5-Fluorouracil	+	GO:0008033	tRNA processing	BP	128	1.84309	0.00472495	0.0111618	20.5802	33	0.681208
a5-Fluorouracil	+	GO:0008150	biological_process	BP	6470	1.49859	0.113045	0.177176	893.083	901	0.0127324
a5-Fluorouracil	+	GO:0008213	protein alkylation	BP	52	2.34173	0.00709016	0.0156175	8.36364	16	0.93587
a5-Fluorouracil	+	GO:0008380	RNA splicing	BP	158	0.709739	0.186951	0.258246	25.3373	19	-0.415262
a5-Fluorouracil	+	GO:0008643	carbohydrate transport	BP	51	0.567048	0.334997	0.429957	8.17564	5	-0.709404
a5-Fluorouracil	+	GO:0009311	oligosaccharide metabolic process	BP	56	0.294417	0.026677	0.0494132	8.97248	3	-1.58054
a5-Fluorouracil	+	GO:0009408	response to heat	BP	74	0.541663	0.150107	0.213995	11.9021	7	-0.765789
a5-Fluorouracil	+	GO:0009451	RNA modification	BP	182	1.31816	0.149021	0.213995	28.9088	36	0.316486
a5-Fluorouracil	+	GO:0010324	membrane invagination	BP	0				0	0	#NUM!
a5-Fluorouracil	+	GO:0015031	protein transport	BP	661	1.00965	0.910463	0.945258	106.24	107	0.0102784
a5-Fluorouracil	+	GO:0015931	nucleobase-containing compound tran...	BP	216	1.78539	0.000615459	0.0020064	34.7352	54	0.636562
a5-Fluorouracil	+	GO:0016050	vesicle organization	BP	117	0.429426	0.0105075	0.0214091	18.8116	9	-1.06363
a5-Fluorouracil	+	GO:0016197	endosomal transport	BP	90	0.575607	0.146341	0.212978	14.4755	9	-0.685619
a5-Fluorouracil	+	GO:0016570	histone modification	BP	137	0.540543	0.033572	0.0614857	22.035	13	-0.761283
a5-Fluorouracil	+	GO:0018193	peptidyl-amino acid modification	BP	225	0.893498	0.643207	0.723053	36.1698	33	-0.132321
a5-Fluorouracil	+	GO:0023052	signaling	BP	346	0.478796	5.61575e-05	0.00022326	55.6115	30	-0.89042
a5-Fluorouracil	+	GO:0031399	regulation of protein modification ...	BP	164	0.479494	0.00665093	0.015057	26.3592	14	-0.912879
a5-Fluorouracil	+	GO:0032196	transposition	BP	114	0.733724	0.364671	0.450314	18.1831	14	-0.37717
a5-Fluorouracil	+	GO:0032200	telomere organization	BP	84	0.702297	0.368897	0.452107	13.5034	10	-0.433323
a5-Fluorouracil	+	GO:0032543	mitochondrial translation	BP	171	0.0298912	3.71468e-12	4.65764e-11	27.3078	1	-4.77124
a5-Fluorouracil	+	GO:0032787	monocarboxylic acid metabolic proce...	BP	195	0.726229	0.164617	0.229339	31.3253	24	-0.384294
a5-Fluorouracil	+	GO:0033043	regulation of organelle organizatio...	BP	319	0.335009	1.03147e-07	8.84892e-07	51.2539	20	-1.35766
a5-Fluorouracil	+	GO:0042221	response to chemical	BP	572	0.822777	0.133357	0.200493	91.8234	79	-0.217009
a5-Fluorouracil	+	GO:0042255	ribosome assembly	BP	79	12.6514	1.27301e-26	4.15002e-25	12.7041	55	2.11414
a5-Fluorouracil	+	GO:0042273	ribosomal large subunit biogenesis	BP	121	7.93993	4.34953e-27	1.77244e-25	19.4615	71	1.86719
a5-Fluorouracil	+	GO:0042274	ribosomal small subunit biogenesis	BP	147	5.83183	2.24281e-23	6.09297e-22	23.6227	75	1.66672
a5-Fluorouracil	+	GO:0042594	response to starvation	BP	68	1.00695	1	1	10.9371	11	0.00827816
a5-Fluorouracil	+	GO:0043144	snoRNA processing	BP	45	1.90914	0.0645429	0.110742	7.2365	12	0.729671
a5-Fluorouracil	+	GO:0043543	protein acylation	BP	76	0.443621	0.0576232	0.100996	12.2238	6	-1.02666
a5-Fluorouracil	+	GO:0043934	sporulation	BP	178	0.439781	0.00171137	0.00450498	28.475	14	-1.02427
a5-Fluorouracil	+	GO:0045333	cellular respiration	BP	111	0.400998	0.00848981	0.0179719	17.8189	8	-1.15533
a5-Fluorouracil	+	GO:0048193	Golgi vesicle transport	BP	199	0.813917	0.37662	0.454734	31.9958	27	-0.244923
a5-Fluorouracil	+	GO:0048284	organelle fusion	BP	107	0.251885	0.000452457	0.00153647	17.2008	5	-1.78247
a5-Fluorouracil	+	GO:0048285	organelle fission	BP	286	0.278015	1.8556e-08	1.8904e-07	45.8717	15	-1.61264
a5-Fluorouracil	+	GO:0048308	organelle inheritance	BP	60				9.65035	0	#NUM!
a5-Fluorouracil	+	GO:0051049	regulation of transport	BP	103	0.750127	0.416235	0.495228	16.5664	13	-0.349751
a5-Fluorouracil	+	GO:0051052	regulation of DNA metabolic process	BP	111	0.346386	0.00256369	0.00642895	17.8469	7	-1.35025
a5-Fluorouracil	+	GO:0051169	nuclear transport	BP	174	2.04167	8.91183e-05	0.000337821	27.986	48	0.778328
a5-Fluorouracil	+	GO:0051321	meiotic cell cycle	BP	327	0.383054	1.13143e-06	6.58653e-06	52.1839	23	-1.18197
a5-Fluorouracil	+	GO:0051603	proteolysis involved in cellular pr...	BP	242	0.484047	0.000876954	0.00271395	38.9231	21	-0.890236
a5-Fluorouracil	+	GO:0051604	protein maturation	BP	85	1.51243	0.134822	0.200493	13.6713	19	0.474846
a5-Fluorouracil	+	GO:0051726	regulation of cell cycle	BP	289	0.354471	9.76593e-07	5.89573e-06	46.4176	19	-1.28867
a5-Fluorouracil	+	GO:0055085	transmembrane transport	BP	468	1.11387	0.392198	0.470061	74.5946	81	0.118851
a5-Fluorouracil	+	GO:0055086	nucleobase-containing small molecul...	BP	303	1.00975	0.935962	0.953512	48.6238	49	0.0111204
a5-Fluorouracil	+	GO:0061025	membrane fusion	BP	64	0.166625	0.00180423	0.00466808	10.2883	2	-2.36293
a5-Fluorouracil	+	GO:0070647	protein modification by small prote...	BP	197	0.451919	0.00145975	0.00403288	31.6742	16	-0.985238
a5-Fluorouracil	+	GO:0070925	organelle assembly	BP	176	2.89289	8.57746e-10	9.32084e-09	28.3027	61	1.10787
a5-Fluorouracil	+	GO:0071554	cell wall organization or biogenesi...	BP	278	0.527815	0.00137302	0.00392635	44.5187	26	-0.7759
a5-Fluorouracil	+	GO:0003674	molecular_function	MF	6457	1.44026	0.125574	0.193099	891.289	899	0.0124281
a5-Fluorouracil	+	GO:0003677	DNA binding	MF	623	0.636545	0.000407901	0.00141463	99.732	70	-0.510702
a5-Fluorouracil	+	GO:0003682	chromatin binding	MF	137	0.587748	0.0596581	0.10345	22.0311	14	-0.654116
a5-Fluorouracil	+	GO:0003700	DNA-binding transcription factor ac...	MF	191	0.534703	0.00902219	0.0188541	30.6774	18	-0.769178
a5-Fluorouracil	+	GO:0003723	RNA binding	MF	1066	1.27503	0.00809866	0.0173695	159.285	188	0.239119
a5-Fluorouracil	+	GO:0003729	mRNA binding	MF	188	1.20162	0.362902	0.450314	30.2272	35	0.211508
a5-Fluorouracil	+	GO:0003735	structural constituent of ribosome	MF	235	6.2431	3.95347e-38	3.22208e-36	37.6918	121	1.68269
a5-Fluorouracil	+	GO:0003924	GTPase activity	MF	81	1.0916	0.760554	0.826469	13.028	14	0.103814
a5-Fluorouracil	+	GO:0004386	helicase activity	MF	114	0.552359	0.0700472	0.117708	18.3229	11	-0.73614
a5-Fluorouracil	+	GO:0004518	nuclease activity	MF	171	0.687901	0.137669	0.202163	27.3838	20	-0.453323
a5-Fluorouracil	+	GO:0005085	guanyl-nucleotide exchange factor a...	MF	54	1.33866	0.35601	0.446382	8.68531	11	0.340853
a5-Fluorouracil	+	GO:0005198	structural molecule activity	MF	373	2.97767	6.40515e-19	1.16004e-17	59.7736	127	1.08725
a5-Fluorouracil	+	GO:0008092	cytoskeletal protein binding	MF	103	0.494645	0.0416171	0.0745449	16.5664	9	-0.880266
a5-Fluorouracil	+	GO:0008134	transcription factor binding	MF	105	0.733667	0.348761	0.442059	16.8852	13	-0.377244
a5-Fluorouracil	+	GO:0008135	translation factor activity, RNA bi...	MF	59	2.50876	0.00194606	0.00495637	9.48951	19	1.00159
a5-Fluorouracil	+	GO:0008168	methyltransferase activity	MF	99	2.669	2.05889e-05	9.58855e-05	15.9175	33	1.05185
a5-Fluorouracil	+	GO:0008233	peptidase activity	MF	178	0.73155	0.212329	0.288414	28.5595	22	-0.376466
a5-Fluorouracil	+	GO:0008289	lipid binding	MF	124	0.215031	3.57593e-05	0.00016191	19.9406	5	-1.99571
a5-Fluorouracil	+	GO:0016301	kinase activity	MF	232	0.924904	0.784132	0.846447	37.2886	35	-0.0913801
a5-Fluorouracil	+	GO:0016491	oxidoreductase activity	MF	349	0.784296	0.152291	0.213995	55.9568	46	-0.282679
a5-Fluorouracil	+	GO:0016740	transferase activity	MF	940	1.17432	0.0887851	0.144792	150.4	168	0.159657
a5-Fluorouracil	+	GO:0016757	transferase activity, transferring ...	MF	107	1.0563	0.791241	0.848502	17.2098	18	0.0647674
a5-Fluorouracil	+	GO:0016779	nucleotidyltransferase activity	MF	132	2.00245	0.00103477	0.00306667	21.1679	36	0.766122
a5-Fluorouracil	+	GO:0016787	hydrolase activity	MF	1091	0.647785	1.22058e-05	5.85162e-05	173.564	127	-0.450638
a5-Fluorouracil	+	GO:0016791	phosphatase activity	MF	106	0.996517	1	1	17.049	17	-0.00414823
a5-Fluorouracil	+	GO:0016798	hydrolase activity, acting on glyco...	MF	78	0.207012	0.00154359	0.00419343	12.5017	3	-2.05909
a5-Fluorouracil	+	GO:0016829	lyase activity	MF	109	1.03374	0.895204	0.941408	17.5162	18	0.0393106
a5-Fluorouracil	+	GO:0016853	isomerase activity	MF	74	2.09277	0.00634677	0.0145708	11.8979	21	0.819678
a5-Fluorouracil	+	GO:0016874	ligase activity	MF	114	0.609014	0.121345	0.188374	18.3293	12	-0.611114
a5-Fluorouracil	+	GO:0019843	rRNA binding	MF	141	1.7787	0.00495201	0.0115311	22.3887	35	0.644586
a5-Fluorouracil	+	GO:0019899	enzyme binding	MF	205	0.785127	0.28666	0.373805	32.972	27	-0.288283
a5-Fluorouracil	+	GO:0022857	transmembrane transporter activity	MF	363	1.09208	0.553422	0.639772	57.8787	62	0.0992361
a5-Fluorouracil	+	GO:0030234	enzyme regulator activity	MF	272	0.787765	0.205089	0.280921	43.7406	36	-0.280976
a5-Fluorouracil	+	GO:0030533	triplet codon-amino acid adaptor ac...	MF	299				45.7019	0	#NUM!
a5-Fluorouracil	+	GO:0030555	RNA modification guide activity	MF	71				11.2796	0	#NUM!
a5-Fluorouracil	+	GO:0030674	protein binding, bridging	MF	64	0.254198	0.00933	0.0192505	10.2937	3	-1.77873
a5-Fluorouracil	+	GO:0032182	ubiquitin-like protein binding	MF	47	0.762002	0.690447	0.767506	7.55944	6	-0.333317
a5-Fluorouracil	+	GO:0042393	histone binding	MF	49	0.107746	0.00295332	0.00729381	7.88112	1	-2.9784
a5-Fluorouracil	+	GO:0043167	ion binding	MF	1586	0.818048	0.0156818	0.0309824	252.968	223	-0.181912
a5-Fluorouracil	+	GO:0051082	unfolded protein binding	MF	84	2.24418	0.0014356	0.00403288	13.5105	25	0.887848
a5-Fluorouracil	+	GO:0005575	cellular_component	CC	6476	1.44595	0.135302	0.200493	893.911	901	0.0113951
a5-Fluorouracil	+	GO:0005576	extracellular region	CC	128	0.486376	0.0199212	0.0382018	20.5193	11	-0.899475
a5-Fluorouracil	+	GO:0005618	cell wall	CC	121	0.466343	0.0168096	0.0326187	19.3904	10	-0.955339
a5-Fluorouracil	+	GO:0005634	nucleus	CC	2438	1.07445	0.325397	0.420951	380.421	394	0.0506002
a5-Fluorouracil	+	GO:0005694	chromosome	CC	499	0.443592	1.33731e-07	1.08991e-06	80.0767	41	-0.965759
a5-Fluorouracil	+	GO:0005730	nucleolus	CC	386	2.46293	3.53684e-13	5.24096e-12	61.2276	116	0.921871
a5-Fluorouracil	+	GO:0005737	cytoplasm	CC	4746	1.00874	0.933022	0.953512	702.772	704	0.00251952
a5-Fluorouracil	+	GO:0005739	mitochondrion	CC	1214	0.428762	8.22998e-17	1.34149e-15	192.267	103	-0.900468
a5-Fluorouracil	+	GO:0005740	mitochondrial envelope	CC	439	0.460054	1.8439e-06	1.0364e-05	70.4237	37	-0.928536
a5-Fluorouracil	+	GO:0005773	vacuole	CC	523	0.620433	0.000699588	0.00223594	83.4912	57	-0.550663
a5-Fluorouracil	+	GO:0005777	peroxisome	CC	87	0.248209	0.00171355	0.00450498	13.993	4	-1.80663
a5-Fluorouracil	+	GO:0005783	endoplasmic reticulum	CC	675	0.819095	0.0938757	0.151502	108.169	93	-0.217989
a5-Fluorouracil	+	GO:0005794	Golgi apparatus	CC	282	0.632444	0.0157763	0.0309824	45.3329	31	-0.548289
a5-Fluorouracil	+	GO:0005815	microtubule organizing center	CC	87	0.120975	5.15175e-05	0.000209934	13.9832	2	-2.80563
a5-Fluorouracil	+	GO:0005840	ribosome	CC	368	4.16121	7.11461e-33	3.86561e-31	59.0134	151	1.35543
a5-Fluorouracil	+	GO:0005856	cytoskeleton	CC	251	0.298007	3.80173e-07	2.58201e-06	40.3213	14	-1.52611
a5-Fluorouracil	+	GO:0005886	plasma membrane	CC	541	0.807201	0.108688	0.172002	86.245	73	-0.240545
a5-Fluorouracil	+	GO:0005933	cellular bud	CC	252	0.342625	2.74632e-06	1.49217e-05	40.5031	16	-1.33996
a5-Fluorouracil	+	GO:0005938	cell cortex	CC	175	0.211516	5.95256e-07	3.7769e-06	28.137	7	-2.00704
a5-Fluorouracil	+	GO:0012505	endomembrane system	CC	1086	0.679733	9.16727e-05	0.000339606	173.911	132	-0.397813
a5-Fluorouracil	+	GO:0016020	membrane	CC	2112	0.575654	2.22562e-12	3.02313e-11	330.168	238	-0.47224
a5-Fluorouracil	+	GO:0030427	site of polarized growth	CC	275	0.310766	2.00609e-07	1.48633e-06	44.1844	16	-1.46547
a5-Fluorouracil	+	GO:0031410	cytoplasmic vesicle	CC	282	0.656047	0.0247824	0.0464313	45.3487	32	-0.50299
a6-Azauracil	+	GO:0000054	ribosomal subunit export from nucle...	BP	49	5.27425	8.69924e-08	7.08988e-07	19.5486	38	0.958934
a6-Azauracil	+	GO:0000278	mitotic cell cycle	BP	395	0.715209	0.002378	0.00692169	157.503	129	-0.288009
a6-Azauracil	+	GO:0000747	conjugation with cellular fusion	BP	102	1.58127	0.024472	0.0511411	40.6717	52	0.354487
a6-Azauracil	+	GO:0000902	cell morphogenesis	BP	44	0.860724	0.757628	0.89488	17.5446	16	-0.132959
a6-Azauracil	+	GO:0000910	cytokinesis	BP	102	0.972061	0.919087	0.984727	40.6788	40	-0.0242765
a6-Azauracil	+	GO:0001403	invasive growth in response to gluc...	BP	61	1.28244	0.358582	0.526566	24.3275	28	0.202838
a6-Azauracil	+	GO:0002181	cytoplasmic translation	BP	199	0.659806	0.00783569	0.0196495	79.1836	61	-0.376393
a6-Azauracil	+	GO:0005975	carbohydrate metabolic process	BP	318	0.452046	6.20205e-10	9.19032e-09	126.051	75	-0.749046
a6-Azauracil	+	GO:0006091	generation of precursor metabolites...	BP	207	0.297184	8.10857e-13	1.65212e-11	82.3669	35	-1.23471
a6-Azauracil	+	GO:0006260	DNA replication	BP	158	1.05482	0.742479	0.8839	63.0232	65	0.0445556
a6-Azauracil	+	GO:0006281	DNA repair	BP	304	0.968882	0.810006	0.923293	121.175	119	-0.0261328
a6-Azauracil	+	GO:0006310	DNA recombination	BP	250	0.896782	0.428411	0.603808	99.1657	93	-0.0926098
a6-Azauracil	+	GO:0006325	chromatin organization	BP	345	0.905847	0.395594	0.570635	137.614	130	-0.0821162
a6-Azauracil	+	GO:0006352	DNA-templated transcription, initia...	BP	78	1.43842	0.12968	0.232285	31.1182	38	0.288242
a6-Azauracil	+	GO:0006353	DNA-templated transcription, termin...	BP	42	4.28941	9.85366e-06	5.35382e-05	16.7559	31	0.887595
a6-Azauracil	+	GO:0006354	DNA-templated transcription, elonga...	BP	99	1.7531	0.00682335	0.0179388	39.4962	53	0.42428
a6-Azauracil	+	GO:0006360	transcription by RNA polymerase I	BP	66	2.851	3.78498e-05	0.000166744	26.3308	43	0.707587
a6-Azauracil	+	GO:0006364	rRNA processing	BP	355	2.44356	6.95573e-16	2.26757e-14	139.795	213	0.607544
a6-Azauracil	+	GO:0006366	transcription by RNA polymerase II	BP	523	1.3352	0.00196518	0.00593194	208.433	242	0.215425
a6-Azauracil	+	GO:0006383	transcription by RNA polymerase III	BP	40	3.15389	0.000511565	0.00170174	15.958	27	0.758676
a6-Azauracil	+	GO:0006397	mRNA processing	BP	212	1.94949	2.05247e-06	1.51e-05	84.327	118	0.48472
a6-Azauracil	+	GO:0006401	RNA catabolic process	BP	154	1.94236	5.55303e-05	0.000232088	61.4063	86	0.485951
a6-Azauracil	+	GO:0006413	translational initiation	BP	69	2.23239	0.00115768	0.00356041	27.494	41	0.576508
a6-Azauracil	+	GO:0006414	translational elongation	BP	339	0.0996655	5.01924e-44	4.09068e-42	128.676	21	-2.61528
a6-Azauracil	+	GO:0006417	regulation of translation	BP	133	2.32071	2.35937e-06	1.53831e-05	53.0512	80	0.592614
a6-Azauracil	+	GO:0006418	tRNA aminoacylation for protein tra...	BP	39	2.70856	0.00273177	0.00781192	15.5591	25	0.68417
a6-Azauracil	+	GO:0006457	protein folding	BP	111	1.15169	0.493662	0.670557	44.2681	48	0.116767
a6-Azauracil	+	GO:0006468	protein phosphorylation	BP	232	0.850878	0.273413	0.424441	92.4758	84	-0.138687
a6-Azauracil	+	GO:0006470	protein dephosphorylation	BP	72	1.141	0.62852	0.799841	28.7245	31	0.109988
a6-Azauracil	+	GO:0006486	protein glycosylation	BP	77	0.721513	0.198436	0.326717	30.7139	25	-0.296962
a6-Azauracil	+	GO:0006497	protein lipidation	BP	48	1.17334	0.657446	0.818044	19.1497	21	0.133071
a6-Azauracil	+	GO:0006520	cellular amino acid metabolic proce...	BP	263	1.05315	0.699153	0.86166	104.869	108	0.0424413
a6-Azauracil	+	GO:0006605	protein targeting	BP	194	1.26187	0.117476	0.220098	77.3559	88	0.185992
a6-Azauracil	+	GO:0006629	lipid metabolic process	BP	345	0.782675	0.0359067	0.0731599	137.566	119	-0.209162
a6-Azauracil	+	GO:0006766	vitamin metabolic process	BP	61	1.04886	0.895677	0.973302	24.3063	25	0.0405997
a6-Azauracil	+	GO:0006811	ion transport	BP	380	0.900805	0.356611	0.526566	150.784	142	-0.0865944
a6-Azauracil	+	GO:0006865	amino acid transport	BP	57	0.638955	0.135404	0.2399	22.7124	17	-0.417946
a6-Azauracil	+	GO:0006869	lipid transport	BP	72	0.959066	0.904117	0.975968	28.7094	28	-0.0360973
a6-Azauracil	+	GO:0006873	cellular ion homeostasis	BP	153	1.21223	0.242682	0.391655	61.0182	68	0.156296
a6-Azauracil	+	GO:0006887	exocytosis	BP	60	0.643094	0.144311	0.250242	23.9329	18	-0.410997
a6-Azauracil	+	GO:0006897	endocytosis	BP	125	1.00448	1	1	49.8689	50	0.00378826
a6-Azauracil	+	GO:0006970	response to osmotic stress	BP	91	1.35625	0.160983	0.270518	36.3045	43	0.244186
a6-Azauracil	+	GO:0006974	cellular response to DNA damage sti...	BP	354	0.961912	0.779364	0.902111	141.081	138	-0.0318522
a6-Azauracil	+	GO:0006979	response to oxidative stress	BP	124	0.610591	0.012283	0.0286019	49.4526	36	-0.458051
a6-Azauracil	+	GO:0006997	nucleus organization	BP	72	1.43205	0.145978	0.250468	28.7195	35	0.285327
a6-Azauracil	+	GO:0007005	mitochondrion organization	BP	273	1.10233	0.447635	0.623629	108.876	115	0.0789536
a6-Azauracil	+	GO:0007010	cytoskeleton organization	BP	260	0.53027	5.04754e-06	2.93839e-05	103.709	69	-0.587875
a6-Azauracil	+	GO:0007031	peroxisome organization	BP	52	0.796024	0.479202	0.661948	20.7455	18	-0.204798
a6-Azauracil	+	GO:0007033	vacuole organization	BP	100	0.552143	0.00736599	0.0187602	39.8881	27	-0.563
a6-Azauracil	+	GO:0007059	chromosome segregation	BP	222	0.586804	0.000344716	0.00122149	88.4589	63	-0.489655
a6-Azauracil	+	GO:0007114	cell budding	BP	58	0.853785	0.592873	0.773107	23.1392	21	-0.139947
a6-Azauracil	+	GO:0007124	pseudohyphal growth	BP	75	0.706758	0.191483	0.318487	29.9004	24	-0.317131
a6-Azauracil	+	GO:0008033	tRNA processing	BP	128	3.05584	1.22758e-09	1.5392e-08	51.0479	85	0.735612
a6-Azauracil	+	GO:0008150	biological_process	BP	6470	2.71552	2.34231e-08	2.1211e-07	2215.23	2250	0.0224654
a6-Azauracil	+	GO:0008213	protein alkylation	BP	52	2.63995	0.000872426	0.00284411	20.7455	33	0.669671
a6-Azauracil	+	GO:0008380	RNA splicing	BP	158	1.88894	9.63439e-05	0.000373906	62.8475	87	0.46916
a6-Azauracil	+	GO:0008643	carbohydrate transport	BP	51	0.570623	0.0841547	0.161379	20.2791	14	-0.53457
a6-Azauracil	+	GO:0009311	oligosaccharide metabolic process	BP	56	0.287581	0.000167034	0.000618786	22.2557	9	-1.30618
a6-Azauracil	+	GO:0009408	response to heat	BP	74	0.970531	1	1	29.5224	29	-0.025756
a6-Azauracil	+	GO:0009451	RNA modification	BP	182	1.42467	0.0206361	0.044259	71.7065	87	0.278912
a6-Azauracil	+	GO:0010324	membrane invagination	BP	0				0	0	#NUM!
a6-Azauracil	+	GO:0015031	protein transport	BP	661	1.23905	0.0112339	0.0266567	263.522	294	0.157891
a6-Azauracil	+	GO:0015931	nucleobase-containing compound tran...	BP	216	1.85871	9.83388e-06	5.35382e-05	86.1584	118	0.453724
a6-Azauracil	+	GO:0016050	vesicle organization	BP	117	0.97618	0.924314	0.984727	46.661	46	-0.0205821
a6-Azauracil	+	GO:0016197	endosomal transport	BP	90	0.870342	0.587997	0.772931	35.9056	33	-0.121743
a6-Azauracil	+	GO:0016570	histone modification	BP	137	1.01077	1	1	54.6563	55	0.00904399
a6-Azauracil	+	GO:0018193	peptidyl-amino acid modification	BP	225	1.23871	0.12644	0.230499	89.7169	101	0.170903
a6-Azauracil	+	GO:0023052	signaling	BP	346	1.02672	0.820943	0.929262	137.941	140	0.0213797
a6-Azauracil	+	GO:0031399	regulation of protein modification ...	BP	164	0.820792	0.257406	0.411345	65.3823	58	-0.172846
a6-Azauracil	+	GO:0032196	transposition	BP	114	0.729701	0.122499	0.226901	45.1019	37	-0.285664
a6-Azauracil	+	GO:0032200	telomere organization	BP	84	0.975338	1	1	33.4943	33	-0.0214505
a6-Azauracil	+	GO:0032543	mitochondrial translation	BP	171	2.14569	1.03773e-06	8.05475e-06	67.7351	99	0.547525
a6-Azauracil	+	GO:0032787	monocarboxylic acid metabolic proce...	BP	195	0.524084	5.38976e-05	0.000231192	77.7004	51	-0.607424
a6-Azauracil	+	GO:0033043	regulation of organelle organizatio...	BP	319	0.695841	0.00320966	0.00886738	127.132	102	-0.317758
a6-Azauracil	+	GO:0042221	response to chemical	BP	572	0.915859	0.344695	0.520234	227.762	217	-0.069832
a6-Azauracil	+	GO:0042255	ribosome assembly	BP	79	2.49313	6.98678e-05	0.000277767	31.5116	49	0.636898
a6-Azauracil	+	GO:0042273	ribosomal large subunit biogenesis	BP	121	4.71694	1.96359e-15	5.33443e-14	48.2731	91	0.914648
a6-Azauracil	+	GO:0042274	ribosomal small subunit biogenesis	BP	147	3.90464	7.05326e-15	1.6424e-13	58.5946	105	0.84155
a6-Azauracil	+	GO:0042594	response to starvation	BP	68	0.580743	0.0461834	0.0918037	27.1287	19	-0.513819
a6-Azauracil	+	GO:0043144	snoRNA processing	BP	45	3.04026	0.000337584	0.00122149	17.9497	30	0.741006
a6-Azauracil	+	GO:0043543	protein acylation	BP	76	0.982318	1	1	30.3203	30	-0.0153206
a6-Azauracil	+	GO:0043934	sporulation	BP	178	0.601603	0.00232192	0.00688132	70.6305	51	-0.469794
a6-Azauracil	+	GO:0045333	cellular respiration	BP	111	0.346705	2.95609e-06	1.85324e-05	44.1986	21	-1.07361
a6-Azauracil	+	GO:0048193	Golgi vesicle transport	BP	199	0.970747	0.882955	0.973302	79.3635	78	-0.0250017
a6-Azauracil	+	GO:0048284	organelle fusion	BP	107	0.862517	0.487048	0.667132	42.6654	39	-0.129592
a6-Azauracil	+	GO:0048285	organelle fission	BP	286	0.532251	2.16357e-06	1.51e-05	113.782	76	-0.582198
a6-Azauracil	+	GO:0048308	organelle inheritance	BP	60	0.498954	0.0171758	0.0373287	23.9371	15	-0.674284
a6-Azauracil	+	GO:0051049	regulation of transport	BP	103	1.26994	0.263928	0.414894	41.092	47	0.193805
a6-Azauracil	+	GO:0051052	regulation of DNA metabolic process	BP	111	1.06817	0.769295	0.902111	44.2681	46	0.0553668
a6-Azauracil	+	GO:0051169	nuclear transport	BP	174	1.93756	1.94299e-05	9.59718e-05	69.4175	97	0.482686
a6-Azauracil	+	GO:0051321	meiotic cell cycle	BP	327	0.492668	1.81049e-08	1.84444e-07	129.439	82	-0.658573
a6-Azauracil	+	GO:0051603	proteolysis involved in cellular pr...	BP	242	0.972493	0.89332	0.973302	96.5462	95	-0.0232913
a6-Azauracil	+	GO:0051604	protein maturation	BP	85	1.48023	0.0747891	0.145127	33.9108	42	0.308643
a6-Azauracil	+	GO:0051726	regulation of cell cycle	BP	289	0.681362	0.00302755	0.00850847	115.136	91	-0.339398
a6-Azauracil	+	GO:0055085	transmembrane transport	BP	468	0.942761	0.587547	0.772931	185.027	179	-0.0477764
a6-Azauracil	+	GO:0055086	nucleobase-containing small molecul...	BP	303	0.573825	1.32081e-05	6.72788e-05	120.608	85	-0.504792
a6-Azauracil	+	GO:0061025	membrane fusion	BP	64	0.844366	0.607959	0.780307	25.5195	23	-0.149965
a6-Azauracil	+	GO:0070647	protein modification by small prote...	BP	197	1.17447	0.299903	0.461172	78.5659	86	0.130434
a6-Azauracil	+	GO:0070925	organelle assembly	BP	176	1.45713	0.0152376	0.0335639	70.2031	86	0.292802
a6-Azauracil	+	GO:0071554	cell wall organization or biogenesi...	BP	278	0.715287	0.0100043	0.0247076	110.426	90	-0.29508
a6-Azauracil	+	GO:0003674	molecular_function	MF	6457	2.16486	3.55418e-06	2.14567e-05	2210.78	2241	0.0195847
a6-Azauracil	+	GO:0003677	DNA binding	MF	623	1.05082	0.573143	0.765757	247.379	254	0.0381066
a6-Azauracil	+	GO:0003682	chromatin binding	MF	137	1.04296	0.859891	0.960015	54.6467	56	0.0352914
a6-Azauracil	+	GO:0003700	DNA-binding transcription factor ac...	MF	191	1.16655	0.328486	0.500404	76.0932	83	0.125343
a6-Azauracil	+	GO:0003723	RNA binding	MF	1066	0.924185	0.264717	0.414894	395.097	379	-0.0600089
a6-Azauracil	+	GO:0003729	mRNA binding	MF	188	1.86548	2.83903e-05	0.000128545	74.9766	103	0.458132
a6-Azauracil	+	GO:0003735	structural constituent of ribosome	MF	235	1.2112	0.153649	0.260882	93.492	104	0.153669
a6-Azauracil	+	GO:0003924	GTPase activity	MF	81	1.2085	0.424565	0.603808	32.315	36	0.155791
a6-Azauracil	+	GO:0004386	helicase activity	MF	114	1.95731	0.000459676	0.00156098	45.4486	64	0.493835
a6-Azauracil	+	GO:0004518	nuclease activity	MF	171	1.22134	0.204985	0.334125	67.9238	76	0.162083
a6-Azauracil	+	GO:0005085	guanyl-nucleotide exchange factor a...	MF	54	0.885208	0.780353	0.902111	21.5434	20	-0.107243
a6-Azauracil	+	GO:0005198	structural molecule activity	MF	373	0.961538	0.74291	0.8839	148.264	145	-0.0321195
a6-Azauracil	+	GO:0008092	cytoskeletal protein binding	MF	103	0.4035	6.60719e-05	0.000269243	41.092	22	-0.901353
a6-Azauracil	+	GO:0008134	transcription factor binding	MF	105	1.13285	0.54706	0.736948	41.8825	45	0.103576
a6-Azauracil	+	GO:0008135	translation factor activity, RNA bi...	MF	59	2.55864	0.000435669	0.00151094	23.5381	37	0.652527
a6-Azauracil	+	GO:0008168	methyltransferase activity	MF	99	3.22078	1.99444e-08	1.91232e-07	39.4823	67	0.762953
a6-Azauracil	+	GO:0008233	peptidase activity	MF	178	0.979843	0.938074	0.992897	70.8399	70	-0.0172073
a6-Azauracil	+	GO:0008289	lipid binding	MF	124	0.73979	0.137655	0.241266	49.4613	41	-0.270676
a6-Azauracil	+	GO:0016301	kinase activity	MF	232	1.04788	0.73263	0.8839	92.492	95	0.0385995
a6-Azauracil	+	GO:0016491	oxidoreductase activity	MF	349	0.475516	1.15971e-09	1.5392e-08	138.797	86	-0.690569
a6-Azauracil	+	GO:0016740	transferase activity	MF	940	1.19525	0.0145842	0.0325647	373.057	407	0.125631
a6-Azauracil	+	GO:0016757	transferase activity, transferring ...	MF	107	1.05321	0.842153	0.946696	42.6878	44	0.043681
a6-Azauracil	+	GO:0016779	nucleotidyltransferase activity	MF	132	1.30896	0.127269	0.230499	52.5055	61	0.216341
a6-Azauracil	+	GO:0016787	hydrolase activity	MF	1091	0.997573	1	1	430.514	430	-0.00172323
a6-Azauracil	+	GO:0016791	phosphatase activity	MF	106	0.988478	1	1	42.2888	42	-0.00988668
a6-Azauracil	+	GO:0016798	hydrolase activity, acting on glyco...	MF	78	0.356624	0.00015544	0.000589226	31.0098	15	-1.04776
a6-Azauracil	+	GO:0016829	lyase activity	MF	109	0.837869	0.429704	0.603808	43.4477	39	-0.155805
a6-Azauracil	+	GO:0016853	isomerase activity	MF	74	0.864428	0.633003	0.799841	29.5121	27	-0.128345
a6-Azauracil	+	GO:0016874	ligase activity	MF	114	1.52029	0.0330827	0.0682592	45.4645	57	0.326221
a6-Azauracil	+	GO:0019843	rRNA binding	MF	141	0.624288	0.0112841	0.0266567	55.5337	41	-0.437738
a6-Azauracil	+	GO:0019899	enzyme binding	MF	205	1.02591	0.884589	0.973302	81.785	83	0.0212757
a6-Azauracil	+	GO:0022857	transmembrane transporter activity	MF	363	0.751078	0.0125571	0.0288282	143.564	121	-0.24669
a6-Azauracil	+	GO:0030234	enzyme regulator activity	MF	272	0.944992	0.703546	0.86166	108.496	105	-0.0472488
a6-Azauracil	+	GO:0030533	triplet codon-amino acid adaptor ac...	MF	299				113.361	0	#NUM!
a6-Azauracil	+	GO:0030555	RNA modification guide activity	MF	71				27.9782	0	#NUM!
a6-Azauracil	+	GO:0030674	protein binding, bridging	MF	64	0.84362	0.607969	0.780307	25.5329	23	-0.150722
a6-Azauracil	+	GO:0032182	ubiquitin-like protein binding	MF	47	1.02251	1	1	18.7507	19	0.019055
a6-Azauracil	+	GO:0042393	histone binding	MF	49	0.600227	0.109296	0.207153	19.5486	14	-0.481639
a6-Azauracil	+	GO:0043167	ion binding	MF	1586	1.05794	0.350075	0.523507	627.471	643	0.0352702
a6-Azauracil	+	GO:0051082	unfolded protein binding	MF	84	1.59102	0.0426852	0.0858973	33.5119	43	0.359664
a6-Azauracil	+	GO:0005575	cellular_component	CC	6476	2.71512	3.62886e-08	3.11318e-07	2217.29	2251	0.0217692
a6-Azauracil	+	GO:0005576	extracellular region	CC	128	0.417078	2.15505e-05	0.000100364	50.8967	28	-0.862144
a6-Azauracil	+	GO:0005618	cell wall	CC	121	0.408159	2.00829e-05	9.62799e-05	48.0965	26	-0.88742
a6-Azauracil	+	GO:0005634	nucleus	CC	2438	1.38286	2.2951e-09	2.67215e-08	943.609	1054	0.159614
a6-Azauracil	+	GO:0005694	chromosome	CC	499	0.801628	0.0244724	0.0511411	198.625	175	-0.182693
a6-Azauracil	+	GO:0005730	nucleolus	CC	386	2.71402	1.06212e-20	5.77088e-19	151.871	240	0.660188
a6-Azauracil	+	GO:0005737	cytoplasm	CC	4746	0.817409	0.00113575	0.00356015	1743.18	1690	-0.0446976
a6-Azauracil	+	GO:0005739	mitochondrion	CC	1214	1.03141	0.643801	0.807228	476.906	484	0.0213016
a6-Azauracil	+	GO:0005740	mitochondrial envelope	CC	439	0.913807	0.388781	0.565815	174.681	166	-0.073543
a6-Azauracil	+	GO:0005773	vacuole	CC	523	0.539956	5.05578e-10	8.24093e-09	207.095	142	-0.544399
a6-Azauracil	+	GO:0005777	peroxisome	CC	87	0.536811	0.0107955	0.0262636	34.7087	23	-0.593665
a6-Azauracil	+	GO:0005783	endoplasmic reticulum	CC	675	0.683378	1.0682e-05	5.61665e-05	268.307	216	-0.312853
a6-Azauracil	+	GO:0005794	Golgi apparatus	CC	282	0.947553	0.708359	0.86166	112.445	109	-0.0448942
a6-Azauracil	+	GO:0005815	microtubule organizing center	CC	87	0.284934	2.22332e-06	1.51e-05	34.6845	14	-1.30886
a6-Azauracil	+	GO:0005840	ribosome	CC	368	1.37126	0.0041453	0.0112614	146.379	173	0.241064
a6-Azauracil	+	GO:0005856	cytoskeleton	CC	251	0.42936	6.7846e-09	7.3726e-08	100.014	57	-0.811173
a6-Azauracil	+	GO:0005886	plasma membrane	CC	541	0.769459	0.00558432	0.014922	213.925	184	-0.2174
a6-Azauracil	+	GO:0005933	cellular bud	CC	252	0.690748	0.00694993	0.0179816	100.465	80	-0.328627
a6-Azauracil	+	GO:0005938	cell cortex	CC	175	0.577204	0.000967648	0.00309268	69.792	49	-0.510281
a6-Azauracil	+	GO:0012505	endomembrane system	CC	1086	0.839757	0.013146	0.0297612	431.375	395	-0.127091
a6-Azauracil	+	GO:0016020	membrane	CC	2112	0.680028	9.66633e-12	1.75068e-10	818.961	697	-0.232636
a6-Azauracil	+	GO:0030427	site of polarized growth	CC	275	0.787717	0.0673263	0.132219	109.597	95	-0.206203
a6-Azauracil	+	GO:0031410	cytoplasmic vesicle	CC	282	0.961955	0.803071	0.921836	112.485	110	-0.0322231
Cadmium_Chloride	+	GO:0000054	ribosomal subunit export from nucle...	BP	49				0.0428322	0	#NUM!
Cadmium_Chloride	+	GO:0000278	mitotic cell cycle	BP	395				0.345099	0	#NUM!
Cadmium_Chloride	+	GO:0000747	conjugation with cellular fusion	BP	102				0.0891141	0	#NUM!
Cadmium_Chloride	+	GO:0000902	cell morphogenesis	BP	44				0.0384414	0	#NUM!
Cadmium_Chloride	+	GO:0000910	cytokinesis	BP	102				0.0891297	0	#NUM!
Cadmium_Chloride	+	GO:0001403	invasive growth in response to gluc...	BP	61				0.053303	0	#NUM!
Cadmium_Chloride	+	GO:0002181	cytoplasmic translation	BP	199				0.173496	0	#NUM!
Cadmium_Chloride	+	GO:0005975	carbohydrate metabolic process	BP	318				0.276186	0	#NUM!
Cadmium_Chloride	+	GO:0006091	generation of precursor metabolites...	BP	207				0.180471	0	#NUM!
Cadmium_Chloride	+	GO:0006260	DNA replication	BP	158				0.138088	0	#NUM!
Cadmium_Chloride	+	GO:0006281	DNA repair	BP	304	4.4672	0.238838	1	0.265502	1	1.9132
Cadmium_Chloride	+	GO:0006310	DNA recombination	BP	250				0.217278	0	#NUM!
Cadmium_Chloride	+	GO:0006325	chromatin organization	BP	345				0.301521	0	#NUM!
Cadmium_Chloride	+	GO:0006352	DNA-templated transcription, initia...	BP	78				0.0681818	0	#NUM!
Cadmium_Chloride	+	GO:0006353	DNA-templated transcription, termin...	BP	42				0.0367133	0	#NUM!
Cadmium_Chloride	+	GO:0006354	DNA-templated transcription, elonga...	BP	99				0.0865385	0	#NUM!
Cadmium_Chloride	+	GO:0006360	transcription by RNA polymerase I	BP	66				0.0576923	0	#NUM!
Cadmium_Chloride	+	GO:0006364	rRNA processing	BP	355				0.306299	0	#NUM!
Cadmium_Chloride	+	GO:0006366	transcription by RNA polymerase II	BP	523				0.456689	0	#NUM!
Cadmium_Chloride	+	GO:0006383	transcription by RNA polymerase III	BP	40				0.034965	0	#NUM!
Cadmium_Chloride	+	GO:0006397	mRNA processing	BP	212				0.184766	0	#NUM!
Cadmium_Chloride	+	GO:0006401	RNA catabolic process	BP	154				0.134545	0	#NUM!
Cadmium_Chloride	+	GO:0006413	translational initiation	BP	69				0.060241	0	#NUM!
Cadmium_Chloride	+	GO:0006414	translational elongation	BP	339				0.281936	0	#NUM!
Cadmium_Chloride	+	GO:0006417	regulation of translation	BP	133				0.116238	0	#NUM!
Cadmium_Chloride	+	GO:0006418	tRNA aminoacylation for protein tra...	BP	39				0.0340909	0	#NUM!
Cadmium_Chloride	+	GO:0006457	protein folding	BP	111				0.0969941	0	#NUM!
Cadmium_Chloride	+	GO:0006468	protein phosphorylation	BP	232				0.20262	0	#NUM!
Cadmium_Chloride	+	GO:0006470	protein dephosphorylation	BP	72				0.0629371	0	#NUM!
Cadmium_Chloride	+	GO:0006486	protein glycosylation	BP	77				0.0672959	0	#NUM!
Cadmium_Chloride	+	GO:0006497	protein lipidation	BP	48				0.041958	0	#NUM!
Cadmium_Chloride	+	GO:0006520	cellular amino acid metabolic proce...	BP	263				0.229775	0	#NUM!
Cadmium_Chloride	+	GO:0006605	protein targeting	BP	194	7.1497	0.158435	1	0.169492	1	2.56071
Cadmium_Chloride	+	GO:0006629	lipid metabolic process	BP	345				0.301415	0	#NUM!
Cadmium_Chloride	+	GO:0006766	vitamin metabolic process	BP	61				0.0532565	0	#NUM!
Cadmium_Chloride	+	GO:0006811	ion transport	BP	380				0.330377	0	#NUM!
Cadmium_Chloride	+	GO:0006865	amino acid transport	BP	57				0.0497643	0	#NUM!
Cadmium_Chloride	+	GO:0006869	lipid transport	BP	72				0.0629041	0	#NUM!
Cadmium_Chloride	+	GO:0006873	cellular ion homeostasis	BP	153				0.133695	0	#NUM!
Cadmium_Chloride	+	GO:0006887	exocytosis	BP	60				0.0524384	0	#NUM!
Cadmium_Chloride	+	GO:0006897	endocytosis	BP	125				0.109266	0	#NUM!
Cadmium_Chloride	+	GO:0006970	response to osmotic stress	BP	91				0.0795455	0	#NUM!
Cadmium_Chloride	+	GO:0006974	cellular response to DNA damage sti...	BP	354	3.79985	0.27327	1	0.309116	1	1.69378
Cadmium_Chloride	+	GO:0006979	response to oxidative stress	BP	124				0.108354	0	#NUM!
Cadmium_Chloride	+	GO:0006997	nucleus organization	BP	72				0.0629261	0	#NUM!
Cadmium_Chloride	+	GO:0007005	mitochondrion organization	BP	273				0.238553	0	#NUM!
Cadmium_Chloride	+	GO:0007010	cytoskeleton organization	BP	260				0.227233	0	#NUM!
Cadmium_Chloride	+	GO:0007031	peroxisome organization	BP	52				0.0454545	0	#NUM!
Cadmium_Chloride	+	GO:0007033	vacuole organization	BP	100				0.0873973	0	#NUM!
Cadmium_Chloride	+	GO:0007059	chromosome segregation	BP	222				0.193819	0	#NUM!
Cadmium_Chloride	+	GO:0007114	cell budding	BP	58				0.0506993	0	#NUM!
Cadmium_Chloride	+	GO:0007124	pseudohyphal growth	BP	75				0.0655136	0	#NUM!
Cadmium_Chloride	+	GO:0008033	tRNA processing	BP	128				0.111849	0	#NUM!
Cadmium_Chloride	+	GO:0008150	biological_process	BP	6470	#NUM!	1	1	4.85371	5	0.0428392
Cadmium_Chloride	+	GO:0008213	protein alkylation	BP	52				0.0454545	0	#NUM!
Cadmium_Chloride	+	GO:0008380	RNA splicing	BP	158				0.137703	0	#NUM!
Cadmium_Chloride	+	GO:0008643	carbohydrate transport	BP	51				0.0444328	0	#NUM!
Cadmium_Chloride	+	GO:0009311	oligosaccharide metabolic process	BP	56				0.0487635	0	#NUM!
Cadmium_Chloride	+	GO:0009408	response to heat	BP	74				0.0646853	0	#NUM!
Cadmium_Chloride	+	GO:0009451	RNA modification	BP	182				0.157113	0	#NUM!
Cadmium_Chloride	+	GO:0010324	membrane invagination	BP	0				0	0	#NUM!
Cadmium_Chloride	+	GO:0015031	protein transport	BP	661	5.11644	0.105064	1	0.577393	2	1.79237
Cadmium_Chloride	+	GO:0015931	nucleobase-containing compound tran...	BP	216				0.188778	0	#NUM!
Cadmium_Chloride	+	GO:0016050	vesicle organization	BP	117				0.102237	0	#NUM!
Cadmium_Chloride	+	GO:0016197	endosomal transport	BP	90	15.7733	0.0762601	1	0.0786713	1	3.66802
Cadmium_Chloride	+	GO:0016570	histone modification	BP	137				0.119755	0	#NUM!
Cadmium_Chloride	+	GO:0018193	peptidyl-amino acid modification	BP	225				0.196575	0	#NUM!
Cadmium_Chloride	+	GO:0023052	signaling	BP	346				0.302236	0	#NUM!
Cadmium_Chloride	+	GO:0031399	regulation of protein modification ...	BP	164				0.143256	0	#NUM!
Cadmium_Chloride	+	GO:0032196	transposition	BP	114				0.0988211	0	#NUM!
Cadmium_Chloride	+	GO:0032200	telomere organization	BP	84				0.0733881	0	#NUM!
Cadmium_Chloride	+	GO:0032543	mitochondrial translation	BP	171				0.148412	0	#NUM!
Cadmium_Chloride	+	GO:0032787	monocarboxylic acid metabolic proce...	BP	195				0.170246	0	#NUM!
Cadmium_Chloride	+	GO:0033043	regulation of organelle organizatio...	BP	319				0.278554	0	#NUM!
Cadmium_Chloride	+	GO:0042221	response to chemical	BP	572				0.49904	0	#NUM!
Cadmium_Chloride	+	GO:0042255	ribosome assembly	BP	79				0.0690439	0	#NUM!
Cadmium_Chloride	+	GO:0042273	ribosomal large subunit biogenesis	BP	121				0.105769	0	#NUM!
Cadmium_Chloride	+	GO:0042274	ribosomal small subunit biogenesis	BP	147				0.128384	0	#NUM!
Cadmium_Chloride	+	GO:0042594	response to starvation	BP	68				0.0594406	0	#NUM!
Cadmium_Chloride	+	GO:0043144	snoRNA processing	BP	45				0.0393288	0	#NUM!
Cadmium_Chloride	+	GO:0043543	protein acylation	BP	76				0.0664336	0	#NUM!
Cadmium_Chloride	+	GO:0043934	sporulation	BP	178				0.154756	0	#NUM!
Cadmium_Chloride	+	GO:0045333	cellular respiration	BP	111				0.0968417	0	#NUM!
Cadmium_Chloride	+	GO:0048193	Golgi vesicle transport	BP	199				0.17389	0	#NUM!
Cadmium_Chloride	+	GO:0048284	organelle fusion	BP	107				0.0934824	0	#NUM!
Cadmium_Chloride	+	GO:0048285	organelle fission	BP	286				0.249303	0	#NUM!
Cadmium_Chloride	+	GO:0048308	organelle inheritance	BP	60				0.0524476	0	#NUM!
Cadmium_Chloride	+	GO:0051049	regulation of transport	BP	103				0.090035	0	#NUM!
Cadmium_Chloride	+	GO:0051052	regulation of DNA metabolic process	BP	111				0.0969941	0	#NUM!
Cadmium_Chloride	+	GO:0051169	nuclear transport	BP	174				0.152098	0	#NUM!
Cadmium_Chloride	+	GO:0051321	meiotic cell cycle	BP	327				0.283608	0	#NUM!
Cadmium_Chloride	+	GO:0051603	proteolysis involved in cellular pr...	BP	242	5.67451	0.194443	1	0.211538	1	2.24101
Cadmium_Chloride	+	GO:0051604	protein maturation	BP	85				0.0743007	0	#NUM!
Cadmium_Chloride	+	GO:0051726	regulation of cell cycle	BP	289				0.25227	0	#NUM!
Cadmium_Chloride	+	GO:0055085	transmembrane transport	BP	468	2.83635	0.344882	1	0.405405	1	1.30256
Cadmium_Chloride	+	GO:0055086	nucleobase-containing small molecul...	BP	303				0.26426	0	#NUM!
Cadmium_Chloride	+	GO:0061025	membrane fusion	BP	64				0.0559147	0	#NUM!
Cadmium_Chloride	+	GO:0070647	protein modification by small prote...	BP	197				0.172143	0	#NUM!
Cadmium_Chloride	+	GO:0070925	organelle assembly	BP	176				0.153819	0	#NUM!
Cadmium_Chloride	+	GO:0071554	cell wall organization or biogenesi...	BP	278				0.24195	0	#NUM!
Cadmium_Chloride	+	GO:0003674	molecular_function	MF	6457	#NUM!	1	1	4.84396	5	0.0457408
Cadmium_Chloride	+	GO:0003677	DNA binding	MF	623				0.542022	0	#NUM!
Cadmium_Chloride	+	GO:0003682	chromatin binding	MF	137				0.119734	0	#NUM!
Cadmium_Chloride	+	GO:0003700	DNA-binding transcription factor ac...	MF	191				0.166725	0	#NUM!
Cadmium_Chloride	+	GO:0003723	RNA binding	MF	1066				0.865681	0	#NUM!
Cadmium_Chloride	+	GO:0003729	mRNA binding	MF	188				0.164278	0	#NUM!
Cadmium_Chloride	+	GO:0003735	structural constituent of ribosome	MF	235				0.204847	0	#NUM!
Cadmium_Chloride	+	GO:0003924	GTPase activity	MF	81				0.0708042	0	#NUM!
Cadmium_Chloride	+	GO:0004386	helicase activity	MF	114				0.0995807	0	#NUM!
Cadmium_Chloride	+	GO:0004518	nuclease activity	MF	171				0.148825	0	#NUM!
Cadmium_Chloride	+	GO:0005085	guanyl-nucleotide exchange factor a...	MF	54				0.0472028	0	#NUM!
Cadmium_Chloride	+	GO:0005198	structural molecule activity	MF	373				0.324856	0	#NUM!
Cadmium_Chloride	+	GO:0008092	cytoskeletal protein binding	MF	103				0.090035	0	#NUM!
Cadmium_Chloride	+	GO:0008134	transcription factor binding	MF	105				0.0917672	0	#NUM!
Cadmium_Chloride	+	GO:0008135	translation factor activity, RNA bi...	MF	59				0.0515734	0	#NUM!
Cadmium_Chloride	+	GO:0008168	methyltransferase activity	MF	99				0.0865082	0	#NUM!
Cadmium_Chloride	+	GO:0008233	peptidase activity	MF	178				0.155215	0	#NUM!
Cadmium_Chloride	+	GO:0008289	lipid binding	MF	124				0.108373	0	#NUM!
Cadmium_Chloride	+	GO:0016301	kinase activity	MF	232				0.202655	0	#NUM!
Cadmium_Chloride	+	GO:0016491	oxidoreductase activity	MF	349				0.304113	0	#NUM!
Cadmium_Chloride	+	GO:0016740	transferase activity	MF	940				0.817391	0	#NUM!
Cadmium_Chloride	+	GO:0016757	transferase activity, transferring ...	MF	107				0.0935315	0	#NUM!
Cadmium_Chloride	+	GO:0016779	nucleotidyltransferase activity	MF	132				0.115043	0	#NUM!
Cadmium_Chloride	+	GO:0016787	hydrolase activity	MF	1091	1.07523	1	1	0.943282	1	0.0842389
Cadmium_Chloride	+	GO:0016791	phosphatase activity	MF	106				0.0926573	0	#NUM!
Cadmium_Chloride	+	GO:0016798	hydrolase activity, acting on glyco...	MF	78				0.0679443	0	#NUM!
Cadmium_Chloride	+	GO:0016829	lyase activity	MF	109				0.0951965	0	#NUM!
Cadmium_Chloride	+	GO:0016853	isomerase activity	MF	74				0.0646627	0	#NUM!
Cadmium_Chloride	+	GO:0016874	ligase activity	MF	114				0.0996155	0	#NUM!
Cadmium_Chloride	+	GO:0019843	rRNA binding	MF	141				0.121678	0	#NUM!
Cadmium_Chloride	+	GO:0019899	enzyme binding	MF	205				0.179196	0	#NUM!
Cadmium_Chloride	+	GO:0022857	transmembrane transporter activity	MF	363	3.72973	0.277476	1	0.314558	1	1.6686
Cadmium_Chloride	+	GO:0030234	enzyme regulator activity	MF	272				0.237721	0	#NUM!
Cadmium_Chloride	+	GO:0030533	triplet codon-amino acid adaptor ac...	MF	299				0.24838	0	#NUM!
Cadmium_Chloride	+	GO:0030555	RNA modification guide activity	MF	71				0.061302	0	#NUM!
Cadmium_Chloride	+	GO:0030674	protein binding, bridging	MF	64				0.0559441	0	#NUM!
Cadmium_Chloride	+	GO:0032182	ubiquitin-like protein binding	MF	47				0.0410839	0	#NUM!
Cadmium_Chloride	+	GO:0042393	histone binding	MF	49				0.0428322	0	#NUM!
Cadmium_Chloride	+	GO:0043167	ion binding	MF	1586				1.37483	0	#NUM!
Cadmium_Chloride	+	GO:0051082	unfolded protein binding	MF	84				0.0734266	0	#NUM!
Cadmium_Chloride	+	GO:0005575	cellular_component	CC	6476	#NUM!	1	1	4.85821	5	0.0415019
Cadmium_Chloride	+	GO:0005576	extracellular region	CC	128				0.111518	0	#NUM!
Cadmium_Chloride	+	GO:0005618	cell wall	CC	121				0.105382	0	#NUM!
Cadmium_Chloride	+	GO:0005634	nucleus	CC	2438	0.94554	1	1	2.0675	2	-0.0478897
Cadmium_Chloride	+	GO:0005694	chromosome	CC	499				0.4352	0	#NUM!
Cadmium_Chloride	+	GO:0005730	nucleolus	CC	386				0.332759	0	#NUM!
Cadmium_Chloride	+	GO:0005737	cytoplasm	CC	4746	0.463373	0.337916	1	3.81941	3	-0.348388
Cadmium_Chloride	+	GO:0005739	mitochondrion	CC	1214				1.04493	0	#NUM!
Cadmium_Chloride	+	GO:0005740	mitochondrial envelope	CC	439				0.382738	0	#NUM!
Cadmium_Chloride	+	GO:0005773	vacuole	CC	523	2.50709	0.378647	1	0.453757	1	1.14001
Cadmium_Chloride	+	GO:0005777	peroxisome	CC	87				0.076049	0	#NUM!
Cadmium_Chloride	+	GO:0005783	endoplasmic reticulum	CC	675	1.87727	0.465082	1	0.587877	1	0.766415
Cadmium_Chloride	+	GO:0005794	Golgi apparatus	CC	282				0.246374	0	#NUM!
Cadmium_Chloride	+	GO:0005815	microtubule organizing center	CC	87				0.0759958	0	#NUM!
Cadmium_Chloride	+	GO:0005840	ribosome	CC	368				0.320725	0	#NUM!
Cadmium_Chloride	+	GO:0005856	cytoskeleton	CC	251				0.219137	0	#NUM!
Cadmium_Chloride	+	GO:0005886	plasma membrane	CC	541				0.468723	0	#NUM!
Cadmium_Chloride	+	GO:0005933	cellular bud	CC	252				0.220126	0	#NUM!
Cadmium_Chloride	+	GO:0005938	cell cortex	CC	175				0.152919	0	#NUM!
Cadmium_Chloride	+	GO:0012505	endomembrane system	CC	1086	2.86275	0.240385	1	0.94517	2	1.08135
Cadmium_Chloride	+	GO:0016020	membrane	CC	2112	2.68161	0.357253	1	1.79439	3	0.741467
Cadmium_Chloride	+	GO:0030427	site of polarized growth	CC	275				0.240133	0	#NUM!
Cadmium_Chloride	+	GO:0031410	cytoplasmic vesicle	CC	282	4.83198	0.223402	1	0.24646	1	2.02057
Caffeine	+	GO:0000054	ribosomal subunit export from nucle...	BP	49	0.654383	0.621318	0.742874	4.42885	3	-0.561968
Caffeine	+	GO:0000278	mitotic cell cycle	BP	395	1.43302	0.0288697	0.0922697	35.6832	48	0.427789
Caffeine	+	GO:0000747	conjugation with cellular fusion	BP	102	0.738485	0.599476	0.740952	9.2144	7	-0.396535
Caffeine	+	GO:0000902	cell morphogenesis	BP	44	0.477531	0.429382	0.627887	3.97484	2	-0.990896
Caffeine	+	GO:0000910	cytokinesis	BP	102	1.48257	0.218622	0.384064	9.21601	13	0.496298
Caffeine	+	GO:0001403	invasive growth in response to gluc...	BP	61	0.897923	1	1	5.51153	5	-0.140526
Caffeine	+	GO:0002181	cytoplasmic translation	BP	199	0.468882	0.0226018	0.0783851	17.9395	9	-0.995142
Caffeine	+	GO:0005975	carbohydrate metabolic process	BP	318	1.78357	0.00112565	0.00733923	28.5576	46	0.68776
Caffeine	+	GO:0006091	generation of precursor metabolites...	BP	207	1.75421	0.00882927	0.0388965	18.6607	30	0.684961
Caffeine	+	GO:0006260	DNA replication	BP	158	0.747901	0.480057	0.646689	14.2783	11	-0.376318
Caffeine	+	GO:0006281	DNA repair	BP	304	0.736849	0.216591	0.384064	27.4529	21	-0.386571
Caffeine	+	GO:0006310	DNA recombination	BP	250	0.635925	0.112077	0.251767	22.4665	15	-0.582815
Caffeine	+	GO:0006325	chromatin organization	BP	345	1.14632	0.438967	0.627887	31.1772	35	0.166862
Caffeine	+	GO:0006352	DNA-templated transcription, initia...	BP	78	0.540481	0.317389	0.497582	7.05	4	-0.817623
Caffeine	+	GO:0006353	DNA-templated transcription, termin...	BP	42	0.501308	0.583889	0.737782	3.79615	2	-0.924538
Caffeine	+	GO:0006354	DNA-templated transcription, elonga...	BP	99	0.530818	0.213635	0.384064	8.94808	5	-0.83965
Caffeine	+	GO:0006360	transcription by RNA polymerase I	BP	66	0.476237	0.278215	0.458071	5.96538	3	-0.991653
Caffeine	+	GO:0006364	rRNA processing	BP	355	0.194475	4.52197e-08	2.45694e-06	31.6713	7	-2.17775
Caffeine	+	GO:0006366	transcription by RNA polymerase II	BP	523	0.796543	0.200834	0.376276	47.2216	39	-0.275973
Caffeine	+	GO:0006383	transcription by RNA polymerase III	BP	40	0.527895	0.578079	0.736148	3.61538	2	-0.854149
Caffeine	+	GO:0006397	mRNA processing	BP	212	0.490019	0.0268144	0.0874149	19.1048	10	-0.933932
Caffeine	+	GO:0006401	RNA catabolic process	BP	154	0.472409	0.0460353	0.127182	13.9119	7	-0.990896
Caffeine	+	GO:0006413	translational initiation	BP	69	0.298141	0.0877942	0.216825	6.22892	2	-1.63898
Caffeine	+	GO:0006414	translational elongation	BP	339	0.24524	2.00643e-06	4.67211e-05	29.1522	8	-1.86553
Caffeine	+	GO:0006417	regulation of translation	BP	133	1.09274	0.758823	0.847851	12.0191	13	0.113188
Caffeine	+	GO:0006418	tRNA aminoacylation for protein tra...	BP	39	2.21776	0.0819613	0.208745	3.525	7	0.989732
Caffeine	+	GO:0006457	protein folding	BP	111	1.22551	0.502094	0.654731	10.0292	12	0.25883
Caffeine	+	GO:0006468	protein phosphorylation	BP	232	0.738115	0.292253	0.471657	20.9509	16	-0.388941
Caffeine	+	GO:0006470	protein dephosphorylation	BP	72	0.748659	0.680334	0.792103	6.50769	5	-0.380218
Caffeine	+	GO:0006486	protein glycosylation	BP	77	1.00667	1	1	6.9584	7	0.00859954
Caffeine	+	GO:0006497	protein lipidation	BP	48	0.212633	0.124039	0.269578	4.33846	1	-2.11718
Caffeine	+	GO:0006520	cellular amino acid metabolic proce...	BP	263	2.30968	4.10359e-06	7.43206e-05	23.7587	47	0.984205
Caffeine	+	GO:0006605	protein targeting	BP	194	0.424238	0.0145885	0.0566175	17.5254	8	-1.13138
Caffeine	+	GO:0006629	lipid metabolic process	BP	345	1.43068	0.0414992	0.118673	31.1663	42	0.4304
Caffeine	+	GO:0006766	vitamin metabolic process	BP	61	3.05675	0.000837247	0.00593353	5.50672	14	1.34616
Caffeine	+	GO:0006811	ion transport	BP	380	1.511	0.0153766	0.0569633	34.161	48	0.490684
Caffeine	+	GO:0006865	amino acid transport	BP	57	3.34337	0.000401018	0.0032683	5.14563	14	1.44401
Caffeine	+	GO:0006869	lipid transport	BP	72	1.08553	0.834981	0.906694	6.50428	7	0.105965
Caffeine	+	GO:0006873	cellular ion homeostasis	BP	153	1.18137	0.477531	0.646689	13.824	16	0.210895
Caffeine	+	GO:0006887	exocytosis	BP	60	0.716849	0.654555	0.773134	5.42213	4	-0.438859
Caffeine	+	GO:0006897	endocytosis	BP	125	1.71777	0.0402245	0.118673	11.2981	18	0.67192
Caffeine	+	GO:0006970	response to osmotic stress	BP	91	0.458561	0.14014	0.285536	8.225	4	-1.04002
Caffeine	+	GO:0006974	cellular response to DNA damage sti...	BP	354	0.788031	0.292023	0.471657	31.9626	26	-0.297874
Caffeine	+	GO:0006979	response to oxidative stress	BP	124	1.50707	0.151002	0.303868	11.2038	16	0.514087
Caffeine	+	GO:0006997	nucleus organization	BP	72	1.26222	0.532064	0.682885	6.50655	8	0.298106
Caffeine	+	GO:0007005	mitochondrion organization	BP	273	0.490623	0.00915282	0.0392608	24.6664	13	-0.924034
Caffeine	+	GO:0007010	cytoskeleton organization	BP	260	2.08448	8.39682e-05	0.000805106	23.4959	43	0.871928
Caffeine	+	GO:0007031	peroxisome organization	BP	52	0.613961	0.624379	0.742874	4.7	3	-0.647698
Caffeine	+	GO:0007033	vacuole organization	BP	100	1.24934	0.479816	0.646689	9.03688	11	0.283607
Caffeine	+	GO:0007059	chromosome segregation	BP	222	1.23223	0.338875	0.5211	20.0409	24	0.26009
Caffeine	+	GO:0007114	cell budding	BP	58	0.743544	0.816729	0.899505	5.24231	4	-0.390202
Caffeine	+	GO:0007124	pseudohyphal growth	BP	75	1.03729	0.839944	0.906694	6.77411	7	0.0473237
Caffeine	+	GO:0008033	tRNA processing	BP	128	0.403532	0.0412075	0.118673	11.5652	5	-1.20979
Caffeine	+	GO:0008150	biological_process	BP	6470	1.57285	0.219129	0.384064	501.874	507	0.0146606
Caffeine	+	GO:0008213	protein alkylation	BP	52	0.613961	0.624379	0.742874	4.7	3	-0.647698
Caffeine	+	GO:0008380	RNA splicing	BP	158	0.531284	0.0896473	0.218097	14.2385	8	-0.83172
Caffeine	+	GO:0008643	carbohydrate transport	BP	51	0.410031	0.320528	0.497582	4.59435	2	-1.19986
Caffeine	+	GO:0009311	oligosaccharide metabolic process	BP	56	0.182199	0.0586182	0.159246	5.04215	1	-2.33404
Caffeine	+	GO:0009408	response to heat	BP	74	0.421923	0.154618	0.307351	6.68846	3	-1.15671
Caffeine	+	GO:0009451	RNA modification	BP	182	0.0545441	9.96791e-07	4.06192e-05	16.2455	1	-4.02197
Caffeine	+	GO:0010324	membrane invagination	BP	0				0	0	#NUM!
Caffeine	+	GO:0015031	protein transport	BP	661	0.619324	0.00380954	0.0194048	59.7025	40	-0.577791
Caffeine	+	GO:0015931	nucleobase-containing compound tran...	BP	216	0.530163	0.039072	0.11794	19.5197	11	-0.827425
Caffeine	+	GO:0016050	vesicle organization	BP	117	1.04574	0.870198	0.927074	10.5713	11	0.0573502
Caffeine	+	GO:0016197	endosomal transport	BP	90	1.26301	0.458158	0.638288	8.13462	10	0.297854
Caffeine	+	GO:0016570	histone modification	BP	137	0.875954	0.764626	0.847851	12.3827	11	-0.170822
Caffeine	+	GO:0018193	peptidyl-amino acid modification	BP	225	0.817031	0.478384	0.646689	20.3259	17	-0.257783
Caffeine	+	GO:0023052	signaling	BP	346	0.773466	0.246453	0.418457	31.2512	25	-0.321985
Caffeine	+	GO:0031399	regulation of protein modification ...	BP	164	0.441534	0.0267017	0.0874149	14.8127	7	-1.08141
Caffeine	+	GO:0032196	transposition	BP	114	0.178218	0.00258608	0.0145356	10.2181	2	-2.35306
Caffeine	+	GO:0032200	telomere organization	BP	84	0.63382	0.441393	0.627887	7.58833	5	-0.601854
Caffeine	+	GO:0032543	mitochondrial translation	BP	171	0.0578508	3.63835e-06	7.41313e-05	15.3458	1	-3.93977
Caffeine	+	GO:0032787	monocarboxylic acid metabolic proce...	BP	195	2.37724	3.13484e-05	0.000393061	17.6035	36	1.03214
Caffeine	+	GO:0033043	regulation of organelle organizatio...	BP	319	1.66882	0.00347933	0.0182946	28.8025	44	0.61131
Caffeine	+	GO:0042221	response to chemical	BP	572	0.9391	0.758325	0.847851	51.6008	49	-0.0746108
Caffeine	+	GO:0042255	ribosome assembly	BP	79				7.13914	0	#NUM!
Caffeine	+	GO:0042273	ribosomal large subunit biogenesis	BP	121	0.16594	0.00187264	0.0113052	10.9365	2	-2.45108
Caffeine	+	GO:0042274	ribosomal small subunit biogenesis	BP	147	0.0672046	2.59736e-05	0.000352808	13.2749	1	-3.73063
Caffeine	+	GO:0042594	response to starvation	BP	68	1.15696	0.669674	0.785302	6.14615	7	0.187671
Caffeine	+	GO:0043144	snoRNA processing	BP	45	0.227306	0.183159	0.34715	4.0666	1	-2.02382
Caffeine	+	GO:0043543	protein acylation	BP	76	0.861008	1	1	6.86923	6	-0.195186
Caffeine	+	GO:0043934	sporulation	BP	178	0.725506	0.350899	0.534547	16.0017	12	-0.415194
Caffeine	+	GO:0045333	cellular respiration	BP	111	0.887918	0.867567	0.927074	10.0134	9	-0.15394
Caffeine	+	GO:0048193	Golgi vesicle transport	BP	199	0.938368	0.900111	0.952715	17.9803	17	-0.0808785
Caffeine	+	GO:0048284	organelle fusion	BP	107	1.15712	0.60946	0.741358	9.66608	11	0.1865
Caffeine	+	GO:0048285	organelle fission	BP	286	1.59	0.0142911	0.0566175	25.7779	38	0.559865
Caffeine	+	GO:0048308	organelle inheritance	BP	60	1.33362	0.492627	0.649606	5.42308	7	0.368243
Caffeine	+	GO:0051049	regulation of transport	BP	103	0.618116	0.30044	0.480116	9.30962	6	-0.633759
Caffeine	+	GO:0051052	regulation of DNA metabolic process	BP	111	0.673251	0.402368	0.596236	10.0292	7	-0.518778
Caffeine	+	GO:0051169	nuclear transport	BP	174	0.540991	0.0796898	0.206182	15.7269	9	-0.80524
Caffeine	+	GO:0051321	meiotic cell cycle	BP	327	1.14884	0.484757	0.647667	29.3251	33	0.170332
Caffeine	+	GO:0051603	proteolysis involved in cellular pr...	BP	242	0.655043	0.135448	0.279468	21.8731	15	-0.544194
Caffeine	+	GO:0051604	protein maturation	BP	85	0.625409	0.442987	0.627887	7.68269	5	-0.619684
Caffeine	+	GO:0051726	regulation of cell cycle	BP	289	1.36803	0.112865	0.251767	26.0847	34	0.382332
Caffeine	+	GO:0055085	transmembrane transport	BP	468	1.26968	0.128466	0.272373	41.9189	51	0.282896
Caffeine	+	GO:0055086	nucleobase-containing small molecul...	BP	303	2.2685	1.47126e-06	4.67211e-05	27.3244	53	0.955801
Caffeine	+	GO:0061025	membrane fusion	BP	64	0.851934	1	1	5.78158	5	-0.209536
Caffeine	+	GO:0070647	protein modification by small prote...	BP	197	0.308275	0.0013822	0.00866536	17.7995	6	-1.56881
Caffeine	+	GO:0070925	organelle assembly	BP	176	0.866261	0.690055	0.797723	15.9049	14	-0.184046
Caffeine	+	GO:0071554	cell wall organization or biogenesi...	BP	278	0.953319	0.914553	0.961755	25.0176	24	-0.0599079
Caffeine	+	GO:0003674	molecular_function	MF	6457	1.68705	0.114299	0.251767	500.866	507	0.0175623
Caffeine	+	GO:0003677	DNA binding	MF	623	0.933824	0.710889	0.81602	56.0451	53	-0.080595
Caffeine	+	GO:0003682	chromatin binding	MF	137	1.05671	0.764619	0.847851	12.3805	13	0.0704388
Caffeine	+	GO:0003700	DNA-binding transcription factor ac...	MF	191	0.791639	0.519644	0.672238	17.2394	14	-0.300279
Caffeine	+	GO:0003723	RNA binding	MF	1066	0.335013	1.54315e-12	1.30579e-10	89.5115	36	-1.31408
Caffeine	+	GO:0003729	mRNA binding	MF	188	1.13686	0.604029	0.740952	16.9864	19	0.161622
Caffeine	+	GO:0003735	structural constituent of ribosome	MF	235	0.211861	2.11431e-05	0.000313302	21.1811	5	-2.08278
Caffeine	+	GO:0003924	GTPase activity	MF	81	2.13321	0.0168526	0.061044	7.32115	14	0.935284
Caffeine	+	GO:0004386	helicase activity	MF	114	0.45679	0.0966239	0.231613	10.2966	5	-1.04217
Caffeine	+	GO:0004518	nuclease activity	MF	171	0.620794	0.173757	0.333204	15.3885	10	-0.621854
Caffeine	+	GO:0005085	guanyl-nucleotide exchange factor a...	MF	54	0.803591	1	1	4.88077	4	-0.287109
Caffeine	+	GO:0005198	structural molecule activity	MF	373	0.555334	0.00871368	0.0388965	33.5901	20	-0.748038
Caffeine	+	GO:0008092	cytoskeletal protein binding	MF	103	2.80963	0.000150667	0.00129257	9.30962	22	1.24071
Caffeine	+	GO:0008134	transcription factor binding	MF	105	1.18174	0.60458	0.740952	9.48873	11	0.213217
Caffeine	+	GO:0008135	translation factor activity, RNA bi...	MF	59	0.350647	0.168654	0.327269	5.33269	2	-1.41486
Caffeine	+	GO:0008168	methyltransferase activity	MF	99	0.645456	0.376956	0.568925	8.94495	6	-0.576111
Caffeine	+	GO:0008233	peptidase activity	MF	178	1.44177	0.111643	0.251767	16.0492	22	0.455004
Caffeine	+	GO:0008289	lipid binding	MF	124	1.85243	0.0246884	0.0838378	11.2057	19	0.761762
Caffeine	+	GO:0016301	kinase activity	MF	232	1.00248	1	1	20.9546	21	0.00312391
Caffeine	+	GO:0016491	oxidoreductase activity	MF	349	1.80771	0.000459477	0.00356642	31.4453	51	0.697654
Caffeine	+	GO:0016740	transferase activity	MF	940	0.871473	0.318492	0.497582	84.5183	76	-0.153264
Caffeine	+	GO:0016757	transferase activity, transferring ...	MF	107	0.700459	0.494179	0.649606	9.67115	7	-0.466333
Caffeine	+	GO:0016779	nucleotidyltransferase activity	MF	132	0.559496	0.164627	0.323304	11.8954	7	-0.764979
Caffeine	+	GO:0016787	hydrolase activity	MF	1091	1.47019	0.000496611	0.00367944	97.5354	128	0.392147
Caffeine	+	GO:0016791	phosphatase activity	MF	106	1.29145	0.391659	0.585692	9.58077	12	0.324821
Caffeine	+	GO:0016798	hydrolase activity, acting on glyco...	MF	78	1.49511	0.230633	0.399927	7.02544	10	0.50934
Caffeine	+	GO:0016829	lyase activity	MF	109	1.75627	0.0431696	0.121322	9.84332	16	0.700855
Caffeine	+	GO:0016853	isomerase activity	MF	74	1.58422	0.215245	0.384064	6.68612	10	0.580758
Caffeine	+	GO:0016874	ligase activity	MF	114	2.18752	0.00416591	0.0205771	10.3002	20	0.957321
Caffeine	+	GO:0019843	rRNA binding	MF	141	0.0711229	3.74773e-05	0.000418078	12.5815	1	-3.65323
Caffeine	+	GO:0019899	enzyme binding	MF	205	0.673228	0.213353	0.384064	18.5288	13	-0.511261
Caffeine	+	GO:0022857	transmembrane transporter activity	MF	363	1.5206	0.0134127	0.0546569	32.5253	46	0.500071
Caffeine	+	GO:0030234	enzyme regulator activity	MF	272	0.746649	0.277565	0.458071	24.5803	19	-0.371504
Caffeine	+	GO:0030533	triplet codon-amino acid adaptor ac...	MF	299				25.6825	0	#NUM!
Caffeine	+	GO:0030555	RNA modification guide activity	MF	71				6.33863	0	#NUM!
Caffeine	+	GO:0030674	protein binding, bridging	MF	64	1.04157	0.827357	0.905095	5.78462	6	0.0527415
Caffeine	+	GO:0032182	ubiquitin-like protein binding	MF	47	0.44518	0.437241	0.627887	4.24808	2	-1.08681
Caffeine	+	GO:0042393	histone binding	MF	49	1.4089	0.446937	0.628023	4.42885	6	0.438032
Caffeine	+	GO:0043167	ion binding	MF	1586	1.2759	0.0152275	0.0569633	142.157	166	0.223697
Caffeine	+	GO:0051082	unfolded protein binding	MF	84	0.913733	1	1	7.59231	7	-0.117184
Caffeine	+	GO:0005575	cellular_component	CC	6476	1.7023	0.129531	0.272373	502.339	508	0.0161661
Caffeine	+	GO:0005576	extracellular region	CC	128	1.90531	0.0121908	0.0509514	11.5309	20	0.794491
Caffeine	+	GO:0005618	cell wall	CC	121	1.79322	0.0346924	0.106696	10.8965	18	0.724128
Caffeine	+	GO:0005634	nucleus	CC	2438	0.752109	0.00319473	0.017358	213.78	182	-0.232187
Caffeine	+	GO:0005694	chromosome	CC	499	1.05398	0.743467	0.847449	44.9997	47	0.0627469
Caffeine	+	GO:0005730	nucleolus	CC	386	0.284561	1.74331e-06	4.67211e-05	34.4072	11	-1.64521
Caffeine	+	GO:0005737	cytoplasm	CC	4746	1.21727	0.0836942	0.209879	394.927	411	0.0575521
Caffeine	+	GO:0005739	mitochondrion	CC	1214	0.804565	0.0699125	0.183802	108.046	92	-0.231937
Caffeine	+	GO:0005740	mitochondrial envelope	CC	439	0.642812	0.0297722	0.0933245	39.5751	27	-0.551632
Caffeine	+	GO:0005773	vacuole	CC	523	1.75207	7.67769e-05	0.000782165	46.9184	73	0.637741
Caffeine	+	GO:0005777	peroxisome	CC	87	1.46641	0.254347	0.427408	7.86346	11	0.484267
Caffeine	+	GO:0005783	endoplasmic reticulum	CC	675	1.28486	0.0626593	0.167434	60.7864	74	0.283776
Caffeine	+	GO:0005794	Golgi apparatus	CC	282	1.35725	0.110236	0.251767	25.4751	33	0.373378
Caffeine	+	GO:0005815	microtubule organizing center	CC	87	2.3097	0.0067702	0.0315298	7.85797	16	1.02584
Caffeine	+	GO:0005840	ribosome	CC	368	0.532545	0.00615205	0.0294937	33.163	19	-0.803574
Caffeine	+	GO:0005856	cytoskeleton	CC	251	2.24786	1.31963e-05	0.000215099	22.6588	44	0.957431
Caffeine	+	GO:0005886	plasma membrane	CC	541	1.71209	0.000134883	0.00122144	48.466	74	0.610554
Caffeine	+	GO:0005933	cellular bud	CC	252	1.61081	0.0175267	0.0621055	22.761	34	0.57897
Caffeine	+	GO:0005938	cell cortex	CC	175	2.43049	3.84735e-05	0.000418078	15.8118	33	1.06147
Caffeine	+	GO:0012505	endomembrane system	CC	1086	1.14743	0.23882	0.409764	97.7305	108	0.14415
Caffeine	+	GO:0016020	membrane	CC	2112	1.17137	0.102575	0.242315	185.54	203	0.129748
Caffeine	+	GO:0030427	site of polarized growth	CC	275	1.34829	0.130338	0.272373	24.8297	32	0.366004
Caffeine	+	GO:0031410	cytoplasmic vesicle	CC	282	1.11584	0.593842	0.740952	25.484	28	0.135835
Calcium_Chloride	+	GO:0000054	ribosomal subunit export from nucle...	BP	49	2.63679	0.00903282	0.0258307	5.42255	12	1.14599
Calcium_Chloride	+	GO:0000278	mitotic cell cycle	BP	395	0.344061	1.14433e-06	1.16578e-05	43.6895	17	-1.36175
Calcium_Chloride	+	GO:0000747	conjugation with cellular fusion	BP	102	0.775002	0.631423	0.735157	11.2818	9	-0.326006
Calcium_Chloride	+	GO:0000902	cell morphogenesis	BP	44	0.80291	1	1	4.86668	4	-0.282937
Calcium_Chloride	+	GO:0000910	cytokinesis	BP	102	0.68021	0.34238	0.472949	11.2838	8	-0.496183
Calcium_Chloride	+	GO:0001403	invasive growth in response to gluc...	BP	61	0.413099	0.150627	0.255752	6.74816	3	-1.16953
Calcium_Chloride	+	GO:0002181	cytoplasmic translation	BP	199	5.02522	1.14571e-21	1.86751e-19	21.9646	72	1.71282
Calcium_Chloride	+	GO:0005975	carbohydrate metabolic process	BP	318	0.528422	0.00415847	0.0138333	34.9651	20	-0.805915
Calcium_Chloride	+	GO:0006091	generation of precursor metabolites...	BP	207	0.442709	0.00628031	0.0200724	22.8476	11	-1.05454
Calcium_Chloride	+	GO:0006260	DNA replication	BP	158	0.478139	0.0280232	0.0625723	17.4819	9	-0.957866
Calcium_Chloride	+	GO:0006281	DNA repair	BP	304	0.432605	0.000464047	0.00236374	33.6126	16	-1.07093
Calcium_Chloride	+	GO:0006310	DNA recombination	BP	250	0.65497	0.0794273	0.145468	27.5074	19	-0.53382
Calcium_Chloride	+	GO:0006325	chromatin organization	BP	345	0.585288	0.010127	0.0281666	38.1725	24	-0.6695
Calcium_Chloride	+	GO:0006352	DNA-templated transcription, initia...	BP	78	1.04892	0.855663	0.905669	8.63182	9	0.0602605
Calcium_Chloride	+	GO:0006353	DNA-templated transcription, termin...	BP	42	1.90214	0.130731	0.229131	4.6479	8	0.78342
Calcium_Chloride	+	GO:0006354	DNA-templated transcription, elonga...	BP	99	1.33087	0.33048	0.466508	10.9558	14	0.353736
Calcium_Chloride	+	GO:0006360	transcription by RNA polymerase I	BP	66	2.61176	0.00219399	0.00851477	7.30385	16	1.13134
Calcium_Chloride	+	GO:0006364	rRNA processing	BP	355	2.90902	5.10711e-14	2.08115e-12	38.7774	87	1.1658
Calcium_Chloride	+	GO:0006366	transcription by RNA polymerase II	BP	523	0.940367	0.715118	0.815135	57.8168	55	-0.0720572
Calcium_Chloride	+	GO:0006383	transcription by RNA polymerase III	BP	40	3.49019	0.000909214	0.00412205	4.42657	12	1.43877
Calcium_Chloride	+	GO:0006397	mRNA processing	BP	212	0.740795	0.263974	0.409788	23.3913	18	-0.377976
Calcium_Chloride	+	GO:0006401	RNA catabolic process	BP	154	1.35234	0.192967	0.320955	17.0334	22	0.369139
Calcium_Chloride	+	GO:0006413	translational initiation	BP	69	1.36972	0.334855	0.466508	7.62651	10	0.390906
Calcium_Chloride	+	GO:0006414	translational elongation	BP	339	0.14503	2.24354e-10	4.06331e-09	35.6931	6	-2.57261
Calcium_Chloride	+	GO:0006417	regulation of translation	BP	133	1.18284	0.485631	0.607027	14.7158	17	0.20817
Calcium_Chloride	+	GO:0006418	tRNA aminoacylation for protein tra...	BP	39	0.668162	0.79591	0.882539	4.31591	3	-0.524702
Calcium_Chloride	+	GO:0006457	protein folding	BP	111	1.16392	0.54323	0.644518	12.2794	14	0.189181
Calcium_Chloride	+	GO:0006468	protein phosphorylation	BP	232	0.427977	0.00255022	0.00923746	25.6517	12	-1.09602
Calcium_Chloride	+	GO:0006470	protein dephosphorylation	BP	72	0.863944	0.851035	0.905669	7.96783	7	-0.186832
Calcium_Chloride	+	GO:0006486	protein glycosylation	BP	77	0.554717	0.270137	0.41455	8.51966	5	-0.768869
Calcium_Chloride	+	GO:0006497	protein lipidation	BP	48	0.169701	0.0590247	0.115162	5.31189	1	-2.40922
Calcium_Chloride	+	GO:0006520	cellular amino acid metabolic proce...	BP	263	1.71016	0.00240228	0.00910633	29.0895	45	0.629428
Calcium_Chloride	+	GO:0006605	protein targeting	BP	194	0.817217	0.485187	0.607027	21.4576	18	-0.253494
Calcium_Chloride	+	GO:0006629	lipid metabolic process	BP	345	0.612967	0.0208731	0.0523432	38.1592	25	-0.610102
Calcium_Chloride	+	GO:0006766	vitamin metabolic process	BP	61	0.876729	1	1	6.74227	6	-0.168273
Calcium_Chloride	+	GO:0006811	ion transport	BP	380	1.37084	0.0418709	0.0874995	41.8258	54	0.368567
Calcium_Chloride	+	GO:0006865	amino acid transport	BP	57	0.772026	0.830804	0.894277	6.30016	5	-0.33346
Calcium_Chloride	+	GO:0006869	lipid transport	BP	72	0.4697	0.182516	0.306701	7.96366	4	-0.993431
Calcium_Chloride	+	GO:0006873	cellular ion homeostasis	BP	153	2.18571	0.000332399	0.00193504	16.9257	32	0.918854
Calcium_Chloride	+	GO:0006887	exocytosis	BP	60	0.274916	0.0600491	0.115162	6.6387	2	-1.7309
Calcium_Chloride	+	GO:0006897	endocytosis	BP	125	0.694016	0.31431	0.453385	13.833	10	-0.468118
Calcium_Chloride	+	GO:0006970	response to osmotic stress	BP	91	0.563176	0.235575	0.380185	10.0705	6	-0.747094
Calcium_Chloride	+	GO:0006974	cellular response to DNA damage sti...	BP	354	0.439551	0.000212933	0.00144617	39.1341	19	-1.04243
Calcium_Chloride	+	GO:0006979	response to oxidative stress	BP	124	1.28489	0.313297	0.453385	13.7176	17	0.309509
Calcium_Chloride	+	GO:0006997	nucleus organization	BP	72	0.728179	0.572141	0.670928	7.96644	6	-0.408973
Calcium_Chloride	+	GO:0007005	mitochondrion organization	BP	273	0.421824	0.000710691	0.00340714	30.2008	14	-1.10916
Calcium_Chloride	+	GO:0007010	cytoskeleton organization	BP	260	0.343726	0.00010251	0.000795671	28.7677	11	-1.38695
Calcium_Chloride	+	GO:0007031	peroxisome organization	BP	52	0.489649	0.272128	0.41455	5.75455	3	-0.939739
Calcium_Chloride	+	GO:0007033	vacuole organization	BP	100	0.4185	0.0525624	0.106763	11.0645	5	-1.14594
Calcium_Chloride	+	GO:0007059	chromosome segregation	BP	222	0.531333	0.0212207	0.0524088	24.5375	14	-0.809559
Calcium_Chloride	+	GO:0007114	cell budding	BP	58	0.435717	0.204358	0.333542	6.41853	3	-1.09728
Calcium_Chloride	+	GO:0007124	pseudohyphal growth	BP	75	0.217908	0.0146892	0.0386184	8.29403	2	-2.05207
Calcium_Chloride	+	GO:0008033	tRNA processing	BP	128	2.6495	2.01848e-05	0.000185454	14.1601	31	1.13044
Calcium_Chloride	+	GO:0008150	biological_process	BP	6470	2.20576	0.0176235	0.0448849	614.48	624	0.0221797
Calcium_Chloride	+	GO:0008213	protein alkylation	BP	52	3.98146	2.38284e-05	0.000204422	5.75455	17	1.56276
Calcium_Chloride	+	GO:0008380	RNA splicing	BP	158	0.537551	0.0537092	0.106763	17.4332	10	-0.801834
Calcium_Chloride	+	GO:0008643	carbohydrate transport	BP	51	0.327154	0.117471	0.212753	5.6252	2	-1.4919
Calcium_Chloride	+	GO:0009311	oligosaccharide metabolic process	BP	56	0.618485	0.517582	0.634566	6.17346	4	-0.626079
Calcium_Chloride	+	GO:0009408	response to heat	BP	74	0.455826	0.136203	0.236182	8.18916	4	-1.03372
Calcium_Chloride	+	GO:0009451	RNA modification	BP	182	1.57079	0.0389414	0.0824344	19.8905	29	0.543971
Calcium_Chloride	+	GO:0010324	membrane invagination	BP	0				0	0	#NUM!
Calcium_Chloride	+	GO:0015031	protein transport	BP	661	0.946695	0.741638	0.839493	73.098	70	-0.0624772
Calcium_Chloride	+	GO:0015931	nucleobase-containing compound tran...	BP	216	1.52992	0.0347197	0.0754575	23.8993	34	0.508565
Calcium_Chloride	+	GO:0016050	vesicle organization	BP	117	0.831404	0.656317	0.758721	12.9432	11	-0.234691
Calcium_Chloride	+	GO:0016197	endosomal transport	BP	90	0.468575	0.124375	0.22036	9.95979	5	-0.994187
Calcium_Chloride	+	GO:0016570	histone modification	BP	137	0.912777	0.890255	0.930203	15.161	14	-0.114939
Calcium_Chloride	+	GO:0018193	peptidyl-amino acid modification	BP	225	1.19881	0.384818	0.516141	24.8864	29	0.220694
Calcium_Chloride	+	GO:0023052	signaling	BP	346	0.399494	5.97754e-05	0.000487169	38.2631	17	-1.17042
Calcium_Chloride	+	GO:0031399	regulation of protein modification ...	BP	164	0.686004	0.25394	0.398002	18.1363	13	-0.480366
Calcium_Chloride	+	GO:0032196	transposition	BP	114	0.690973	0.363183	0.49747	12.5107	9	-0.475171
Calcium_Chloride	+	GO:0032200	telomere organization	BP	84	0.614938	0.295802	0.442345	9.29093	6	-0.630861
Calcium_Chloride	+	GO:0032543	mitochondrial translation	BP	171	0.0930221	6.97526e-07	7.57978e-06	18.7889	2	-3.23181
Calcium_Chloride	+	GO:0032787	monocarboxylic acid metabolic proce...	BP	195	0.712079	0.244093	0.386284	21.5532	16	-0.429828
Calcium_Chloride	+	GO:0033043	regulation of organelle organizatio...	BP	319	0.355095	2.04796e-05	0.000185454	35.2649	14	-1.33281
Calcium_Chloride	+	GO:0042221	response to chemical	BP	572	0.957283	0.832928	0.894277	63.1785	61	-0.0506245
Calcium_Chloride	+	GO:0042255	ribosome assembly	BP	79	4.83565	1.55756e-09	2.30802e-08	8.74095	29	1.73019
Calcium_Chloride	+	GO:0042273	ribosomal large subunit biogenesis	BP	121	4.6783	5.7103e-13	1.5513e-11	13.3904	43	1.68314
Calcium_Chloride	+	GO:0042274	ribosomal small subunit biogenesis	BP	147	4.5585	1.05946e-14	5.75641e-13	16.2534	51	1.64975
Calcium_Chloride	+	GO:0042594	response to starvation	BP	68	0.921336	1	1	7.52517	7	-0.10437
Calcium_Chloride	+	GO:0043144	snoRNA processing	BP	45	2.31703	0.0276401	0.0625723	4.97902	10	1.00606
Calcium_Chloride	+	GO:0043543	protein acylation	BP	76	0.68589	0.463707	0.604675	8.41049	6	-0.487227
Calcium_Chloride	+	GO:0043934	sporulation	BP	178	0.372599	0.00319817	0.0108604	19.5921	8	-1.2922
Calcium_Chloride	+	GO:0045333	cellular respiration	BP	111	0.296669	0.0085082	0.0248117	12.2602	4	-1.61591
Calcium_Chloride	+	GO:0048193	Golgi vesicle transport	BP	199	0.695242	0.204627	0.333542	22.0145	16	-0.460383
Calcium_Chloride	+	GO:0048284	organelle fusion	BP	107	0.734729	0.439385	0.577578	11.8349	9	-0.395048
Calcium_Chloride	+	GO:0048285	organelle fission	BP	286	0.401748	0.000304266	0.00183686	31.5617	14	-1.17275
Calcium_Chloride	+	GO:0048308	organelle inheritance	BP	60	0.274862	0.0600539	0.115162	6.63986	2	-1.73115
Calcium_Chloride	+	GO:0051049	regulation of transport	BP	103	0.766143	0.528145	0.634566	11.3984	9	-0.340838
Calcium_Chloride	+	GO:0051052	regulation of DNA metabolic process	BP	111	0.454272	0.064659	0.122551	12.2794	6	-1.03321
Calcium_Chloride	+	GO:0051169	nuclear transport	BP	174	1.92908	0.00190167	0.0075603	19.2556	33	0.777188
Calcium_Chloride	+	GO:0051321	meiotic cell cycle	BP	327	0.429318	0.000247588	0.00155218	35.9048	17	-1.07864
Calcium_Chloride	+	GO:0051603	proteolysis involved in cellular pr...	BP	242	0.922795	0.833927	0.894277	26.7808	25	-0.0992693
Calcium_Chloride	+	GO:0051604	protein maturation	BP	85	1.32717	0.381242	0.516141	9.40647	12	0.351309
Calcium_Chloride	+	GO:0051726	regulation of cell cycle	BP	289	0.396461	0.000226531	0.00147698	31.9373	14	-1.18982
Calcium_Chloride	+	GO:0055085	transmembrane transport	BP	468	1.04018	0.816829	0.893578	51.3243	53	0.0463496
Calcium_Chloride	+	GO:0055086	nucleobase-containing small molecul...	BP	303	0.983891	1	1	33.4553	33	-0.019767
Calcium_Chloride	+	GO:0061025	membrane fusion	BP	64	0.533168	0.313212	0.453385	7.0788	4	-0.823506
Calcium_Chloride	+	GO:0070647	protein modification by small prote...	BP	197	0.466226	0.0105469	0.0286523	21.7933	11	-0.986378
Calcium_Chloride	+	GO:0070925	organelle assembly	BP	176	1.97679	0.000910391	0.00412205	19.4735	34	0.804021
Calcium_Chloride	+	GO:0071554	cell wall organization or biogenesi...	BP	278	0.447552	0.00114491	0.00504381	30.6308	15	-1.03002
Calcium_Chloride	+	GO:0003674	molecular_function	MF	6457	2.11422	0.0158885	0.0411084	613.245	623	0.0227675
Calcium_Chloride	+	GO:0003677	DNA binding	MF	623	0.712129	0.0251082	0.0576427	68.62	52	-0.400117
Calcium_Chloride	+	GO:0003682	chromatin binding	MF	137	0.839433	0.678758	0.779138	15.1584	13	-0.221602
Calcium_Chloride	+	GO:0003700	DNA-binding transcription factor ac...	MF	191	0.729094	0.289607	0.437092	21.1074	16	-0.399675
Calcium_Chloride	+	GO:0003723	RNA binding	MF	1066	1.17161	0.149159	0.255752	109.595	123	0.166473
Calcium_Chloride	+	GO:0003729	mRNA binding	MF	188	1.18342	0.477077	0.607027	20.7976	24	0.206616
Calcium_Chloride	+	GO:0003735	structural constituent of ribosome	MF	235	3.3973	1.29778e-13	4.23076e-12	25.9336	66	1.34764
Calcium_Chloride	+	GO:0003924	GTPase activity	MF	81	1.26744	0.473482	0.607027	8.96381	11	0.295319
Calcium_Chloride	+	GO:0004386	helicase activity	MF	114	0.441566	0.0485774	0.100229	12.6069	6	-1.07118
Calcium_Chloride	+	GO:0004518	nuclease activity	MF	171	1.00977	0.901798	0.936262	18.8413	19	0.0121045
Calcium_Chloride	+	GO:0005085	guanyl-nucleotide exchange factor a...	MF	54	1.00458	1	1	5.97587	6	0.00581274
Calcium_Chloride	+	GO:0005198	structural molecule activity	MF	373	2.20969	4.58062e-08	5.33315e-07	41.1268	76	0.88592
Calcium_Chloride	+	GO:0008092	cytoskeletal protein binding	MF	103	0.766143	0.528145	0.634566	11.3984	9	-0.340838
Calcium_Chloride	+	GO:0008134	transcription factor binding	MF	105	0.750034	0.529124	0.634566	11.6177	9	-0.368331
Calcium_Chloride	+	GO:0008135	translation factor activity, RNA bi...	MF	59	1.26388	0.529454	0.634566	6.5292	8	0.293095
Calcium_Chloride	+	GO:0008168	methyltransferase activity	MF	99	4.18448	2.05575e-09	2.7924e-08	10.9519	33	1.59128
Calcium_Chloride	+	GO:0008233	peptidase activity	MF	178	0.735338	0.329784	0.466508	19.6502	15	-0.389578
Calcium_Chloride	+	GO:0008289	lipid binding	MF	124	0.332497	0.00852426	0.0248117	13.72	5	-1.45628
Calcium_Chloride	+	GO:0016301	kinase activity	MF	232	0.625928	0.0687599	0.128826	25.6562	17	-0.593772
Calcium_Chloride	+	GO:0016491	oxidoreductase activity	MF	349	1.1756	0.332052	0.466508	38.5007	44	0.192619
Calcium_Chloride	+	GO:0016740	transferase activity	MF	940	1.21141	0.0776338	0.143799	103.482	119	0.201585
Calcium_Chloride	+	GO:0016757	transferase activity, transferring ...	MF	107	1.01541	0.877226	0.922503	11.8411	12	0.0192333
Calcium_Chloride	+	GO:0016779	nucleotidyltransferase activity	MF	132	1.92007	0.00684473	0.0210508	14.5644	25	0.779481
Calcium_Chloride	+	GO:0016787	hydrolase activity	MF	1091	0.658061	0.000371878	0.00202054	119.42	87	-0.456951
Calcium_Chloride	+	GO:0016791	phosphatase activity	MF	106	0.834553	0.753954	0.847548	11.7304	10	-0.230255
Calcium_Chloride	+	GO:0016798	hydrolase activity, acting on glyco...	MF	78	0.209849	0.0101953	0.0281666	8.60174	2	-2.10463
Calcium_Chloride	+	GO:0016829	lyase activity	MF	109	1.49973	0.124327	0.22036	12.0519	17	0.496277
Calcium_Chloride	+	GO:0016853	isomerase activity	MF	74	2.06895	0.0225633	0.0536816	8.1863	15	0.873679
Calcium_Chloride	+	GO:0016874	ligase activity	MF	114	0.769417	0.545665	0.644518	12.6113	10	-0.33472
Calcium_Chloride	+	GO:0019843	rRNA binding	MF	141	1.78807	0.0132181	0.0353206	15.4044	25	0.698587
Calcium_Chloride	+	GO:0019899	enzyme binding	MF	205	0.534616	0.0303181	0.0667818	22.6862	13	-0.803303
Calcium_Chloride	+	GO:0022857	transmembrane transporter activity	MF	363	1.03562	0.795221	0.882539	39.8231	41	0.0420202
Calcium_Chloride	+	GO:0030234	enzyme regulator activity	MF	272	0.843123	0.487856	0.607027	30.0954	26	-0.211033
Calcium_Chloride	+	GO:0030533	triplet codon-amino acid adaptor ac...	MF	299				31.4449	0	#NUM!
Calcium_Chloride	+	GO:0030555	RNA modification guide activity	MF	71				7.76084	0	#NUM!
Calcium_Chloride	+	GO:0030674	protein binding, bridging	MF	64	0.53285	0.313272	0.453385	7.08252	4	-0.824262
Calcium_Chloride	+	GO:0032182	ubiquitin-like protein binding	MF	47	0.545825	0.479919	0.607027	5.20122	3	-0.793889
Calcium_Chloride	+	GO:0042393	histone binding	MF	49	0.166133	0.0382913	0.0821247	5.42255	1	-2.43897
Calcium_Chloride	+	GO:0043167	ion binding	MF	1586	0.921488	0.422576	0.56	174.053	165	-0.0770611
Calcium_Chloride	+	GO:0051082	unfolded protein binding	MF	84	1.76494	0.0531948	0.106763	9.2958	15	0.690311
Calcium_Chloride	+	GO:0005575	cellular_component	CC	6476	2.13242	0.0226986	0.0536816	615.05	624	0.0208424
Calcium_Chloride	+	GO:0005576	extracellular region	CC	128	0.322591	0.00619825	0.0200724	14.1181	5	-1.49755
Calcium_Chloride	+	GO:0005618	cell wall	CC	121	0.271314	0.00308706	0.0107062	13.3414	4	-1.73784
Calcium_Chloride	+	GO:0005634	nucleus	CC	2438	1.37416	0.000169407	0.00121847	261.746	306	0.225365
Calcium_Chloride	+	GO:0005694	chromosome	CC	499	0.509721	0.000171931	0.00121847	55.0963	31	-0.829687
Calcium_Chloride	+	GO:0005730	nucleolus	CC	386	2.59364	8.28758e-12	1.92982e-10	42.1272	87	1.04626
Calcium_Chloride	+	GO:0005737	cytoplasm	CC	4746	0.975685	0.805054	0.886647	483.537	481	-0.00759065
Calcium_Chloride	+	GO:0005739	mitochondrion	CC	1214	0.484203	1.08398e-09	1.76689e-08	132.288	76	-0.799613
Calcium_Chloride	+	GO:0005740	mitochondrial envelope	CC	439	0.570911	0.00253118	0.00923746	48.4546	30	-0.69167
Calcium_Chloride	+	GO:0005773	vacuole	CC	523	0.630296	0.0065022	0.0203819	57.4456	39	-0.558722
Calcium_Chloride	+	GO:0005777	peroxisome	CC	87	0.283656	0.0230534	0.0536816	9.6278	3	-1.68224
Calcium_Chloride	+	GO:0005783	endoplasmic reticulum	CC	675	0.629743	0.00166008	0.00676483	74.4252	51	-0.545294
Calcium_Chloride	+	GO:0005794	Golgi apparatus	CC	282	0.535082	0.00835073	0.0248117	31.191	18	-0.793132
Calcium_Chloride	+	GO:0005815	microtubule organizing center	CC	87	0.283882	0.0230213	0.0536816	9.62107	3	-1.68123
Calcium_Chloride	+	GO:0005840	ribosome	CC	368	2.55112	4.37821e-11	8.92061e-10	40.6038	83	1.0315
Calcium_Chloride	+	GO:0005856	cytoskeleton	CC	251	0.392582	0.000609174	0.00300895	27.7428	12	-1.20908
Calcium_Chloride	+	GO:0005886	plasma membrane	CC	541	0.870745	0.386314	0.516141	59.3403	53	-0.16302
Calcium_Chloride	+	GO:0005933	cellular bud	CC	252	0.425717	0.0013383	0.0055934	27.8679	13	-1.10009
Calcium_Chloride	+	GO:0005938	cell cortex	CC	175	0.327585	0.00128899	0.00552909	19.3595	7	-1.46761
Calcium_Chloride	+	GO:0012505	endomembrane system	CC	1086	0.656092	0.00037128	0.00202054	119.658	87	-0.459835
Calcium_Chloride	+	GO:0016020	membrane	CC	2112	0.57718	3.64171e-09	4.56614e-08	227.17	161	-0.496712
Calcium_Chloride	+	GO:0030427	site of polarized growth	CC	275	0.484045	0.00300396	0.0106445	30.4008	16	-0.926038
Calcium_Chloride	+	GO:0031410	cytoplasmic vesicle	CC	282	0.772963	0.243939	0.386284	31.2019	25	-0.319705
Cisplatin	+	GO:0000054	ribosomal subunit export from nucle...	BP	49	0.475623	0.722648	0.893569	2.04738	1	-1.03378
Cisplatin	+	GO:0000278	mitotic cell cycle	BP	395	0.768327	0.434111	0.699219	16.4957	13	-0.34358
Cisplatin	+	GO:0000747	conjugation with cellular fusion	BP	102	0.691479	0.800716	0.910752	4.25965	3	-0.505774
Cisplatin	+	GO:0000902	cell morphogenesis	BP	44				1.8375	0	#NUM!
Cisplatin	+	GO:0000910	cytokinesis	BP	102	1.44488	0.321386	0.602137	4.2604	6	0.493974
Cisplatin	+	GO:0001403	invasive growth in response to gluc...	BP	61	0.379804	0.519402	0.767245	2.54789	1	-1.3493
Cisplatin	+	GO:0002181	cytoplasmic translation	BP	199	0.227024	0.0174472	0.0975425	8.29311	2	-2.05191
Cisplatin	+	GO:0005975	carbohydrate metabolic process	BP	318	1.98318	0.00360089	0.0324722	13.2017	24	0.862314
Cisplatin	+	GO:0006091	generation of precursor metabolites...	BP	207	1.9925	0.0189148	0.0975425	8.6265	16	0.891224
Cisplatin	+	GO:0006260	DNA replication	BP	158	0.288148	0.0673282	0.238576	6.60059	2	-1.7226
Cisplatin	+	GO:0006281	DNA repair	BP	304	0.219006	0.00170947	0.0199031	12.691	3	-2.08077
Cisplatin	+	GO:0006310	DNA recombination	BP	250	0.654497	0.331716	0.614428	10.3859	7	-0.569197
Cisplatin	+	GO:0006325	chromatin organization	BP	345	0.599357	0.163476	0.395439	14.4127	9	-0.679343
Cisplatin	+	GO:0006352	DNA-templated transcription, initia...	BP	78	0.294919	0.381844	0.64834	3.25909	1	-1.70447
Cisplatin	+	GO:0006353	DNA-templated transcription, termin...	BP	42	0.557529	1	1	1.7549	1	-0.811385
Cisplatin	+	GO:0006354	DNA-templated transcription, elonga...	BP	99	0.713086	0.799364	0.910752	4.13654	3	-0.463461
Cisplatin	+	GO:0006360	transcription by RNA polymerase I	BP	66	0.350138	0.527187	0.767245	2.75769	1	-1.46346
Cisplatin	+	GO:0006364	rRNA processing	BP	355	0.187962	0.000285048	0.00464628	14.6411	3	-2.28699
Cisplatin	+	GO:0006366	transcription by RNA polymerase II	BP	523	0.656371	0.135189	0.344308	21.8297	15	-0.541331
Cisplatin	+	GO:0006383	transcription by RNA polymerase III	BP	40	0.586333	1	1	1.67133	1	-0.740995
Cisplatin	+	GO:0006397	mRNA processing	BP	212	0.321729	0.0351382	0.163644	8.83179	3	-1.55774
Cisplatin	+	GO:0006401	RNA catabolic process	BP	154	0.765096	0.685896	0.893569	6.43124	5	-0.363169
Cisplatin	+	GO:0006413	translational initiation	BP	69	0.334939	0.369497	0.64834	2.87952	1	-1.52583
Cisplatin	+	GO:0006414	translational elongation	BP	339	0.276339	0.00375392	0.0324722	13.4765	4	-1.75238
Cisplatin	+	GO:0006417	regulation of translation	BP	133	0.893778	1	1	5.5562	5	-0.15217
Cisplatin	+	GO:0006418	tRNA aminoacylation for protein tra...	BP	39	1.9224	0.221802	0.469529	1.62955	3	0.880493
Cisplatin	+	GO:0006457	protein folding	BP	111	0.632682	0.630063	0.858023	4.63632	3	-0.628016
Cisplatin	+	GO:0006468	protein phosphorylation	BP	232	0.192874	0.00628389	0.0435675	9.68524	2	-2.27579
Cisplatin	+	GO:0006470	protein dephosphorylation	BP	72	0.997053	1	1	3.00839	3	-0.00402988
Cisplatin	+	GO:0006486	protein glycosylation	BP	77				3.21675	0	#NUM!
Cisplatin	+	GO:0006497	protein lipidation	BP	48				2.00559	0	#NUM!
Cisplatin	+	GO:0006520	cellular amino acid metabolic proce...	BP	263	4.73962	3.11098e-13	5.07089e-11	10.9832	40	1.8647
Cisplatin	+	GO:0006605	protein targeting	BP	194	0.474312	0.196532	0.432901	8.10169	4	-1.01822
Cisplatin	+	GO:0006629	lipid metabolic process	BP	345	2.25817	0.000243048	0.00440186	14.4077	29	1.00922
Cisplatin	+	GO:0006766	vitamin metabolic process	BP	61	4.65226	0.0001831	0.00373067	2.54566	10	1.97389
Cisplatin	+	GO:0006811	ion transport	BP	380	1.23225	0.423086	0.68963	15.792	19	0.266802
Cisplatin	+	GO:0006865	amino acid transport	BP	57	1.27913	0.514266	0.767245	2.37873	3	0.33477
Cisplatin	+	GO:0006869	lipid transport	BP	72	0.652716	0.769704	0.910752	3.00681	2	-0.588236
Cisplatin	+	GO:0006873	cellular ion homeostasis	BP	153	1.27487	0.53456	0.771091	6.3906	8	0.324049
Cisplatin	+	GO:0006887	exocytosis	BP	60	0.386241	0.518697	0.767245	2.50655	1	-1.32571
Cisplatin	+	GO:0006897	endocytosis	BP	125	1.16028	0.650206	0.861655	5.2229	6	0.200111
Cisplatin	+	GO:0006970	response to osmotic stress	BP	91	0.511294	0.591384	0.823894	3.80227	2	-0.926862
Cisplatin	+	GO:0006974	cellular response to DNA damage sti...	BP	354	0.314614	0.0037851	0.0324722	14.7758	5	-1.56323
Cisplatin	+	GO:0006979	response to oxidative stress	BP	124	0.563346	0.491942	0.756477	5.17931	3	-0.787797
Cisplatin	+	GO:0006997	nucleus organization	BP	72	0.652475	0.769704	0.910752	3.00787	2	-0.58874
Cisplatin	+	GO:0007005	mitochondrion organization	BP	273	0.415834	0.0435587	0.186942	11.4028	5	-1.18939
Cisplatin	+	GO:0007010	cytoskeleton organization	BP	260	1.65078	0.0567894	0.220397	10.8617	17	0.64628
Cisplatin	+	GO:0007031	peroxisome organization	BP	52				2.17273	0	#NUM!
Cisplatin	+	GO:0007033	vacuole organization	BP	100	0.954972	1	1	4.17759	4	-0.0626714
Cisplatin	+	GO:0007059	chromosome segregation	BP	222	0.305879	0.0254807	0.125859	9.26454	3	-1.62676
Cisplatin	+	GO:0007114	cell budding	BP	58	1.25403	0.73459	0.893569	2.42343	3	0.307914
Cisplatin	+	GO:0007124	pseudohyphal growth	BP	75	1.29786	0.55524	0.787856	3.13155	4	0.353122
Cisplatin	+	GO:0008033	tRNA processing	BP	128	0.544913	0.375945	0.64834	5.34638	3	-0.833601
Cisplatin	+	GO:0008150	biological_process	BP	6470	2.42262	0.166341	0.395439	232.008	236	0.0246154
Cisplatin	+	GO:0008213	protein alkylation	BP	52	1.40908	0.478663	0.743067	2.17273	3	0.465455
Cisplatin	+	GO:0008380	RNA splicing	BP	158	0.289013	0.0672625	0.238576	6.58219	2	-1.71857
Cisplatin	+	GO:0008643	carbohydrate transport	BP	51	0.458028	0.723787	0.893569	2.12389	1	-1.08671
Cisplatin	+	GO:0009311	oligosaccharide metabolic process	BP	56	0.416239	0.730298	0.893569	2.3309	1	-1.22088
Cisplatin	+	GO:0009408	response to heat	BP	74	0.311309	0.373648	0.64834	3.09196	1	-1.62852
Cisplatin	+	GO:0009451	RNA modification	BP	182				7.51001	0	#NUM!
Cisplatin	+	GO:0010324	membrane invagination	BP	0				0	0	#NUM!
Cisplatin	+	GO:0015031	protein transport	BP	661	0.613375	0.0490061	0.20381	27.5994	18	-0.61664
Cisplatin	+	GO:0015931	nucleobase-containing compound tran...	BP	216	0.423168	0.0834766	0.251976	9.0236	4	-1.1737
Cisplatin	+	GO:0016050	vesicle organization	BP	117	0.393953	0.241491	0.504655	4.88693	2	-1.28893
Cisplatin	+	GO:0016197	endosomal transport	BP	90	1.06774	0.789848	0.910752	3.76049	4	0.0890795
Cisplatin	+	GO:0016570	histone modification	BP	137	0.507272	0.381621	0.64834	5.7243	3	-0.932137
Cisplatin	+	GO:0018193	peptidyl-amino acid modification	BP	225	0.840602	0.864176	0.958236	9.3963	8	-0.232092
Cisplatin	+	GO:0023052	signaling	BP	346	0.527422	0.0938805	0.268465	14.4469	8	-0.852687
Cisplatin	+	GO:0031399	regulation of protein modification ...	BP	164	0.137208	0.0151818	0.0883797	6.84766	1	-2.77561
Cisplatin	+	GO:0032196	transposition	BP	114	0.620508	0.631673	0.858023	4.72365	3	-0.654939
Cisplatin	+	GO:0032200	telomere organization	BP	84	1.14976	0.779593	0.910752	3.50795	4	0.189372
Cisplatin	+	GO:0032543	mitochondrial translation	BP	171				7.09408	0	#NUM!
Cisplatin	+	GO:0032787	monocarboxylic acid metabolic proce...	BP	195	4.62852	2.88322e-10	2.34982e-08	8.13777	30	1.88226
Cisplatin	+	GO:0033043	regulation of organelle organizatio...	BP	319	0.811258	0.664358	0.87331	13.3149	11	-0.275536
Cisplatin	+	GO:0042221	response to chemical	BP	572	0.593346	0.0598126	0.226732	23.8541	15	-0.669276
Cisplatin	+	GO:0042255	ribosome assembly	BP	79				3.3003	0	#NUM!
Cisplatin	+	GO:0042273	ribosomal large subunit biogenesis	BP	121				5.05577	0	#NUM!
Cisplatin	+	GO:0042274	ribosomal small subunit biogenesis	BP	147				6.13677	0	#NUM!
Cisplatin	+	GO:0042594	response to starvation	BP	68	0.692399	1	1	2.84126	2	-0.50653
Cisplatin	+	GO:0043144	snoRNA processing	BP	45	1.06737	0.712329	0.893569	1.87992	2	0.0893317
Cisplatin	+	GO:0043543	protein acylation	BP	76	0.616638	0.771158	0.910752	3.17552	2	-0.666995
Cisplatin	+	GO:0043934	sporulation	BP	178	0.522207	0.251333	0.512091	7.39732	4	-0.887003
Cisplatin	+	GO:0045333	cellular respiration	BP	111	0.205607	0.091311	0.268465	4.62904	1	-2.21071
Cisplatin	+	GO:0048193	Golgi vesicle transport	BP	199	1.09005	0.719136	0.893569	8.31195	9	0.114737
Cisplatin	+	GO:0048284	organelle fusion	BP	107	0.657626	0.628727	0.858023	4.46846	3	-0.574815
Cisplatin	+	GO:0048285	organelle fission	BP	286	0.564368	0.169859	0.395439	11.9167	7	-0.767554
Cisplatin	+	GO:0048308	organelle inheritance	BP	60	1.64874	0.317184	0.601173	2.50699	4	0.674042
Cisplatin	+	GO:0051049	regulation of transport	BP	103	0.221608	0.131313	0.344308	4.30367	1	-2.10557
Cisplatin	+	GO:0051052	regulation of DNA metabolic process	BP	111				4.63632	0	#NUM!
Cisplatin	+	GO:0051169	nuclear transport	BP	174	0.671648	0.560683	0.787856	7.27028	5	-0.540083
Cisplatin	+	GO:0051321	meiotic cell cycle	BP	327	0.490925	0.0626868	0.232226	13.5565	7	-0.953554
Cisplatin	+	GO:0051603	proteolysis involved in cellular pr...	BP	242	0.673568	0.409823	0.674759	10.1115	7	-0.530576
Cisplatin	+	GO:0051604	protein maturation	BP	85	1.44245	0.404898	0.673453	3.55157	5	0.49347
Cisplatin	+	GO:0051726	regulation of cell cycle	BP	289	0.557187	0.171327	0.395439	12.0585	7	-0.784622
Cisplatin	+	GO:0055085	transmembrane transport	BP	468	0.920006	0.903443	0.987231	19.3784	18	-0.106451
Cisplatin	+	GO:0055086	nucleobase-containing small molecul...	BP	303	2.97852	7.75321e-07	4.21258e-05	12.6316	32	1.34103
Cisplatin	+	GO:0061025	membrane fusion	BP	64	0.361586	0.523232	0.767245	2.67272	1	-1.41831
Cisplatin	+	GO:0070647	protein modification by small prote...	BP	197	0.466587	0.146755	0.368018	8.22842	4	-1.04061
Cisplatin	+	GO:0070925	organelle assembly	BP	176	0.525508	0.251028	0.512091	7.35256	4	-0.878247
Cisplatin	+	GO:0071554	cell wall organization or biogenesi...	BP	278	0.582922	0.215212	0.461574	11.5652	7	-0.724362
Cisplatin	+	GO:0003674	molecular_function	MF	6457	3.92414	0.0351141	0.163644	231.541	237	0.0336173
Cisplatin	+	GO:0003677	DNA binding	MF	623	0.500585	0.0102999	0.0645726	25.9086	14	-0.888007
Cisplatin	+	GO:0003682	chromatin binding	MF	137	0.507367	0.381591	0.64834	5.7233	3	-0.931885
Cisplatin	+	GO:0003700	DNA-binding transcription factor ac...	MF	191	0.609228	0.356886	0.646361	7.96945	5	-0.672552
Cisplatin	+	GO:0003723	RNA binding	MF	1066	0.355473	4.59456e-06	0.000187228	41.3796	17	-1.28338
Cisplatin	+	GO:0003729	mRNA binding	MF	188	0.750058	0.708746	0.893569	7.8525	6	-0.388189
Cisplatin	+	GO:0003735	structural constituent of ribosome	MF	235				9.79167	0	#NUM!
Cisplatin	+	GO:0003924	GTPase activity	MF	81	2.56483	0.0191494	0.0975425	3.38444	8	1.24108
Cisplatin	+	GO:0004386	helicase activity	MF	114	0.199777	0.0926201	0.268465	4.75996	1	-2.25095
Cisplatin	+	GO:0004518	nuclease activity	MF	171	0.68739	0.558348	0.787856	7.11384	5	-0.5087
Cisplatin	+	GO:0005085	guanyl-nucleotide exchange factor a...	MF	54				2.25629	0	#NUM!
Cisplatin	+	GO:0005198	structural molecule activity	MF	373	0.552386	0.0817489	0.251417	15.5281	9	-0.786887
Cisplatin	+	GO:0008092	cytoskeletal protein binding	MF	103	1.96315	0.0771511	0.251417	4.30367	8	0.894432
Cisplatin	+	GO:0008134	transcription factor binding	MF	105	0.217307	0.132904	0.344308	4.38647	1	-2.13306
Cisplatin	+	GO:0008135	translation factor activity, RNA bi...	MF	59	0.3929	0.51829	0.767245	2.46521	1	-1.30171
Cisplatin	+	GO:0008168	methyltransferase activity	MF	99	1.49231	0.308063	0.590756	4.13509	6	0.537043
Cisplatin	+	GO:0008233	peptidase activity	MF	178	1.38454	0.336266	0.615859	7.41925	10	0.430654
Cisplatin	+	GO:0008289	lipid binding	MF	124	0.962981	1	1	5.18021	5	-0.0510834
Cisplatin	+	GO:0016301	kinase activity	MF	232	1.26506	0.402209	0.673453	9.68693	12	0.308923
Cisplatin	+	GO:0016491	oxidoreductase activity	MF	349	2.42754	4.48225e-05	0.00121768	14.5366	31	1.09258
Cisplatin	+	GO:0016740	transferase activity	MF	940	1.4103	0.0394486	0.178614	39.0713	51	0.384388
Cisplatin	+	GO:0016757	transferase activity, transferring ...	MF	107	1.1268	0.804591	0.910752	4.4708	5	0.161394
Cisplatin	+	GO:0016779	nucleotidyltransferase activity	MF	132	0.903675	1	1	5.49904	5	-0.137252
Cisplatin	+	GO:0016787	hydrolase activity	MF	1091	1.30061	0.108093	0.303779	45.0889	55	0.28666
Cisplatin	+	GO:0016791	phosphatase activity	MF	106	1.38556	0.454967	0.719997	4.42902	6	0.437975
Cisplatin	+	GO:0016798	hydrolase activity, acting on glyco...	MF	78	0.919673	1	1	3.24774	3	-0.114472
Cisplatin	+	GO:0016829	lyase activity	MF	109	2.65184	0.0054991	0.0407433	4.55039	11	1.27344
Cisplatin	+	GO:0016853	isomerase activity	MF	74	3.26049	0.00342957	0.0324722	3.09088	9	1.54191
Cisplatin	+	GO:0016874	ligase activity	MF	114	2.00389	0.055373	0.220142	4.76162	9	0.918472
Cisplatin	+	GO:0019843	rRNA binding	MF	141				5.81619	0	#NUM!
Cisplatin	+	GO:0019899	enzyme binding	MF	205	0.683525	0.476042	0.743067	8.56556	6	-0.513585
Cisplatin	+	GO:0022857	transmembrane transporter activity	MF	363	1.07191	0.784957	0.910752	15.0359	16	0.0896631
Cisplatin	+	GO:0030234	enzyme regulator activity	MF	272	0.417392	0.0435817	0.186942	11.363	5	-1.18435
Cisplatin	+	GO:0030533	triplet codon-amino acid adaptor ac...	MF	299				11.8726	0	#NUM!
Cisplatin	+	GO:0030555	RNA modification guide activity	MF	71				2.93024	0	#NUM!
Cisplatin	+	GO:0030674	protein binding, bridging	MF	64	0.73761	1	1	2.67413	2	-0.419067
Cisplatin	+	GO:0032182	ubiquitin-like protein binding	MF	47	0.496475	0.722336	0.893569	1.96381	1	-0.973656
Cisplatin	+	GO:0042393	histone binding	MF	49	0.475623	0.722648	0.893569	2.04738	1	-1.03378
Cisplatin	+	GO:0043167	ion binding	MF	1586	1.29178	0.0756076	0.251417	65.7167	78	0.247214
Cisplatin	+	GO:0051082	unfolded protein binding	MF	84	0.273297	0.265303	0.524309	3.50979	1	-1.81138
Cisplatin	+	GO:0005575	cellular_component	CC	6476	3.55137	0.0697106	0.241762	232.223	237	0.0293783
Cisplatin	+	GO:0005576	extracellular region	CC	128	0.359964	0.177143	0.398641	5.33055	2	-1.41428
Cisplatin	+	GO:0005618	cell wall	CC	121	1.20623	0.641559	0.861655	5.03728	6	0.252319
Cisplatin	+	GO:0005634	nucleus	CC	2438	0.820137	0.159128	0.392997	98.8267	88	-0.167397
Cisplatin	+	GO:0005694	chromosome	CC	499	0.49496	0.0186826	0.0975425	20.8025	11	-0.919257
Cisplatin	+	GO:0005730	nucleolus	CC	386	0.351138	0.00513958	0.0398929	15.9059	6	-1.40652
Cisplatin	+	GO:0005737	cytoplasm	CC	4746	1.61071	0.00641484	0.0435675	182.568	200	0.131567
Cisplatin	+	GO:0005739	mitochondrion	CC	1214	0.752696	0.122263	0.332149	49.9477	40	-0.320417
Cisplatin	+	GO:0005740	mitochondrial envelope	CC	439	0.627595	0.135154	0.344308	18.2949	12	-0.608404
Cisplatin	+	GO:0005773	vacuole	CC	523	1.01645	0.908495	0.987231	21.6896	22	0.020502
Cisplatin	+	GO:0005777	peroxisome	CC	87	0.81676	1	1	3.63514	3	-0.277048
Cisplatin	+	GO:0005783	endoplasmic reticulum	CC	675	1.03807	0.837468	0.934981	28.1005	29	0.0454568
Cisplatin	+	GO:0005794	Golgi apparatus	CC	282	1.11513	0.647653	0.861655	11.7767	13	0.142577
Cisplatin	+	GO:0005815	microtubule organizing center	CC	87	1.7178	0.178533	0.398641	3.6326	6	0.72396
Cisplatin	+	GO:0005840	ribosome	CC	368	0.240109	0.000673033	0.00997313	15.3307	4	-1.93835
Cisplatin	+	GO:0005856	cytoskeleton	CC	251	1.71917	0.0500148	0.20381	10.4748	17	0.698616
Cisplatin	+	GO:0005886	plasma membrane	CC	541	1.29823	0.21162	0.459921	22.405	28	0.321609
Cisplatin	+	GO:0005933	cellular bud	CC	252	1.0498	0.87143	0.95975	10.522	11	0.0640928
Cisplatin	+	GO:0005938	cell cortex	CC	175	1.72515	0.0815395	0.251417	7.30951	12	0.715188
Cisplatin	+	GO:0012505	endomembrane system	CC	1086	0.994905	1	1	45.1791	45	-0.00573092
Cisplatin	+	GO:0016020	membrane	CC	2112	0.966829	0.836616	0.934981	85.772	84	-0.0301168
Cisplatin	+	GO:0030427	site of polarized growth	CC	275	1.24582	0.437548	0.699219	11.4783	14	0.286512
Cisplatin	+	GO:0031410	cytoplasmic vesicle	CC	282	0.836451	0.759219	0.910752	11.7808	10	-0.236438
Cobalt_Chloride	+	GO:0000054	ribosomal subunit export from nucle...	BP	49	0.219073	0.000698911	0.00273081	14.0575	4	-1.81327
Cobalt_Chloride	+	GO:0000278	mitotic cell cycle	BP	395	0.553351	3.58495e-06	2.65612e-05	113.261	74	-0.614059
Cobalt_Chloride	+	GO:0000747	conjugation with cellular fusion	BP	102	0.679792	0.122015	0.228603	29.2472	22	-0.410797
Cobalt_Chloride	+	GO:0000902	cell morphogenesis	BP	44	1.04349	0.868344	0.925099	12.6165	13	0.0432045
Cobalt_Chloride	+	GO:0000910	cytokinesis	BP	102	0.761768	0.270486	0.429329	29.2524	24	-0.285519
Cobalt_Chloride	+	GO:0001403	invasive growth in response to gluc...	BP	61	1.51229	0.119232	0.225986	17.4941	23	0.394769
Cobalt_Chloride	+	GO:0002181	cytoplasmic translation	BP	199	0.0741906	1.48285e-21	4.02841e-20	56.9414	6	-3.24644
Cobalt_Chloride	+	GO:0005975	carbohydrate metabolic process	BP	318	1.12472	0.370919	0.556196	90.6441	98	0.112569
Cobalt_Chloride	+	GO:0006091	generation of precursor metabolites...	BP	207	1.60069	0.00166052	0.00588403	59.2305	80	0.433659
Cobalt_Chloride	+	GO:0006260	DNA replication	BP	158	0.527496	0.00170539	0.00591445	45.3204	28	-0.694734
Cobalt_Chloride	+	GO:0006281	DNA repair	BP	304	0.747447	0.0369149	0.0872048	87.1378	71	-0.29548
Cobalt_Chloride	+	GO:0006310	DNA recombination	BP	250	0.537415	0.00010366	0.000482759	71.3106	45	-0.664192
Cobalt_Chloride	+	GO:0006325	chromatin organization	BP	345	0.616562	0.000283181	0.00118355	98.9591	70	-0.499477
Cobalt_Chloride	+	GO:0006352	DNA-templated transcription, initia...	BP	78	0.855396	0.615236	0.731996	22.3773	20	-0.162034
Cobalt_Chloride	+	GO:0006353	DNA-templated transcription, termin...	BP	42	0.495033	0.088793	0.178682	12.0493	7	-0.783523
Cobalt_Chloride	+	GO:0006354	DNA-templated transcription, elonga...	BP	99	0.83731	0.501977	0.659052	28.4019	25	-0.184061
Cobalt_Chloride	+	GO:0006360	transcription by RNA polymerase I	BP	66	0.549126	0.073947	0.152574	18.9346	12	-0.657992
Cobalt_Chloride	+	GO:0006364	rRNA processing	BP	355	0.171447	1.53835e-25	5.01502e-24	100.527	24	-2.06648
Cobalt_Chloride	+	GO:0006366	transcription by RNA polymerase II	BP	523	1.05355	0.612075	0.731996	149.885	155	0.0484097
Cobalt_Chloride	+	GO:0006383	transcription by RNA polymerase III	BP	40	0.720178	0.483683	0.648581	11.4755	9	-0.350563
Cobalt_Chloride	+	GO:0006397	mRNA processing	BP	212	1.03294	0.81674	0.88435	60.6401	62	0.0319971
Cobalt_Chloride	+	GO:0006401	RNA catabolic process	BP	154	0.839814	0.368122	0.556196	44.1576	39	-0.179188
Cobalt_Chloride	+	GO:0006413	translational initiation	BP	69	0.812112	0.505408	0.659052	19.7711	17	-0.217857
Cobalt_Chloride	+	GO:0006414	translational elongation	BP	339	0.0675447	1.88158e-35	1.53349e-33	92.5314	9	-3.36195
Cobalt_Chloride	+	GO:0006417	regulation of translation	BP	133	0.994386	1	1	38.1494	38	-0.00566282
Cobalt_Chloride	+	GO:0006418	tRNA aminoacylation for protein tra...	BP	39	1.39527	0.37376	0.556196	11.1886	14	0.323393
Cobalt_Chloride	+	GO:0006457	protein folding	BP	111	0.877368	0.597208	0.726454	31.8334	29	-0.134491
Cobalt_Chloride	+	GO:0006468	protein phosphorylation	BP	232	1.1019	0.505238	0.659052	66.4999	71	0.0944666
Cobalt_Chloride	+	GO:0006470	protein dephosphorylation	BP	72	1.49951	0.114702	0.219958	20.6559	27	0.386402
Cobalt_Chloride	+	GO:0006486	protein glycosylation	BP	77	0.245435	3.706e-05	0.00017767	22.0865	7	-1.65774
Cobalt_Chloride	+	GO:0006497	protein lipidation	BP	48	0.652031	0.264038	0.42612	13.7706	10	-0.461594
Cobalt_Chloride	+	GO:0006520	cellular amino acid metabolic proce...	BP	263	0.826434	0.208911	0.362261	75.412	66	-0.192329
Cobalt_Chloride	+	GO:0006605	protein targeting	BP	194	1.20404	0.257961	0.42612	55.6271	63	0.179563
Cobalt_Chloride	+	GO:0006629	lipid metabolic process	BP	345	1.48671	0.000720398	0.00273081	98.9245	127	0.360429
Cobalt_Chloride	+	GO:0006766	vitamin metabolic process	BP	61	1.12785	0.670305	0.764054	17.4788	19	0.120395
Cobalt_Chloride	+	GO:0006811	ion transport	BP	380	1.16821	0.176651	0.316418	108.43	120	0.146273
Cobalt_Chloride	+	GO:0006865	amino acid transport	BP	57	0.80909	0.557977	0.689017	16.3326	14	-0.222331
Cobalt_Chloride	+	GO:0006869	lipid transport	BP	72	0.766498	0.431144	0.61646	20.6451	17	-0.280266
Cobalt_Chloride	+	GO:0006873	cellular ion homeostasis	BP	153	1.00399	1	1	43.8785	44	0.00398803
Cobalt_Chloride	+	GO:0006887	exocytosis	BP	60	1.4453	0.195763	0.346841	17.2103	22	0.354233
Cobalt_Chloride	+	GO:0006897	endocytosis	BP	125	2.05308	0.000123332	0.000556096	35.861	56	0.643011
Cobalt_Chloride	+	GO:0006970	response to osmotic stress	BP	91	1.16553	0.485441	0.648581	26.1068	29	0.151626
Cobalt_Chloride	+	GO:0006974	cellular response to DNA damage sti...	BP	354	0.787744	0.0684959	0.143139	101.452	86	-0.238388
Cobalt_Chloride	+	GO:0006979	response to oxidative stress	BP	124	1.47998	0.0441411	0.0985616	35.5617	46	0.37131
Cobalt_Chloride	+	GO:0006997	nucleus organization	BP	72	0.397399	0.00379744	0.0121369	20.6523	10	-1.0463
Cobalt_Chloride	+	GO:0007005	mitochondrion organization	BP	273	1.93143	3.15448e-07	2.85656e-06	78.2931	117	0.579552
Cobalt_Chloride	+	GO:0007010	cytoskeleton organization	BP	260	0.893739	0.48283	0.648581	74.5779	69	-0.112151
Cobalt_Chloride	+	GO:0007031	peroxisome organization	BP	52	1.83371	0.0437218	0.0985616	14.9182	22	0.560432
Cobalt_Chloride	+	GO:0007033	vacuole organization	BP	100	1.6038	0.0254124	0.0633501	28.6838	39	0.443238
Cobalt_Chloride	+	GO:0007059	chromosome segregation	BP	222	0.53598	0.000260364	0.00111683	63.6113	40	-0.669283
Cobalt_Chloride	+	GO:0007114	cell budding	BP	58	1.03096	0.884925	0.930598	16.6395	17	0.0309218
Cobalt_Chloride	+	GO:0007124	pseudohyphal growth	BP	75	0.903612	0.797441	0.884238	21.5016	20	-0.104442
Cobalt_Chloride	+	GO:0008033	tRNA processing	BP	128	0.8256	0.375347	0.556196	36.7088	32	-0.198056
Cobalt_Chloride	+	GO:0008150	biological_process	BP	6470	4.02766	9.95114e-10	1.08136e-08	1592.99	1626	0.0295912
Cobalt_Chloride	+	GO:0008213	protein alkylation	BP	52	0.827225	0.645253	0.745931	14.9182	13	-0.19856
Cobalt_Chloride	+	GO:0008380	RNA splicing	BP	158	0.871493	0.476663	0.648581	45.194	41	-0.140507
Cobalt_Chloride	+	GO:0008643	carbohydrate transport	BP	51	0.85319	0.755781	0.843783	14.5829	13	-0.165761
Cobalt_Chloride	+	GO:0009311	oligosaccharide metabolic process	BP	56	0.831625	0.656205	0.753249	16.0042	14	-0.193022
Cobalt_Chloride	+	GO:0009408	response to heat	BP	74	1.43501	0.154151	0.282322	21.2297	27	0.346874
Cobalt_Chloride	+	GO:0009451	RNA modification	BP	182	0.356952	3.92238e-07	3.36499e-06	51.5646	23	-1.16475
Cobalt_Chloride	+	GO:0010324	membrane invagination	BP	0				0	0	#NUM!
Cobalt_Chloride	+	GO:0015031	protein transport	BP	661	1.02105	0.819244	0.88435	189.501	192	0.0189045
Cobalt_Chloride	+	GO:0015931	nucleobase-containing compound tran...	BP	216	0.589684	0.00207719	0.00695712	61.957	42	-0.560878
Cobalt_Chloride	+	GO:0016050	vesicle organization	BP	117	2.41118	3.96727e-06	2.81159e-05	33.5542	57	0.76447
Cobalt_Chloride	+	GO:0016197	endosomal transport	BP	90	2.10727	0.000602691	0.00245596	25.8199	41	0.667139
Cobalt_Chloride	+	GO:0016570	histone modification	BP	137	0.883449	0.567217	0.695161	39.3037	36	-0.126667
Cobalt_Chloride	+	GO:0018193	peptidyl-amino acid modification	BP	225	0.900944	0.547518	0.686503	64.516	60	-0.104694
Cobalt_Chloride	+	GO:0023052	signaling	BP	346	1.0274	0.854043	0.915848	99.1939	101	0.0260317
Cobalt_Chloride	+	GO:0031399	regulation of protein modification ...	BP	164	0.999485	1	1	47.0168	47	-0.00051472
Cobalt_Chloride	+	GO:0032196	transposition	BP	114	0.318375	1.36848e-05	7.69179e-05	32.4331	13	-1.31895
Cobalt_Chloride	+	GO:0032200	telomere organization	BP	84	0.451163	0.00705099	0.0198157	24.086	13	-0.889681
Cobalt_Chloride	+	GO:0032543	mitochondrial translation	BP	171	3.69973	9.86001e-17	2.00898e-15	48.7087	100	1.03775
Cobalt_Chloride	+	GO:0032787	monocarboxylic acid metabolic proce...	BP	195	1.25507	0.147112	0.272492	55.8748	65	0.218242
Cobalt_Chloride	+	GO:0033043	regulation of organelle organizatio...	BP	319	0.796029	0.0974018	0.189006	91.4214	78	-0.229058
Cobalt_Chloride	+	GO:0042221	response to chemical	BP	572	1.09014	0.380297	0.558455	163.785	173	0.0789685
Cobalt_Chloride	+	GO:0042255	ribosome assembly	BP	79	0.20146	6.92459e-06	4.70295e-05	22.6602	6	-1.91713
Cobalt_Chloride	+	GO:0042273	ribosomal large subunit biogenesis	BP	121	0.171967	1.41859e-09	1.44518e-08	34.7135	8	-2.11742
Cobalt_Chloride	+	GO:0042274	ribosomal small subunit biogenesis	BP	147	0.120709	1.5172e-13	2.47304e-12	42.1357	7	-2.58962
Cobalt_Chloride	+	GO:0042594	response to starvation	BP	68	1.27428	0.346928	0.543743	19.5084	23	0.237539
Cobalt_Chloride	+	GO:0043144	snoRNA processing	BP	45	0.61952	0.246751	0.418962	12.9077	9	-0.520236
Cobalt_Chloride	+	GO:0043543	protein acylation	BP	76	0.948426	0.898971	0.933327	21.8035	21	-0.0541702
Cobalt_Chloride	+	GO:0043934	sporulation	BP	178	0.84314	0.354416	0.550188	50.7908	45	-0.174643
Cobalt_Chloride	+	GO:0045333	cellular respiration	BP	111	2.40711	9.80269e-06	6.14553e-05	31.7835	54	0.764683
Cobalt_Chloride	+	GO:0048193	Golgi vesicle transport	BP	199	0.875807	0.472777	0.648581	57.0708	52	-0.134241
Cobalt_Chloride	+	GO:0048284	organelle fusion	BP	107	1.97633	0.000743137	0.00275299	30.6809	47	0.615318
Cobalt_Chloride	+	GO:0048285	organelle fission	BP	286	0.513933	1.14137e-05	6.8905e-05	81.8211	50	-0.710545
Cobalt_Chloride	+	GO:0048308	organelle inheritance	BP	60	1.24583	0.472934	0.648581	17.2133	20	0.216477
Cobalt_Chloride	+	GO:0051049	regulation of transport	BP	103	1.28545	0.228274	0.391671	29.5495	35	0.244222
Cobalt_Chloride	+	GO:0051052	regulation of DNA metabolic process	BP	111	0.475635	0.00283612	0.00924576	31.8334	18	-0.822547
Cobalt_Chloride	+	GO:0051169	nuclear transport	BP	174	0.427656	2.55638e-05	0.000130216	49.9185	26	-0.941064
Cobalt_Chloride	+	GO:0051321	meiotic cell cycle	BP	327	0.548274	1.66391e-05	8.82476e-05	93.0801	60	-0.633511
Cobalt_Chloride	+	GO:0051603	proteolysis involved in cellular pr...	BP	242	1.31337	0.0501775	0.109053	69.4269	83	0.257616
Cobalt_Chloride	+	GO:0051604	protein maturation	BP	85	0.977637	1	1	24.3855	24	-0.0229885
Cobalt_Chloride	+	GO:0051726	regulation of cell cycle	BP	289	0.696619	0.0111978	0.0309362	82.7949	64	-0.371469
Cobalt_Chloride	+	GO:0055085	transmembrane transport	BP	468	1.06944	0.521619	0.674793	133.054	139	0.0630724
Cobalt_Chloride	+	GO:0055086	nucleobase-containing small molecul...	BP	303	1.47355	0.0020914	0.00695712	86.73	111	0.355957
Cobalt_Chloride	+	GO:0061025	membrane fusion	BP	64	2.68128	0.00012623	0.000556096	18.3512	33	0.84659
Cobalt_Chloride	+	GO:0070647	protein modification by small prote...	BP	197	1.06558	0.688929	0.77983	56.4972	59	0.0625355
Cobalt_Chloride	+	GO:0070925	organelle assembly	BP	176	0.724556	0.0900288	0.17896	50.4835	40	-0.335811
Cobalt_Chloride	+	GO:0071554	cell wall organization or biogenesi...	BP	278	0.737716	0.035055	0.0840288	79.4078	64	-0.311209
Cobalt_Chloride	+	GO:0003674	molecular_function	MF	6457	3.15062	4.30806e-08	4.13067e-07	1589.79	1621	0.0280497
Cobalt_Chloride	+	GO:0003677	DNA binding	MF	623	0.71396	0.000707523	0.00273081	177.892	142	-0.325107
Cobalt_Chloride	+	GO:0003682	chromatin binding	MF	137	0.603799	0.0213104	0.0560257	39.2968	27	-0.541452
Cobalt_Chloride	+	GO:0003700	DNA-binding transcription factor ac...	MF	191	0.955083	0.807678	0.88435	54.7191	53	-0.0460521
Cobalt_Chloride	+	GO:0003723	RNA binding	MF	1066	0.351768	1.86444e-32	1.01301e-30	284.117	137	-1.05231
Cobalt_Chloride	+	GO:0003729	mRNA binding	MF	188	0.60041	0.00518108	0.0159343	53.9161	37	-0.543191
Cobalt_Chloride	+	GO:0003735	structural constituent of ribosome	MF	235	1.08395	0.605937	0.731612	67.2306	71	0.0787
Cobalt_Chloride	+	GO:0003924	GTPase activity	MF	81	1.17781	0.53615	0.677461	23.2379	26	0.16203
Cobalt_Chloride	+	GO:0004386	helicase activity	MF	114	0.342794	3.66162e-05	0.00017767	32.6824	14	-1.22309
Cobalt_Chloride	+	GO:0004518	nuclease activity	MF	171	0.635892	0.0161386	0.0431245	48.8444	35	-0.480838
Cobalt_Chloride	+	GO:0005085	guanyl-nucleotide exchange factor a...	MF	54	0.429562	0.0229364	0.0593433	15.492	8	-0.953448
Cobalt_Chloride	+	GO:0005198	structural molecule activity	MF	373	0.870455	0.260894	0.42612	106.618	97	-0.136392
Cobalt_Chloride	+	GO:0008092	cytoskeletal protein binding	MF	103	0.751566	0.271294	0.429329	29.5495	24	-0.300098
Cobalt_Chloride	+	GO:0008134	transcription factor binding	MF	105	0.947802	0.913316	0.942219	30.118	29	-0.0545724
Cobalt_Chloride	+	GO:0008135	translation factor activity, RNA bi...	MF	59	0.771422	0.470353	0.648581	16.9264	14	-0.273848
Cobalt_Chloride	+	GO:0008168	methyltransferase activity	MF	99	0.749155	0.262468	0.42612	28.392	23	-0.30385
Cobalt_Chloride	+	GO:0008233	peptidase activity	MF	178	0.788969	0.206213	0.361428	50.9414	43	-0.244502
Cobalt_Chloride	+	GO:0008289	lipid binding	MF	124	1.70112	0.0048389	0.0151681	35.5679	50	0.491352
Cobalt_Chloride	+	GO:0016301	kinase activity	MF	232	1.22238	0.159724	0.289277	66.5115	76	0.192395
Cobalt_Chloride	+	GO:0016491	oxidoreductase activity	MF	349	1.46408	0.00117143	0.00424318	99.8099	127	0.347574
Cobalt_Chloride	+	GO:0016740	transferase activity	MF	940	0.949381	0.527726	0.677318	268.268	260	-0.0451624
Cobalt_Chloride	+	GO:0016757	transferase activity, transferring ...	MF	107	0.531304	0.0126204	0.0342854	30.697	19	-0.6921
Cobalt_Chloride	+	GO:0016779	nucleotidyltransferase activity	MF	132	0.548116	0.00628802	0.0186354	37.757	24	-0.65371
Cobalt_Chloride	+	GO:0016787	hydrolase activity	MF	1091	0.880021	0.0935544	0.183727	309.585	287	-0.109286
Cobalt_Chloride	+	GO:0016791	phosphatase activity	MF	106	1.5823	0.0295207	0.071819	30.4101	41	0.431071
Cobalt_Chloride	+	GO:0016798	hydrolase activity, acting on glyco...	MF	78	0.542555	0.0426203	0.0978466	22.2993	14	-0.671572
Cobalt_Chloride	+	GO:0016829	lyase activity	MF	109	1.51326	0.0419589	0.0977043	31.2435	41	0.392068
Cobalt_Chloride	+	GO:0016853	isomerase activity	MF	74	1.12324	0.697964	0.784608	21.2223	23	0.116053
Cobalt_Chloride	+	GO:0016874	ligase activity	MF	114	1.46242	0.0593278	0.12559	32.6938	42	0.361372
Cobalt_Chloride	+	GO:0019843	rRNA binding	MF	141	0.188268	2.89031e-10	3.62401e-09	39.9346	10	-1.99764
Cobalt_Chloride	+	GO:0019899	enzyme binding	MF	205	1.08074	0.637147	0.741821	58.8121	62	0.0761561
Cobalt_Chloride	+	GO:0022857	transmembrane transporter activity	MF	363	0.898779	0.400679	0.57797	103.238	96	-0.104867
Cobalt_Chloride	+	GO:0030234	enzyme regulator activity	MF	272	1.0186	0.890857	0.930831	78.0199	79	0.01801
Cobalt_Chloride	+	GO:0030533	triplet codon-amino acid adaptor ac...	MF	299				81.5184	0	#NUM!
Cobalt_Chloride	+	GO:0030555	RNA modification guide activity	MF	71				20.1193	0	#NUM!
Cobalt_Chloride	+	GO:0030674	protein binding, bridging	MF	64	1.82719	0.0251013	0.0633501	18.3608	27	0.556327
Cobalt_Chloride	+	GO:0032182	ubiquitin-like protein binding	MF	47	1.69458	0.0768638	0.15661	13.4837	19	0.494779
Cobalt_Chloride	+	GO:0042393	histone binding	MF	49	0.482539	0.0573218	0.12294	14.0575	8	-0.81327
Cobalt_Chloride	+	GO:0043167	ion binding	MF	1586	1.04248	0.534663	0.677461	451.218	461	0.0309418
Cobalt_Chloride	+	GO:0051082	unfolded protein binding	MF	84	1.05407	0.808866	0.88435	24.0986	25	0.0529787
Cobalt_Chloride	+	GO:0005575	cellular_component	CC	6476	4.19371	9.22574e-10	1.07414e-08	1594.47	1627	0.0291409
Cobalt_Chloride	+	GO:0005576	extracellular region	CC	128	0.350479	1.67833e-05	8.82476e-05	36.6001	16	-1.19378
Cobalt_Chloride	+	GO:0005618	cell wall	CC	121	0.295234	3.23968e-06	2.51461e-05	34.5865	13	-1.4117
Cobalt_Chloride	+	GO:0005634	nucleus	CC	2438	0.677658	8.214e-11	1.11574e-09	678.555	569	-0.254036
Cobalt_Chloride	+	GO:0005694	chromosome	CC	499	0.568833	5.94348e-07	4.84393e-06	142.833	96	-0.573218
Cobalt_Chloride	+	GO:0005730	nucleolus	CC	386	0.155701	3.12346e-29	1.27281e-27	109.211	24	-2.18602
Cobalt_Chloride	+	GO:0005737	cytoplasm	CC	4746	1.36854	7.61589e-06	4.96556e-05	1253.53	1319	0.0734473
Cobalt_Chloride	+	GO:0005739	mitochondrion	CC	1214	1.83001	2.12929e-18	4.9582e-17	342.946	468	0.448527
Cobalt_Chloride	+	GO:0005740	mitochondrial envelope	CC	439	2.21577	1.07453e-14	1.94609e-13	125.614	199	0.663766
Cobalt_Chloride	+	GO:0005773	vacuole	CC	523	0.807318	0.0474078	0.104425	148.923	129	-0.207195
Cobalt_Chloride	+	GO:0005777	peroxisome	CC	87	1.85844	0.00572273	0.0172742	24.9593	37	0.56795
Cobalt_Chloride	+	GO:0005783	endoplasmic reticulum	CC	675	0.772866	0.00649127	0.0188259	192.941	163	-0.243289
Cobalt_Chloride	+	GO:0005794	Golgi apparatus	CC	282	0.896562	0.457941	0.648581	80.86	75	-0.108536
Cobalt_Chloride	+	GO:0005815	microtubule organizing center	CC	87	0.24832	1.227e-05	7.14288e-05	24.9418	8	-1.6405
Cobalt_Chloride	+	GO:0005840	ribosome	CC	368	0.940545	0.633795	0.741821	105.262	101	-0.0596292
Cobalt_Chloride	+	GO:0005856	cytoskeleton	CC	251	0.655413	0.00658328	0.0188259	71.9209	53	-0.440419
Cobalt_Chloride	+	GO:0005886	plasma membrane	CC	541	0.981721	0.880701	0.930598	153.835	152	-0.0173112
Cobalt_Chloride	+	GO:0005933	cellular bud	CC	252	0.877996	0.393323	0.572426	72.2453	66	-0.130437
Cobalt_Chloride	+	GO:0005938	cell cortex	CC	175	1.11356	0.552364	0.687292	50.1879	54	0.105621
Cobalt_Chloride	+	GO:0012505	endomembrane system	CC	1086	0.917959	0.263324	0.42612	310.205	295	-0.0725056
Cobalt_Chloride	+	GO:0016020	membrane	CC	2112	1.05674	0.363457	0.556196	588.92	604	0.0364778
Cobalt_Chloride	+	GO:0030427	site of polarized growth	CC	275	0.930329	0.632788	0.741821	78.8116	75	-0.0715167
Cobalt_Chloride	+	GO:0031410	cytoplasmic vesicle	CC	282	1.34475	0.025651	0.0633501	80.8883	98	0.276851
Congo_red	+	GO:0000054	ribosomal subunit export from nucle...	BP	49				3.7264	0	#NUM!
Congo_red	+	GO:0000278	mitotic cell cycle	BP	395	1.23873	0.237657	0.47247	30.0236	36	0.2619
Congo_red	+	GO:0000747	conjugation with cellular fusion	BP	102	0.622335	0.447322	0.652776	7.75293	5	-0.632813
Congo_red	+	GO:0000902	cell morphogenesis	BP	44	1.21759	0.574155	0.779894	3.3444	4	0.258253
Congo_red	+	GO:0000910	cytokinesis	BP	102	1.03503	0.850699	0.969678	7.75428	8	0.0450068
Congo_red	+	GO:0001403	invasive growth in response to gluc...	BP	61	1.08612	0.806879	0.946197	4.63736	5	0.108623
Congo_red	+	GO:0002181	cytoplasmic translation	BP	199	0.306082	0.00375173	0.0266044	15.0942	5	-1.59399
Congo_red	+	GO:0005975	carbohydrate metabolic process	BP	318	1.50396	0.0372656	0.125057	24.0281	34	0.50081
Congo_red	+	GO:0006091	generation of precursor metabolites...	BP	207	1.39456	0.178951	0.383804	15.701	21	0.419537
Congo_red	+	GO:0006260	DNA replication	BP	158	0.998737	1	1	12.0136	12	-0.00163821
Congo_red	+	GO:0006281	DNA repair	BP	304	0.802133	0.435607	0.650675	23.0987	19	-0.281812
Congo_red	+	GO:0006310	DNA recombination	BP	250	0.49789	0.0271507	0.114588	18.9032	10	-0.918629
Congo_red	+	GO:0006325	chromatin organization	BP	345	0.94627	0.916457	1	26.2323	25	-0.0694163
Congo_red	+	GO:0006352	DNA-templated transcription, initia...	BP	78	0.830213	0.831742	0.954746	5.93182	5	-0.246546
Congo_red	+	GO:0006353	DNA-templated transcription, termin...	BP	42	0.934126	1	1	3.19406	3	-0.0904271
Congo_red	+	GO:0006354	DNA-templated transcription, elonga...	BP	99	0.375405	0.0860373	0.218115	7.52885	3	-1.32747
Congo_red	+	GO:0006360	transcription by RNA polymerase I	BP	66	0.376848	0.237684	0.47247	5.01923	2	-1.32747
Congo_red	+	GO:0006364	rRNA processing	BP	355	0.166472	1.97316e-07	5.36041e-06	26.648	5	-2.41403
Congo_red	+	GO:0006366	transcription by RNA polymerase II	BP	523	1.38932	0.0375939	0.125057	39.7319	52	0.388213
Congo_red	+	GO:0006383	transcription by RNA polymerase III	BP	40	0.637789	0.766358	0.918502	3.04196	2	-0.605
Congo_red	+	GO:0006397	mRNA processing	BP	212	0.530713	0.0636202	0.175764	16.0746	9	-0.836786
Congo_red	+	GO:0006401	RNA catabolic process	BP	154	0.933426	1	1	11.7054	11	-0.0896706
Congo_red	+	GO:0006413	translational initiation	BP	69	0.360251	0.170915	0.379076	5.24096	2	-1.38983
Congo_red	+	GO:0006414	translational elongation	BP	339	0.0718323	3.6416e-09	1.9786e-07	24.5284	2	-3.61638
Congo_red	+	GO:0006417	regulation of translation	BP	133	0.669842	0.405995	0.624909	10.1127	7	-0.530747
Congo_red	+	GO:0006418	tRNA aminoacylation for protein tra...	BP	39				2.96591	0	#NUM!
Congo_red	+	GO:0006457	protein folding	BP	111	0.449338	0.144458	0.331642	8.43848	4	-1.07698
Congo_red	+	GO:0006468	protein phosphorylation	BP	232	0.960003	1	1	17.6279	17	-0.0523298
Congo_red	+	GO:0006470	protein dephosphorylation	BP	72	0.712034	0.656816	0.827954	5.47552	4	-0.452997
Congo_red	+	GO:0006486	protein glycosylation	BP	77	0.842067	1	1	5.85475	5	-0.227678
Congo_red	+	GO:0006497	protein lipidation	BP	48				3.65035	0	#NUM!
Congo_red	+	GO:0006520	cellular amino acid metabolic proce...	BP	263	1.54258	0.0417009	0.135945	19.9904	29	0.536746
Congo_red	+	GO:0006605	protein targeting	BP	194	0.723776	0.406383	0.624909	14.7458	11	-0.422797
Congo_red	+	GO:0006629	lipid metabolic process	BP	345	1.30915	0.171906	0.379076	26.2231	33	0.331626
Congo_red	+	GO:0006766	vitamin metabolic process	BP	61	0.200952	0.0869785	0.218115	4.63332	1	-2.21205
Congo_red	+	GO:0006811	ion transport	BP	380	2.16903	4.41126e-06	8.98795e-05	28.7428	54	0.909757
Congo_red	+	GO:0006865	amino acid transport	BP	57	2.30749	0.0373723	0.125057	4.32949	9	1.05573
Congo_red	+	GO:0006869	lipid transport	BP	72	1.10655	0.821213	0.949345	5.47265	6	0.132722
Congo_red	+	GO:0006873	cellular ion homeostasis	BP	153	1.23155	0.439106	0.650675	11.6314	14	0.267399
Congo_red	+	GO:0006887	exocytosis	BP	60				4.56214	0	#NUM!
Congo_red	+	GO:0006897	endocytosis	BP	125	0.716225	0.495192	0.69583	9.50612	7	-0.441502
Congo_red	+	GO:0006970	response to osmotic stress	BP	91	2.24873	0.00897109	0.0487429	6.92045	14	1.01649
Congo_red	+	GO:0006974	cellular response to DNA damage sti...	BP	354	0.755267	0.254515	0.482394	26.8931	21	-0.356848
Congo_red	+	GO:0006979	response to oxidative stress	BP	124	2.2536	0.00294054	0.0228242	9.42677	19	1.01116
Congo_red	+	GO:0006997	nucleus organization	BP	72	0.905773	1	1	5.47457	5	-0.130817
Congo_red	+	GO:0007005	mitochondrion organization	BP	273	1.53742	0.0350416	0.124169	20.7541	30	0.531566
Congo_red	+	GO:0007010	cytoskeleton organization	BP	260	1.18925	0.403503	0.624909	19.7693	23	0.218374
Congo_red	+	GO:0007031	peroxisome organization	BP	52	2.23119	0.0569547	0.16287	3.95455	8	1.01649
Congo_red	+	GO:0007033	vacuole organization	BP	100	0.244556	0.0333796	0.123656	7.60357	2	-1.92668
Congo_red	+	GO:0007059	chromosome segregation	BP	222	0.877335	0.795515	0.939631	16.8622	15	-0.168833
Congo_red	+	GO:0007114	cell budding	BP	58	1.40737	0.448534	0.652776	4.41084	6	0.443909
Congo_red	+	GO:0007124	pseudohyphal growth	BP	75	1.46011	0.275606	0.512709	5.69969	8	0.489118
Congo_red	+	GO:0008033	tRNA processing	BP	128	1.14636	0.613357	0.806267	9.73086	11	0.176864
Congo_red	+	GO:0008150	biological_process	BP	6470	1.45652	0.374909	0.605051	422.273	426	0.0126772
Congo_red	+	GO:0008213	protein alkylation	BP	52				3.95455	0	#NUM!
Congo_red	+	GO:0008380	RNA splicing	BP	158	0.310282	0.0134435	0.0684779	11.9801	4	-1.58257
Congo_red	+	GO:0008643	carbohydrate transport	BP	51	0.76043	1	1	3.86566	3	-0.365751
Congo_red	+	GO:0009311	oligosaccharide metabolic process	BP	56	0.937899	1	1	4.24242	4	-0.0848889
Congo_red	+	GO:0009408	response to heat	BP	74	1.69644	0.178497	0.383804	5.62762	9	0.677399
Congo_red	+	GO:0009451	RNA modification	BP	182	0.270065	0.00253474	0.0206581	13.6689	4	-1.77282
Congo_red	+	GO:0010324	membrane invagination	BP	0				0	0	#NUM!
Congo_red	+	GO:0015031	protein transport	BP	661	0.673342	0.0285003	0.114878	50.2332	36	-0.480645
Congo_red	+	GO:0015931	nucleobase-containing compound tran...	BP	216	0.836955	0.601869	0.80206	16.4237	14	-0.230353
Congo_red	+	GO:0016050	vesicle organization	BP	117	0.424988	0.109301	0.258203	8.89462	4	-1.15293
Congo_red	+	GO:0016197	endosomal transport	BP	90	0.711362	0.686151	0.847293	6.84441	5	-0.452997
Congo_red	+	GO:0016570	histone modification	BP	137	0.55031	0.189924	0.396893	10.4187	6	-0.796142
Congo_red	+	GO:0018193	peptidyl-amino acid modification	BP	225	0.675964	0.24629	0.480654	17.102	12	-0.511134
Congo_red	+	GO:0023052	signaling	BP	346	0.98712	1	1	26.2945	26	-0.0162521
Congo_red	+	GO:0031399	regulation of protein modification ...	BP	164	0.870893	0.765849	0.918502	12.4633	11	-0.180184
Congo_red	+	GO:0032196	transposition	BP	114	0.326742	0.046549	0.144895	8.59743	3	-1.51894
Congo_red	+	GO:0032200	telomere organization	BP	84	0.446462	0.211498	0.436383	6.38476	3	-1.08967
Congo_red	+	GO:0032543	mitochondrial translation	BP	171	0.361489	0.017599	0.0819611	12.9118	5	-1.36869
Congo_red	+	GO:0032787	monocarboxylic acid metabolic proce...	BP	195	1.83683	0.00845658	0.0475318	14.8114	25	0.755218
Congo_red	+	GO:0033043	regulation of organelle organizatio...	BP	319	0.628665	0.0811231	0.211744	24.2342	16	-0.598972
Congo_red	+	GO:0042221	response to chemical	BP	572	1.30726	0.0807026	0.211744	43.4165	54	0.314716
Congo_red	+	GO:0042255	ribosome assembly	BP	79	0.153871	0.0294078	0.114878	6.00682	1	-2.5866
Congo_red	+	GO:0042273	ribosomal large subunit biogenesis	BP	121	0.200547	0.00818165	0.0475318	9.20192	2	-2.20194
Congo_red	+	GO:0042274	ribosomal small subunit biogenesis	BP	147	0.0811961	0.000199854	0.00250586	11.1694	1	-3.48148
Congo_red	+	GO:0042594	response to starvation	BP	68	2.379	0.0171845	0.0819611	5.17133	11	1.0889
Congo_red	+	GO:0043144	snoRNA processing	BP	45	1.18722	0.774069	0.920972	3.4216	4	0.225327
Congo_red	+	GO:0043543	protein acylation	BP	76	0.67202	0.660331	0.827954	5.77972	4	-0.531
Congo_red	+	GO:0043934	sporulation	BP	178	0.799899	0.565545	0.774655	13.4637	11	-0.291576
Congo_red	+	GO:0045333	cellular respiration	BP	111	1.93428	0.0274169	0.114588	8.42523	15	0.832174
Congo_red	+	GO:0048193	Golgi vesicle transport	BP	199	0.499918	0.055515	0.161588	15.1285	8	-0.919192
Congo_red	+	GO:0048284	organelle fusion	BP	107	0.346196	0.0634467	0.175764	8.13297	3	-1.43882
Congo_red	+	GO:0048285	organelle fission	BP	286	0.760827	0.358091	0.589583	21.6893	17	-0.351451
Congo_red	+	GO:0048308	organelle inheritance	BP	60	0.866602	1	1	4.56294	4	-0.189963
Congo_red	+	GO:0051049	regulation of transport	BP	103	0.748043	0.705657	0.864828	7.83304	6	-0.38461
Congo_red	+	GO:0051052	regulation of DNA metabolic process	BP	111	0.568399	0.2768	0.512709	8.43848	5	-0.755056
Congo_red	+	GO:0051169	nuclear transport	BP	174	0.897128	0.884229	1	13.2325	12	-0.141053
Congo_red	+	GO:0051321	meiotic cell cycle	BP	327	0.832866	0.517147	0.72047	24.6739	21	-0.232596
Congo_red	+	GO:0051603	proteolysis involved in cellular pr...	BP	242	0.512521	0.0348121	0.124169	18.4038	10	-0.880007
Congo_red	+	GO:0051604	protein maturation	BP	85	0.92167	1	1	6.46416	6	-0.107501
Congo_red	+	GO:0051726	regulation of cell cycle	BP	289	0.799966	0.425421	0.642071	21.9475	18	-0.286056
Congo_red	+	GO:0055085	transmembrane transport	BP	468	1.97537	1.4175e-05	0.000231052	35.2703	61	0.790357
Congo_red	+	GO:0055086	nucleobase-containing small molecul...	BP	303	1.87773	0.00108257	0.00928735	22.9906	39	0.762431
Congo_red	+	GO:0061025	membrane fusion	BP	64	0.191127	0.0902714	0.219616	4.86458	1	-2.28232
Congo_red	+	GO:0070647	protein modification by small prote...	BP	197	0.711543	0.337807	0.585771	14.9764	11	-0.445188
Congo_red	+	GO:0070925	organelle assembly	BP	176	0.420942	0.0296006	0.114878	13.3823	6	-1.15729
Congo_red	+	GO:0071554	cell wall organization or biogenesi...	BP	278	1.51181	0.0471133	0.144895	21.0496	30	0.511169
Congo_red	+	GO:0003674	molecular_function	MF	6457	1.56168	0.251712	0.482394	421.425	426	0.0155789
Congo_red	+	GO:0003677	DNA binding	MF	623	1.23647	0.172096	0.379076	47.1559	56	0.247988
Congo_red	+	GO:0003682	chromatin binding	MF	137	0.550417	0.189911	0.396893	10.4169	6	-0.79589
Congo_red	+	GO:0003700	DNA-binding transcription factor ac...	MF	191	1.88307	0.00750671	0.0453183	14.5051	25	0.785372
Congo_red	+	GO:0003723	RNA binding	MF	1066	0.322737	2.78352e-11	4.53715e-09	75.3143	29	-1.37687
Congo_red	+	GO:0003729	mRNA binding	MF	188	0.823828	0.673626	0.838176	14.2922	12	-0.252194
Congo_red	+	GO:0003735	structural constituent of ribosome	MF	235	0.256406	0.000364995	0.00330523	17.8217	5	-1.83363
Congo_red	+	GO:0003924	GTPase activity	MF	81	0.304422	0.0893711	0.219616	6.15997	2	-1.62292
Congo_red	+	GO:0004386	helicase activity	MF	114	0.671003	0.472942	0.670344	8.66352	6	-0.529991
Congo_red	+	GO:0004518	nuclease activity	MF	171	0.752564	0.46389	0.663799	12.9478	10	-0.372705
Congo_red	+	GO:0005085	guanyl-nucleotide exchange factor a...	MF	54	0.971698	1	1	4.10664	4	-0.0379597
Congo_red	+	GO:0005198	structural molecule activity	MF	373	0.676241	0.104942	0.251553	28.2625	20	-0.498889
Congo_red	+	GO:0008092	cytoskeletal protein binding	MF	103	0.88404	1	1	7.83304	7	-0.162218
Congo_red	+	GO:0008134	transcription factor binding	MF	105	2.06156	0.0147248	0.0727314	7.98374	15	0.909825
Congo_red	+	GO:0008135	translation factor activity, RNA bi...	MF	59	0.648508	0.623911	0.807122	4.48689	3	-0.580753
Congo_red	+	GO:0008168	methyltransferase activity	MF	99	0.507276	0.247699	0.480654	7.52621	4	-0.911924
Congo_red	+	GO:0008233	peptidase activity	MF	178	0.958529	1	1	13.5037	13	-0.0548391
Congo_red	+	GO:0008289	lipid binding	MF	124	1.18762	0.605236	0.80206	9.42842	11	0.222415
Congo_red	+	GO:0016301	kinase activity	MF	232	0.959814	1	1	17.631	17	-0.0525818
Congo_red	+	GO:0016491	oxidoreductase activity	MF	349	1.89717	0.000338432	0.00324496	26.4578	45	0.766231
Congo_red	+	GO:0016740	transferase activity	MF	940	0.926414	0.636885	0.817419	71.113	67	-0.0859531
Congo_red	+	GO:0016757	transferase activity, transferring ...	MF	107	0.981433	1	1	8.13724	8	-0.0245391
Congo_red	+	GO:0016779	nucleotidyltransferase activity	MF	132	0.78236	0.618426	0.806427	10.0087	8	-0.323185
Congo_red	+	GO:0016787	hydrolase activity	MF	1091	0.935013	0.655587	0.827954	82.0655	78	-0.0733024
Congo_red	+	GO:0016791	phosphatase activity	MF	106	0.596883	0.352865	0.589583	8.06119	5	-0.689065
Congo_red	+	GO:0016798	hydrolase activity, acting on glyco...	MF	78	1.40103	0.383732	0.613219	5.91115	8	0.436561
Congo_red	+	GO:0016829	lyase activity	MF	109	1.37438	0.357523	0.589583	8.2821	11	0.409436
Congo_red	+	GO:0016853	isomerase activity	MF	74	0.164599	0.042836	0.136907	5.62566	1	-2.49202
Congo_red	+	GO:0016874	ligase activity	MF	114	0.791781	0.720318	0.876208	8.66655	7	-0.308103
Congo_red	+	GO:0019843	rRNA binding	MF	141	0.0859102	0.000293069	0.00318468	10.586	1	-3.40408
Congo_red	+	GO:0019899	enzyme binding	MF	205	0.817156	0.591165	0.796362	15.59	13	-0.262113
Congo_red	+	GO:0022857	transmembrane transporter activity	MF	363	2.41944	1.51426e-07	4.93648e-06	27.3666	56	1.03301
Congo_red	+	GO:0030234	enzyme regulator activity	MF	272	0.750342	0.347092	0.589583	20.6817	16	-0.370283
Congo_red	+	GO:0030533	triplet codon-amino acid adaptor ac...	MF	299				21.6091	0	#NUM!
Congo_red	+	GO:0030555	RNA modification guide activity	MF	71				5.33328	0	#NUM!
Congo_red	+	GO:0030674	protein binding, bridging	MF	64	0.389152	0.23497	0.47247	4.86713	2	-1.28307
Congo_red	+	GO:0032182	ubiquitin-like protein binding	MF	47	0.827192	1	1	3.5743	3	-0.252699
Congo_red	+	GO:0042393	histone binding	MF	49	1.38494	0.418712	0.63785	3.7264	5	0.424146
Congo_red	+	GO:0043167	ion binding	MF	1586	1.06863	0.539543	0.745301	119.61	125	0.0635911
Congo_red	+	GO:0051082	unfolded protein binding	MF	84	0.144435	0.0201518	0.0912428	6.38811	1	-2.67539
Congo_red	+	GO:0005575	cellular_component	CC	6476	1.40826	0.372146	0.605051	422.665	426	0.0113399
Congo_red	+	GO:0005576	extracellular region	CC	128	2.17639	0.003754	0.0266044	9.70204	19	0.96964
Congo_red	+	GO:0005618	cell wall	CC	121	2.64005	0.000314954	0.00320859	9.16826	21	1.19567
Congo_red	+	GO:0005634	nucleus	CC	2438	0.638634	2.04411e-05	0.0003029	179.873	138	-0.382309
Congo_red	+	GO:0005694	chromosome	CC	499	0.821446	0.330869	0.580588	37.8624	32	-0.242693
Congo_red	+	GO:0005730	nucleolus	CC	386	0.152134	1.96871e-08	8.02248e-07	28.95	5	-2.53356
Congo_red	+	GO:0005737	cytoplasm	CC	4746	1.19934	0.143501	0.331642	332.289	345	0.0541589
Congo_red	+	GO:0005739	mitochondrion	CC	1214	1.72789	1.51267e-06	3.52235e-05	90.9089	132	0.538044
Congo_red	+	GO:0005740	mitochondrial envelope	CC	439	1.8967	7.12655e-05	0.000968023	33.2982	56	0.749984
Congo_red	+	GO:0005773	vacuole	CC	523	1.33295	0.0818397	0.211744	39.4768	50	0.340922
Congo_red	+	GO:0005777	peroxisome	CC	87	1.41024	0.307549	0.551898	6.61626	9	0.443909
Congo_red	+	GO:0005783	endoplasmic reticulum	CC	675	0.856433	0.394086	0.62365	51.1453	45	-0.184676
Congo_red	+	GO:0005794	Golgi apparatus	CC	282	0.433956	0.00552691	0.0360354	21.4346	10	-1.09994
Congo_red	+	GO:0005815	microtubule organizing center	CC	87	1.41132	0.307265	0.551898	6.61164	9	0.444918
Congo_red	+	GO:0005840	ribosome	CC	368	0.3594	0.000215727	0.00251168	27.9031	11	-1.34292
Congo_red	+	GO:0005856	cytoskeleton	CC	251	1.17769	0.464252	0.663799	19.065	22	0.20658
Congo_red	+	GO:0005886	plasma membrane	CC	541	1.94251	7.10156e-06	0.000128617	40.7789	69	0.758774
Congo_red	+	GO:0005933	cellular bud	CC	252	1.23347	0.331256	0.580588	19.1509	23	0.264218
Congo_red	+	GO:0005938	cell cortex	CC	175	1.32015	0.308115	0.551898	13.3039	17	0.353684
Congo_red	+	GO:0012505	endomembrane system	CC	1086	0.723832	0.0216612	0.0954266	82.2298	64	-0.361589
Congo_red	+	GO:0016020	membrane	CC	2112	1.33903	0.00425446	0.0288949	156.112	184	0.237123
Congo_red	+	GO:0030427	site of polarized growth	CC	275	1.06075	0.81514	0.949055	20.8915	22	0.0745842
Congo_red	+	GO:0031410	cytoplasmic vesicle	CC	282	0.770625	0.35674	0.589583	21.4421	17	-0.334908
Copper	+	GO:0000054	ribosomal subunit export from nucle...	BP	49	1.57069	0.195413	0.284396	9.19178	13	0.500095
Copper	+	GO:0000278	mitotic cell cycle	BP	395	0.38882	9.80898e-09	1.45351e-07	74.0582	34	-1.12312
Copper	+	GO:0000747	conjugation with cellular fusion	BP	102	1.26737	0.307605	0.41783	19.1239	23	0.266258
Copper	+	GO:0000902	cell morphogenesis	BP	44	0.682528	0.559417	0.656007	8.24952	6	-0.459348
Copper	+	GO:0000910	cytokinesis	BP	102	0.743471	0.369475	0.466856	19.1272	15	-0.350665
Copper	+	GO:0001403	invasive growth in response to gluc...	BP	61	1.06176	0.868889	0.905785	11.4388	12	0.0690946
Copper	+	GO:0002181	cytoplasmic translation	BP	199	3.82315	2.85852e-18	1.55313e-16	37.2323	90	1.27337
Copper	+	GO:0005975	carbohydrate metabolic process	BP	318	0.47277	2.16005e-05	0.000125746	59.2694	32	-0.889216
Copper	+	GO:0006091	generation of precursor metabolites...	BP	207	0.403831	5.86168e-05	0.000289531	38.729	18	-1.10542
Copper	+	GO:0006260	DNA replication	BP	158	0.480399	0.00364186	0.0104144	29.6336	16	-0.889163
Copper	+	GO:0006281	DNA repair	BP	304	0.42486	3.4289e-06	2.79455e-05	56.9768	28	-1.02495
Copper	+	GO:0006310	DNA recombination	BP	250	0.606069	0.00786738	0.0221101	46.6278	31	-0.588924
Copper	+	GO:0006325	chromatin organization	BP	345	0.441046	1.61711e-06	1.55052e-05	64.7063	33	-0.971441
Copper	+	GO:0006352	DNA-templated transcription, initia...	BP	78	1.4017	0.191678	0.284032	14.6318	19	0.37689
Copper	+	GO:0006353	DNA-templated transcription, termin...	BP	42	1.1826	0.690754	0.765938	7.87867	9	0.191973
Copper	+	GO:0006354	DNA-templated transcription, elonga...	BP	99	1.2423	0.364305	0.46392	18.5712	22	0.24444
Copper	+	GO:0006360	transcription by RNA polymerase I	BP	66	1.89941	0.0247994	0.0577472	12.3808	20	0.691899
Copper	+	GO:0006364	rRNA processing	BP	355	1.64094	0.000131455	0.000612206	65.7317	94	0.516072
Copper	+	GO:0006366	transcription by RNA polymerase II	BP	523	0.765671	0.0343171	0.0776902	98.0054	80	-0.292861
Copper	+	GO:0006383	transcription by RNA polymerase III	BP	40	2.09824	0.0390505	0.0848697	7.5035	13	0.792877
Copper	+	GO:0006397	mRNA processing	BP	212	1.11039	0.530642	0.63599	39.6507	43	0.116991
Copper	+	GO:0006401	RNA catabolic process	BP	154	1.33324	0.142681	0.228009	28.8733	36	0.31826
Copper	+	GO:0006413	translational initiation	BP	69	1.91516	0.0186994	0.0454926	12.9277	21	0.699922
Copper	+	GO:0006414	translational elongation	BP	339	0.145635	4.33057e-17	1.41177e-15	60.5035	11	-2.45951
Copper	+	GO:0006417	regulation of translation	BP	133	1.32587	0.177569	0.273054	24.9448	31	0.313531
Copper	+	GO:0006418	tRNA aminoacylation for protein tra...	BP	39	2.73035	0.00341059	0.0101077	7.31591	15	1.03585
Copper	+	GO:0006457	protein folding	BP	111	0.89292	0.714141	0.78652	20.8149	19	-0.131619
Copper	+	GO:0006468	protein phosphorylation	BP	232	0.536016	0.00192518	0.0062761	43.4823	26	-0.741916
Copper	+	GO:0006470	protein dephosphorylation	BP	72	0.953687	1	1	13.5063	13	-0.0551202
Copper	+	GO:0006486	protein glycosylation	BP	77	0.23454	0.00101003	0.00365855	14.4417	4	-1.85217
Copper	+	GO:0006497	protein lipidation	BP	48	0.501318	0.191252	0.284032	9.0042	5	-0.848669
Copper	+	GO:0006520	cellular amino acid metabolic proce...	BP	263	1.85511	2.25239e-05	0.0001266	49.3096	77	0.642989
Copper	+	GO:0006605	protein targeting	BP	194	0.692967	0.0914913	0.160391	36.3729	27	-0.429904
Copper	+	GO:0006629	lipid metabolic process	BP	345	0.986199	1	1	64.6837	64	-0.015331
Copper	+	GO:0006766	vitamin metabolic process	BP	61	1.29578	0.408862	0.501086	11.4288	14	0.292747
Copper	+	GO:0006811	ion transport	BP	380	0.823684	0.195379	0.284396	70.899	61	-0.216956
Copper	+	GO:0006865	amino acid transport	BP	57	1.03758	0.865337	0.905785	10.6794	11	0.0426711
Copper	+	GO:0006869	lipid transport	BP	72	0.463255	0.0481436	0.100608	13.4992	7	-0.947449
Copper	+	GO:0006873	cellular ion homeostasis	BP	153	1.19753	0.346567	0.451173	28.6908	33	0.201876
Copper	+	GO:0006887	exocytosis	BP	60	0.663968	0.322185	0.426961	11.2533	8	-0.492273
Copper	+	GO:0006897	endocytosis	BP	125	0.496647	0.0145046	0.0369415	23.4484	13	-0.850979
Copper	+	GO:0006970	response to osmotic stress	BP	91	0.654028	0.221798	0.313126	17.0705	12	-0.508467
Copper	+	GO:0006974	cellular response to DNA damage sti...	BP	354	0.473315	8.20424e-06	5.81431e-05	66.3364	36	-0.881803
Copper	+	GO:0006979	response to oxidative stress	BP	124	0.881059	0.726901	0.794815	23.2527	21	-0.147009
Copper	+	GO:0006997	nucleus organization	BP	72	0.615652	0.222838	0.313126	13.5039	9	-0.585383
Copper	+	GO:0007005	mitochondrion organization	BP	273	0.689664	0.0385235	0.0848558	51.1935	38	-0.42996
Copper	+	GO:0007010	cytoskeleton organization	BP	260	0.310673	5.26929e-08	6.60688e-07	48.7642	18	-1.43783
Copper	+	GO:0007031	peroxisome organization	BP	52	0.5625	0.213572	0.30537	9.75455	6	-0.701112
Copper	+	GO:0007033	vacuole organization	BP	100	0.586121	0.0922418	0.160391	18.7555	12	-0.644276
Copper	+	GO:0007059	chromosome segregation	BP	222	0.372217	9.42415e-06	6.40057e-05	41.5935	18	-1.20836
Copper	+	GO:0007114	cell budding	BP	58	0.690673	0.399785	0.493674	10.8801	8	-0.443616
Copper	+	GO:0007124	pseudohyphal growth	BP	75	0.513993	0.0743018	0.137627	14.0592	8	-0.813445
Copper	+	GO:0008033	tRNA processing	BP	128	2.49423	3.16525e-06	2.71545e-05	24.0028	46	0.938431
Copper	+	GO:0008150	biological_process	BP	6470	2.53005	0.000232796	0.00105158	1041.61	1059	0.0238917
Copper	+	GO:0008213	protein alkylation	BP	52	1.76626	0.0728996	0.137567	9.75455	15	0.620816
Copper	+	GO:0008380	RNA splicing	BP	158	1.10712	0.605276	0.685139	29.551	32	0.114866
Copper	+	GO:0008643	carbohydrate transport	BP	51	0.269781	0.017392	0.0429529	9.53528	3	-1.66831
Copper	+	GO:0009311	oligosaccharide metabolic process	BP	56	0.332271	0.0240847	0.0568957	10.4646	4	-1.38745
Copper	+	GO:0009408	response to heat	BP	74	0.448938	0.0361573	0.0807347	13.8815	7	-0.987733
Copper	+	GO:0009451	RNA modification	BP	182	1.24806	0.244065	0.334308	33.7165	40	0.246545
Copper	+	GO:0010324	membrane invagination	BP	0				0	0	#NUM!
Copper	+	GO:0015031	protein transport	BP	661	0.819181	0.0802133	0.145548	123.909	107	-0.211666
Copper	+	GO:0015931	nucleobase-containing compound tran...	BP	216	1.14607	0.424137	0.515928	40.5118	45	0.151583
Copper	+	GO:0016050	vesicle organization	BP	117	0.837157	0.550334	0.650033	21.9401	19	-0.207568
Copper	+	GO:0016197	endosomal transport	BP	90	0.935419	0.892313	0.92055	16.8829	16	-0.077488
Copper	+	GO:0016570	histone modification	BP	137	0.607368	0.0590885	0.117456	25.6995	17	-0.596204
Copper	+	GO:0018193	peptidyl-amino acid modification	BP	225	0.964279	0.930545	0.953955	42.185	41	-0.0411077
Copper	+	GO:0023052	signaling	BP	346	0.582577	0.000813327	0.00309171	64.8599	42	-0.626937
Copper	+	GO:0031399	regulation of protein modification ...	BP	164	0.560248	0.0147955	0.0371027	30.7428	19	-0.694251
Copper	+	GO:0032196	transposition	BP	114	0.817386	0.542819	0.645836	21.207	18	-0.236544
Copper	+	GO:0032200	telomere organization	BP	84	0.39003	0.0108818	0.0290775	15.7491	7	-1.16984
Copper	+	GO:0032543	mitochondrial translation	BP	171	1.73782	0.00259233	0.00797264	31.8492	48	0.591779
Copper	+	GO:0032787	monocarboxylic acid metabolic proce...	BP	195	0.814539	0.350214	0.451173	36.5348	31	-0.237004
Copper	+	GO:0033043	regulation of organelle organizatio...	BP	319	0.307046	8.79687e-10	1.59321e-08	59.7777	22	-1.4421
Copper	+	GO:0042221	response to chemical	BP	572	0.936047	0.61118	0.68705	107.094	102	-0.0703092
Copper	+	GO:0042255	ribosome assembly	BP	79	3.52715	2.04968e-07	2.22732e-06	14.8168	35	1.24012
Copper	+	GO:0042273	ribosomal large subunit biogenesis	BP	121	2.53727	4.71175e-06	3.65722e-05	22.6981	44	0.954933
Copper	+	GO:0042274	ribosomal small subunit biogenesis	BP	147	2.36783	3.03388e-06	2.71545e-05	27.5513	51	0.888379
Copper	+	GO:0042594	response to starvation	BP	68	0.574325	0.159973	0.250726	12.7559	8	-0.673098
Copper	+	GO:0043144	snoRNA processing	BP	45	1.76889	0.0855143	0.153174	8.43996	13	0.623204
Copper	+	GO:0043543	protein acylation	BP	76	0.730186	0.378144	0.474134	14.2566	11	-0.374131
Copper	+	GO:0043934	sporulation	BP	178	0.451717	0.000853296	0.00316108	33.2106	17	-0.966108
Copper	+	GO:0045333	cellular respiration	BP	111	0.332235	0.000815604	0.00309171	20.7822	8	-1.37728
Copper	+	GO:0048193	Golgi vesicle transport	BP	199	0.889311	0.580207	0.666012	37.3168	34	-0.134292
Copper	+	GO:0048284	organelle fusion	BP	107	1.05938	0.802758	0.855226	20.0613	21	0.065972
Copper	+	GO:0048285	organelle fission	BP	286	0.331332	3.63521e-08	4.93782e-07	53.5003	21	-1.34916
Copper	+	GO:0048308	organelle inheritance	BP	60	0.569241	0.184558	0.278545	11.2552	7	-0.685171
Copper	+	GO:0051049	regulation of transport	BP	103	0.566304	0.0734256	0.137567	19.3215	12	-0.687173
Copper	+	GO:0051052	regulation of DNA metabolic process	BP	111	0.377115	0.00289798	0.00874761	20.8149	9	-1.20962
Copper	+	GO:0051169	nuclear transport	BP	174	1.26055	0.235954	0.328722	32.6402	39	0.256824
Copper	+	GO:0051321	meiotic cell cycle	BP	327	0.331442	4.83455e-09	7.88031e-08	60.8623	24	-1.34251
Copper	+	GO:0051603	proteolysis involved in cellular pr...	BP	242	0.799662	0.238793	0.329859	45.3962	38	-0.256571
Copper	+	GO:0051604	protein maturation	BP	85	1.08404	0.77939	0.835793	15.9449	17	0.092437
Copper	+	GO:0051726	regulation of cell cycle	BP	289	0.451154	1.87046e-05	0.00011292	54.137	28	-0.951189
Copper	+	GO:0055085	transmembrane transport	BP	468	0.781618	0.0631417	0.123499	87	72	-0.273018
Copper	+	GO:0055086	nucleobase-containing small molecul...	BP	303	1.02973	0.820737	0.868702	56.7101	58	0.0324472
Copper	+	GO:0061025	membrane fusion	BP	64	0.89841	0.872443	0.905785	11.9993	11	-0.125447
Copper	+	GO:0070647	protein modification by small prote...	BP	197	0.650351	0.0410953	0.087924	36.9418	26	-0.506743
Copper	+	GO:0070925	organelle assembly	BP	176	1.50925	0.0236488	0.0566875	33.0096	45	0.447039
Copper	+	GO:0071554	cell wall organization or biogenesi...	BP	278	0.435625	1.75043e-05	0.000109738	51.9224	26	-0.997845
Copper	+	GO:0003674	molecular_function	MF	6457	2.06128	0.00205401	0.00656479	1039.51	1055	0.0213338
Copper	+	GO:0003677	DNA binding	MF	623	0.575151	5.75993e-06	4.26758e-05	116.318	76	-0.614002
Copper	+	GO:0003682	chromatin binding	MF	137	0.607502	0.0590858	0.117456	25.695	17	-0.595952
Copper	+	GO:0003700	DNA-binding transcription factor ac...	MF	191	0.7069	0.108547	0.182404	35.7792	27	-0.40616
Copper	+	GO:0003723	RNA binding	MF	1066	1.06606	0.477479	0.576512	185.775	194	0.0624986
Copper	+	GO:0003729	mRNA binding	MF	188	1.2967	0.153593	0.243064	35.2541	43	0.286545
Copper	+	GO:0003735	structural constituent of ribosome	MF	235	4.30025	4.54285e-25	3.70242e-23	43.9601	112	1.34923
Copper	+	GO:0003924	GTPase activity	MF	81	1.15281	0.568499	0.657201	15.1946	17	0.161978
Copper	+	GO:0004386	helicase activity	MF	114	0.457411	0.010464	0.0284273	21.37	11	-0.958085
Copper	+	GO:0004518	nuclease activity	MF	171	0.924329	0.765476	0.826308	31.9379	30	-0.0903051
Copper	+	GO:0005085	guanyl-nucleotide exchange factor a...	MF	54	0.751374	0.598827	0.682579	10.1297	8	-0.340522
Copper	+	GO:0005198	structural molecule activity	MF	373	2.25714	2.20793e-11	5.14132e-10	69.7142	122	0.807357
Copper	+	GO:0008092	cytoskeletal protein binding	MF	103	0.263809	0.000288146	0.001236	19.3215	6	-1.68717
Copper	+	GO:0008134	transcription factor binding	MF	105	0.607394	0.100804	0.171156	19.6932	13	-0.599189
Copper	+	GO:0008135	translation factor activity, RNA bi...	MF	59	1.91637	0.0279777	0.0642306	11.0677	18	0.701647
Copper	+	GO:0008168	methyltransferase activity	MF	99	2.52644	3.76404e-05	0.000201392	18.5647	36	0.955438
Copper	+	GO:0008233	peptidase activity	MF	178	0.805823	0.3298	0.433527	33.309	28	-0.250487
Copper	+	GO:0008289	lipid binding	MF	124	0.374189	0.00105684	0.0036652	23.2568	10	-1.21765
Copper	+	GO:0016301	kinase activity	MF	232	0.927726	0.731425	0.794815	43.4899	41	-0.0850554
Copper	+	GO:0016491	oxidoreductase activity	MF	349	0.858933	0.321968	0.426961	65.2626	58	-0.170204
Copper	+	GO:0016740	transferase activity	MF	940	1.14468	0.13106	0.211513	175.412	192	0.130357
Copper	+	GO:0016757	transferase activity, transferring ...	MF	107	0.995514	1	1	20.0719	20	-0.00517382
Copper	+	GO:0016779	nucleotidyltransferase activity	MF	132	1.40287	0.112967	0.187585	24.6882	32	0.374252
Copper	+	GO:0016787	hydrolase activity	MF	1091	0.800624	0.0137204	0.0358284	202.428	174	-0.218324
Copper	+	GO:0016791	phosphatase activity	MF	106	1.34464	0.208737	0.301099	19.8843	25	0.330301
Copper	+	GO:0016798	hydrolase activity, acting on glyco...	MF	78	0.232281	0.00104822	0.0036652	14.5808	4	-1.866
Copper	+	GO:0016829	lyase activity	MF	109	1.51193	0.0636438	0.123499	20.4292	28	0.454796
Copper	+	GO:0016853	isomerase activity	MF	74	1.61604	0.0721842	0.137567	13.8766	20	0.527344
Copper	+	GO:0016874	ligase activity	MF	114	1.86863	0.00348899	0.0101555	21.3775	34	0.669442
Copper	+	GO:0019843	rRNA binding	MF	141	1.411	0.0987242	0.16939	26.112	34	0.380821
Copper	+	GO:0019899	enzyme binding	MF	205	0.510675	0.00188062	0.00625595	38.4554	22	-0.805683
Copper	+	GO:0022857	transmembrane transporter activity	MF	363	0.805082	0.163122	0.253227	67.5042	57	-0.244014
Copper	+	GO:0030234	enzyme regulator activity	MF	272	0.737097	0.080364	0.145548	51.0149	40	-0.350917
Copper	+	GO:0030533	triplet codon-amino acid adaptor ac...	MF	299				53.3024	0	#NUM!
Copper	+	GO:0030555	RNA modification guide activity	MF	71				13.1554	0	#NUM!
Copper	+	GO:0030674	protein binding, bridging	MF	64	0.444957	0.0534084	0.10882	12.0056	6	-1.00067
Copper	+	GO:0032182	ubiquitin-like protein binding	MF	47	0.631772	0.351528	0.451173	8.81661	6	-0.555261
Copper	+	GO:0042393	histone binding	MF	49	0.0893946	0.000719395	0.00286004	9.19178	1	-3.20034
Copper	+	GO:0043167	ion binding	MF	1586	0.889526	0.129818	0.211513	295.038	275	-0.101468
Copper	+	GO:0051082	unfolded protein binding	MF	84	1.27068	0.397143	0.493674	15.7573	19	0.269975
Copper	+	GO:0005575	cellular_component	CC	6476	2.44347	0.000571618	0.00237306	1042.57	1059	0.0225544
Copper	+	GO:0005576	extracellular region	CC	128	0.402757	0.0018448	0.00625595	23.9317	11	-1.12142
Copper	+	GO:0005618	cell wall	CC	121	0.344127	0.000582346	0.00237306	22.615	9	-1.32929
Copper	+	GO:0005634	nucleus	CC	2438	0.933063	0.320438	0.426961	443.686	429	-0.0485621
Copper	+	GO:0005694	chromosome	CC	499	0.469191	7.53233e-08	8.76979e-07	93.3939	51	-0.87283
Copper	+	GO:0005730	nucleolus	CC	386	1.30664	0.0415347	0.087924	71.41	87	0.284889
Copper	+	GO:0005737	cytoplasm	CC	4746	1.13895	0.113932	0.187585	819.646	840	0.0353891
Copper	+	GO:0005739	mitochondrion	CC	1214	0.957426	0.618038	0.690001	224.242	218	-0.0407286
Copper	+	GO:0005740	mitochondrial envelope	CC	439	0.918328	0.566515	0.657201	82.1355	77	-0.0931472
Copper	+	GO:0005773	vacuole	CC	523	0.562646	1.58735e-05	0.000103495	97.3762	62	-0.651301
Copper	+	GO:0005777	peroxisome	CC	87	0.374913	0.00801064	0.0221311	16.3201	7	-1.22122
Copper	+	GO:0005783	endoplasmic reticulum	CC	675	0.621137	3.95371e-05	0.000201392	126.158	88	-0.51966
Copper	+	GO:0005794	Golgi apparatus	CC	282	0.705365	0.050033	0.103233	52.8719	40	-0.402502
Copper	+	GO:0005815	microtubule organizing center	CC	87	0.152463	3.88388e-05	0.000201392	16.3087	3	-2.44261
Copper	+	GO:0005840	ribosome	CC	368	2.77205	1.86419e-17	7.59659e-16	68.8276	136	0.982547
Copper	+	GO:0005856	cytoskeleton	CC	251	0.190529	1.29517e-11	3.51854e-10	47.0269	11	-2.09598
Copper	+	GO:0005886	plasma membrane	CC	541	0.812568	0.0924951	0.160391	100.588	86	-0.226049
Copper	+	GO:0005933	cellular bud	CC	252	0.55163	0.00215544	0.00675646	47.239	29	-0.703925
Copper	+	GO:0005938	cell cortex	CC	175	0.397813	0.000238703	0.00105158	32.8163	15	-1.12945
Copper	+	GO:0012505	endomembrane system	CC	1086	0.696699	8.19552e-05	0.000392903	202.833	158	-0.360371
Copper	+	GO:0016020	membrane	CC	2112	0.635539	5.4418e-10	1.10877e-08	385.077	298	-0.369833
Copper	+	GO:0030427	site of polarized growth	CC	275	0.641201	0.0138478	0.0358284	51.5325	36	-0.517485
Copper	+	GO:0031410	cytoplasmic vesicle	CC	282	0.79235	0.183364	0.278545	52.8904	44	-0.265502
Cycloheximide	+	GO:0000054	ribosomal subunit export from nucle...	BP	49	2.33663	0.0521791	0.101252	3.81206	8	1.06943
Cycloheximide	+	GO:0000278	mitotic cell cycle	BP	395	0.385734	0.000196604	0.00123256	30.7138	13	-1.24037
Cycloheximide	+	GO:0000747	conjugation with cellular fusion	BP	102	0.355109	0.0888888	0.152515	7.93115	3	-1.40257
Cycloheximide	+	GO:0000902	cell morphogenesis	BP	44				3.42128	0	#NUM!
Cycloheximide	+	GO:0000910	cytokinesis	BP	102	0.115442	0.0043629	0.0158034	7.93254	1	-2.98778
Cycloheximide	+	GO:0001403	invasive growth in response to gluc...	BP	61	0.610809	0.627409	0.735738	4.74397	3	-0.661133
Cycloheximide	+	GO:0002181	cytoplasmic translation	BP	199	34.572	9.14323e-107	1.49035e-104	15.4412	134	3.11738
Cycloheximide	+	GO:0005975	carbohydrate metabolic process	BP	318	0.57672	0.0394632	0.0864726	24.5805	15	-0.712552
Cycloheximide	+	GO:0006091	generation of precursor metabolites...	BP	207	0.658768	0.231894	0.334501	16.0619	11	-0.546139
Cycloheximide	+	GO:0006260	DNA replication	BP	158	0.301715	0.00950663	0.0281742	12.2898	4	-1.61939
Cycloheximide	+	GO:0006281	DNA repair	BP	304	0.308285	0.000158657	0.00110708	23.6297	8	-1.56253
Cycloheximide	+	GO:0006310	DNA recombination	BP	250	0.383273	0.00350577	0.0139376	19.3377	8	-1.27335
Cycloheximide	+	GO:0006325	chromatin organization	BP	345	0.638034	0.0769798	0.136388	26.8353	18	-0.576137
Cycloheximide	+	GO:0006352	DNA-templated transcription, initia...	BP	78	0.470634	0.28294	0.401036	6.06818	3	-1.0163
Cycloheximide	+	GO:0006353	DNA-templated transcription, termin...	BP	42	0.590926	0.769587	0.841898	3.26748	2	-0.70818
Cycloheximide	+	GO:0006354	DNA-templated transcription, elonga...	BP	99	0.494625	0.187489	0.277825	7.70192	4	-0.945219
Cycloheximide	+	GO:0006360	transcription by RNA polymerase I	BP	66	1.64646	0.168777	0.254728	5.13462	8	0.639744
Cycloheximide	+	GO:0006364	rRNA processing	BP	355	2.85581	9.31294e-11	1.68668e-09	27.2606	63	1.20854
Cycloheximide	+	GO:0006366	transcription by RNA polymerase II	BP	523	0.471555	0.000409787	0.00222651	40.6453	21	-0.952699
Cycloheximide	+	GO:0006383	transcription by RNA polymerase III	BP	40	2.53801	0.0325188	0.0768197	3.11189	7	1.16956
Cycloheximide	+	GO:0006397	mRNA processing	BP	212	0.337481	0.00368848	0.0139819	16.4441	6	-1.45454
Cycloheximide	+	GO:0006401	RNA catabolic process	BP	154	0.81961	0.648215	0.749355	11.9745	10	-0.259964
Cycloheximide	+	GO:0006413	translational initiation	BP	69	0.926501	1	1	5.36145	5	-0.100694
Cycloheximide	+	GO:0006414	translational elongation	BP	339	0.647026	0.0875532	0.151821	25.0923	17	-0.561711
Cycloheximide	+	GO:0006417	regulation of translation	BP	133	1.29291	0.409906	0.5261	10.3452	13	0.329547
Cycloheximide	+	GO:0006418	tRNA aminoacylation for protein tra...	BP	39	5.38346	2.37886e-05	0.000193877	3.03409	12	1.9837
Cycloheximide	+	GO:0006457	protein folding	BP	111	1.44939	0.211594	0.310719	8.63247	12	0.475189
Cycloheximide	+	GO:0006468	protein phosphorylation	BP	232	0.25299	0.000372197	0.002092	18.0332	5	-1.85065
Cycloheximide	+	GO:0006470	protein dephosphorylation	BP	72				5.6014	0	#NUM!
Cycloheximide	+	GO:0006486	protein glycosylation	BP	77	1.38139	0.387405	0.501167	5.98934	8	0.417604
Cycloheximide	+	GO:0006497	protein lipidation	BP	48				3.73427	0	#NUM!
Cycloheximide	+	GO:0006520	cellular amino acid metabolic proce...	BP	263	2.68812	9.77273e-08	1.22535e-06	20.4499	46	1.16954
Cycloheximide	+	GO:0006605	protein targeting	BP	194	0.501215	0.0552835	0.106014	15.0847	8	-0.915018
Cycloheximide	+	GO:0006629	lipid metabolic process	BP	345	0.48552	0.00665174	0.0222596	26.826	14	-0.938203
Cycloheximide	+	GO:0006766	vitamin metabolic process	BP	61	1.06048	0.81005	0.880255	4.73983	5	0.0770931
Cycloheximide	+	GO:0006811	ion transport	BP	380	0.792687	0.320677	0.442594	29.4036	24	-0.292958
Cycloheximide	+	GO:0006865	amino acid transport	BP	57	1.95481	0.0813375	0.142559	4.42902	8	0.853012
Cycloheximide	+	GO:0006869	lipid transport	BP	72	0.512456	0.372019	0.490668	5.59846	3	-0.900068
Cycloheximide	+	GO:0006873	cellular ion homeostasis	BP	153	1.29897	0.356176	0.479808	11.8988	15	0.334145
Cycloheximide	+	GO:0006887	exocytosis	BP	60	0.406209	0.325808	0.442594	4.66702	2	-1.2225
Cycloheximide	+	GO:0006897	endocytosis	BP	125	0.28672	0.0173445	0.0462748	9.72465	3	-1.69668
Cycloheximide	+	GO:0006970	response to osmotic stress	BP	91	0.129776	0.00928542	0.0280282	7.07955	1	-2.82366
Cycloheximide	+	GO:0006974	cellular response to DNA damage sti...	BP	354	0.261145	7.96026e-06	7.63248e-05	27.5114	8	-1.78196
[truncated: 12,997 more rows]

## Sheet: QTL effects correlation
condition	directionOfR	GOID	Term	OC	size	odds_ratio	p	q	expected_count	count	log2FC
a4-Hydroxybenzaldehyde	+	GO:0000054	ribosomal subunit export from nucle...	BP	49				0	0	#NUM!
a4-Hydroxybenzaldehyde	+	GO:0000278	mitotic cell cycle	BP	395				0	0	#NUM!
a4-Hydroxybenzaldehyde	+	GO:0000747	conjugation with cellular fusion	BP	102				0	0	#NUM!
a4-Hydroxybenzaldehyde	+	GO:0000902	cell morphogenesis	BP	44				0	0	#NUM!
a4-Hydroxybenzaldehyde	+	GO:0000910	cytokinesis	BP	102				0	0	#NUM!
a4-Hydroxybenzaldehyde	+	GO:0001403	invasive growth in response to gluc...	BP	61				0	0	#NUM!
a4-Hydroxybenzaldehyde	+	GO:0002181	cytoplasmic translation	BP	199				0	0	#NUM!
a4-Hydroxybenzaldehyde	+	GO:0005975	carbohydrate metabolic process	BP	318				0	0	#NUM!
a4-Hydroxybenzaldehyde	+	GO:0006091	generation of precursor metabolites...	BP	207				0	0	#NUM!
a4-Hydroxybenzaldehyde	+	GO:0006260	DNA replication	BP	158				0	0	#NUM!
a4-Hydroxybenzaldehyde	+	GO:0006281	DNA repair	BP	304				0	0	#NUM!
a4-Hydroxybenzaldehyde	+	GO:0006310	DNA recombination	BP	250				0	0	#NUM!
a4-Hydroxybenzaldehyde	+	GO:0006325	chromatin organization	BP	345				0	0	#NUM!
a4-Hydroxybenzaldehyde	+	GO:0006352	DNA-templated transcription, initia...	BP	78				0	0	#NUM!
a4-Hydroxybenzaldehyde	+	GO:0006353	DNA-templated transcription, termin...	BP	42				0	0	#NUM!
a4-Hydroxybenzaldehyde	+	GO:0006354	DNA-templated transcription, elonga...	BP	99				0	0	#NUM!
a4-Hydroxybenzaldehyde	+	GO:0006360	transcription by RNA polymerase I	BP	66				0	0	#NUM!
a4-Hydroxybenzaldehyde	+	GO:0006364	rRNA processing	BP	355				0	0	#NUM!
a4-Hydroxybenzaldehyde	+	GO:0006366	transcription by RNA polymerase II	BP	523				0	0	#NUM!
a4-Hydroxybenzaldehyde	+	GO:0006383	transcription by RNA polymerase III	BP	40				0	0	#NUM!
a4-Hydroxybenzaldehyde	+	GO:0006397	mRNA processing	BP	212				0	0	#NUM!
a4-Hydroxybenzaldehyde	+	GO:0006401	RNA catabolic process	BP	154				0	0	#NUM!
a4-Hydroxybenzaldehyde	+	GO:0006413	translational initiation	BP	69				0	0	#NUM!
a4-Hydroxybenzaldehyde	+	GO:0006414	translational elongation	BP	339				0	0	#NUM!
a4-Hydroxybenzaldehyde	+	GO:0006417	regulation of translation	BP	133				0	0	#NUM!
a4-Hydroxybenzaldehyde	+	GO:0006418	tRNA aminoacylation for protein tra...	BP	39				0	0	#NUM!
a4-Hydroxybenzaldehyde	+	GO:0006457	protein folding	BP	111				0	0	#NUM!
a4-Hydroxybenzaldehyde	+	GO:0006468	protein phosphorylation	BP	232				0	0	#NUM!
a4-Hydroxybenzaldehyde	+	GO:0006470	protein dephosphorylation	BP	72				0	0	#NUM!
a4-Hydroxybenzaldehyde	+	GO:0006486	protein glycosylation	BP	77				0	0	#NUM!
a4-Hydroxybenzaldehyde	+	GO:0006497	protein lipidation	BP	48				0	0	#NUM!
a4-Hydroxybenzaldehyde	+	GO:0006520	cellular amino acid metabolic proce...	BP	263				0	0	#NUM!
a4-Hydroxybenzaldehyde	+	GO:0006605	protein targeting	BP	194				0	0	#NUM!
a4-Hydroxybenzaldehyde	+	GO:0006629	lipid metabolic process	BP	345				0	0	#NUM!
a4-Hydroxybenzaldehyde	+	GO:0006766	vitamin metabolic process	BP	61				0	0	#NUM!
a4-Hydroxybenzaldehyde	+	GO:0006811	ion transport	BP	380				0	0	#NUM!
a4-Hydroxybenzaldehyde	+	GO:0006865	amino acid transport	BP	57				0	0	#NUM!
a4-Hydroxybenzaldehyde	+	GO:0006869	lipid transport	BP	72				0	0	#NUM!
a4-Hydroxybenzaldehyde	+	GO:0006873	cellular ion homeostasis	BP	153				0	0	#NUM!
a4-Hydroxybenzaldehyde	+	GO:0006887	exocytosis	BP	60				0	0	#NUM!
a4-Hydroxybenzaldehyde	+	GO:0006897	endocytosis	BP	125				0	0	#NUM!
a4-Hydroxybenzaldehyde	+	GO:0006970	response to osmotic stress	BP	91				0	0	#NUM!
a4-Hydroxybenzaldehyde	+	GO:0006974	cellular response to DNA damage sti...	BP	354				0	0	#NUM!
a4-Hydroxybenzaldehyde	+	GO:0006979	response to oxidative stress	BP	124				0	0	#NUM!
a4-Hydroxybenzaldehyde	+	GO:0006997	nucleus organization	BP	72				0	0	#NUM!
a4-Hydroxybenzaldehyde	+	GO:0007005	mitochondrion organization	BP	273				0	0	#NUM!
a4-Hydroxybenzaldehyde	+	GO:0007010	cytoskeleton organization	BP	260				0	0	#NUM!
a4-Hydroxybenzaldehyde	+	GO:0007031	peroxisome organization	BP	52				0	0	#NUM!
a4-Hydroxybenzaldehyde	+	GO:0007033	vacuole organization	BP	100				0	0	#NUM!
a4-Hydroxybenzaldehyde	+	GO:0007059	chromosome segregation	BP	222				0	0	#NUM!
a4-Hydroxybenzaldehyde	+	GO:0007114	cell budding	BP	58				0	0	#NUM!
a4-Hydroxybenzaldehyde	+	GO:0007124	pseudohyphal growth	BP	75				0	0	#NUM!
a4-Hydroxybenzaldehyde	+	GO:0008033	tRNA processing	BP	128				0	0	#NUM!
a4-Hydroxybenzaldehyde	+	GO:0008150	biological_process	BP	6470				0	0	#NUM!
a4-Hydroxybenzaldehyde	+	GO:0008213	protein alkylation	BP	52				0	0	#NUM!
a4-Hydroxybenzaldehyde	+	GO:0008380	RNA splicing	BP	158				0	0	#NUM!
a4-Hydroxybenzaldehyde	+	GO:0008643	carbohydrate transport	BP	51				0	0	#NUM!
a4-Hydroxybenzaldehyde	+	GO:0009311	oligosaccharide metabolic process	BP	56				0	0	#NUM!
a4-Hydroxybenzaldehyde	+	GO:0009408	response to heat	BP	74				0	0	#NUM!
a4-Hydroxybenzaldehyde	+	GO:0009451	RNA modification	BP	182				0	0	#NUM!
a4-Hydroxybenzaldehyde	+	GO:0010324	membrane invagination	BP	0				0	0	#NUM!
a4-Hydroxybenzaldehyde	+	GO:0015031	protein transport	BP	661				0	0	#NUM!
a4-Hydroxybenzaldehyde	+	GO:0015931	nucleobase-containing compound tran...	BP	216				0	0	#NUM!
a4-Hydroxybenzaldehyde	+	GO:0016050	vesicle organization	BP	117				0	0	#NUM!
a4-Hydroxybenzaldehyde	+	GO:0016197	endosomal transport	BP	90				0	0	#NUM!
a4-Hydroxybenzaldehyde	+	GO:0016570	histone modification	BP	137				0	0	#NUM!
a4-Hydroxybenzaldehyde	+	GO:0018193	peptidyl-amino acid modification	BP	225				0	0	#NUM!
a4-Hydroxybenzaldehyde	+	GO:0023052	signaling	BP	346				0	0	#NUM!
a4-Hydroxybenzaldehyde	+	GO:0031399	regulation of protein modification ...	BP	164				0	0	#NUM!
a4-Hydroxybenzaldehyde	+	GO:0032196	transposition	BP	114				0	0	#NUM!
a4-Hydroxybenzaldehyde	+	GO:0032200	telomere organization	BP	84				0	0	#NUM!
a4-Hydroxybenzaldehyde	+	GO:0032543	mitochondrial translation	BP	171				0	0	#NUM!
a4-Hydroxybenzaldehyde	+	GO:0032787	monocarboxylic acid metabolic proce...	BP	195				0	0	#NUM!
a4-Hydroxybenzaldehyde	+	GO:0033043	regulation of organelle organizatio...	BP	319				0	0	#NUM!
a4-Hydroxybenzaldehyde	+	GO:0042221	response to chemical	BP	572				0	0	#NUM!
a4-Hydroxybenzaldehyde	+	GO:0042255	ribosome assembly	BP	79				0	0	#NUM!
a4-Hydroxybenzaldehyde	+	GO:0042273	ribosomal large subunit biogenesis	BP	121				0	0	#NUM!
a4-Hydroxybenzaldehyde	+	GO:0042274	ribosomal small subunit biogenesis	BP	147				0	0	#NUM!
a4-Hydroxybenzaldehyde	+	GO:0042594	response to starvation	BP	68				0	0	#NUM!
a4-Hydroxybenzaldehyde	+	GO:0043144	snoRNA processing	BP	45				0	0	#NUM!
a4-Hydroxybenzaldehyde	+	GO:0043543	protein acylation	BP	76				0	0	#NUM!
a4-Hydroxybenzaldehyde	+	GO:0043934	sporulation	BP	178				0	0	#NUM!
a4-Hydroxybenzaldehyde	+	GO:0045333	cellular respiration	BP	111				0	0	#NUM!
a4-Hydroxybenzaldehyde	+	GO:0048193	Golgi vesicle transport	BP	199				0	0	#NUM!
a4-Hydroxybenzaldehyde	+	GO:0048284	organelle fusion	BP	107				0	0	#NUM!
a4-Hydroxybenzaldehyde	+	GO:0048285	organelle fission	BP	286				0	0	#NUM!
a4-Hydroxybenzaldehyde	+	GO:0048308	organelle inheritance	BP	60				0	0	#NUM!
a4-Hydroxybenzaldehyde	+	GO:0051049	regulation of transport	BP	103				0	0	#NUM!
a4-Hydroxybenzaldehyde	+	GO:0051052	regulation of DNA metabolic process	BP	111				0	0	#NUM!
a4-Hydroxybenzaldehyde	+	GO:0051169	nuclear transport	BP	174				0	0	#NUM!
a4-Hydroxybenzaldehyde	+	GO:0051321	meiotic cell cycle	BP	327				0	0	#NUM!
a4-Hydroxybenzaldehyde	+	GO:0051603	proteolysis involved in cellular pr...	BP	242				0	0	#NUM!
a4-Hydroxybenzaldehyde	+	GO:0051604	protein maturation	BP	85				0	0	#NUM!
a4-Hydroxybenzaldehyde	+	GO:0051726	regulation of cell cycle	BP	289				0	0	#NUM!
a4-Hydroxybenzaldehyde	+	GO:0055085	transmembrane transport	BP	468				0	0	#NUM!
a4-Hydroxybenzaldehyde	+	GO:0055086	nucleobase-containing small molecul...	BP	303				0	0	#NUM!
a4-Hydroxybenzaldehyde	+	GO:0061025	membrane fusion	BP	64				0	0	#NUM!
a4-Hydroxybenzaldehyde	+	GO:0070647	protein modification by small prote...	BP	197				0	0	#NUM!
a4-Hydroxybenzaldehyde	+	GO:0070925	organelle assembly	BP	176				0	0	#NUM!
a4-Hydroxybenzaldehyde	+	GO:0071554	cell wall organization or biogenesi...	BP	278				0	0	#NUM!
a4-Hydroxybenzaldehyde	+	GO:0003674	molecular_function	MF	6457				0	0	#NUM!
a4-Hydroxybenzaldehyde	+	GO:0003677	DNA binding	MF	623				0	0	#NUM!
a4-Hydroxybenzaldehyde	+	GO:0003682	chromatin binding	MF	137				0	0	#NUM!
a4-Hydroxybenzaldehyde	+	GO:0003700	DNA-binding transcription factor ac...	MF	191				0	0	#NUM!
a4-Hydroxybenzaldehyde	+	GO:0003723	RNA binding	MF	1066				0	0	#NUM!
a4-Hydroxybenzaldehyde	+	GO:0003729	mRNA binding	MF	188				0	0	#NUM!
a4-Hydroxybenzaldehyde	+	GO:0003735	structural constituent of ribosome	MF	235				0	0	#NUM!
a4-Hydroxybenzaldehyde	+	GO:0003924	GTPase activity	MF	81				0	0	#NUM!
a4-Hydroxybenzaldehyde	+	GO:0004386	helicase activity	MF	114				0	0	#NUM!
a4-Hydroxybenzaldehyde	+	GO:0004518	nuclease activity	MF	171				0	0	#NUM!
a4-Hydroxybenzaldehyde	+	GO:0005085	guanyl-nucleotide exchange factor a...	MF	54				0	0	#NUM!
a4-Hydroxybenzaldehyde	+	GO:0005198	structural molecule activity	MF	373				0	0	#NUM!
a4-Hydroxybenzaldehyde	+	GO:0008092	cytoskeletal protein binding	MF	103				0	0	#NUM!
a4-Hydroxybenzaldehyde	+	GO:0008134	transcription factor binding	MF	105				0	0	#NUM!
a4-Hydroxybenzaldehyde	+	GO:0008135	translation factor activity, RNA bi...	MF	59				0	0	#NUM!
a4-Hydroxybenzaldehyde	+	GO:0008168	methyltransferase activity	MF	99				0	0	#NUM!
a4-Hydroxybenzaldehyde	+	GO:0008233	peptidase activity	MF	178				0	0	#NUM!
a4-Hydroxybenzaldehyde	+	GO:0008289	lipid binding	MF	124				0	0	#NUM!
a4-Hydroxybenzaldehyde	+	GO:0016301	kinase activity	MF	232				0	0	#NUM!
a4-Hydroxybenzaldehyde	+	GO:0016491	oxidoreductase activity	MF	349				0	0	#NUM!
a4-Hydroxybenzaldehyde	+	GO:0016740	transferase activity	MF	940				0	0	#NUM!
a4-Hydroxybenzaldehyde	+	GO:0016757	transferase activity, transferring ...	MF	107				0	0	#NUM!
a4-Hydroxybenzaldehyde	+	GO:0016779	nucleotidyltransferase activity	MF	132				0	0	#NUM!
a4-Hydroxybenzaldehyde	+	GO:0016787	hydrolase activity	MF	1091				0	0	#NUM!
a4-Hydroxybenzaldehyde	+	GO:0016791	phosphatase activity	MF	106				0	0	#NUM!
a4-Hydroxybenzaldehyde	+	GO:0016798	hydrolase activity, acting on glyco...	MF	78				0	0	#NUM!
a4-Hydroxybenzaldehyde	+	GO:0016829	lyase activity	MF	109				0	0	#NUM!
a4-Hydroxybenzaldehyde	+	GO:0016853	isomerase activity	MF	74				0	0	#NUM!
a4-Hydroxybenzaldehyde	+	GO:0016874	ligase activity	MF	114				0	0	#NUM!
a4-Hydroxybenzaldehyde	+	GO:0019843	rRNA binding	MF	141				0	0	#NUM!
a4-Hydroxybenzaldehyde	+	GO:0019899	enzyme binding	MF	205				0	0	#NUM!
a4-Hydroxybenzaldehyde	+	GO:0022857	transmembrane transporter activity	MF	363				0	0	#NUM!
a4-Hydroxybenzaldehyde	+	GO:0030234	enzyme regulator activity	MF	272				0	0	#NUM!
a4-Hydroxybenzaldehyde	+	GO:0030533	triplet codon-amino acid adaptor ac...	MF	299				0	0	#NUM!
a4-Hydroxybenzaldehyde	+	GO:0030555	RNA modification guide activity	MF	71				0	0	#NUM!
a4-Hydroxybenzaldehyde	+	GO:0030674	protein binding, bridging	MF	64				0	0	#NUM!
a4-Hydroxybenzaldehyde	+	GO:0032182	ubiquitin-like protein binding	MF	47				0	0	#NUM!
a4-Hydroxybenzaldehyde	+	GO:0042393	histone binding	MF	49				0	0	#NUM!
a4-Hydroxybenzaldehyde	+	GO:0043167	ion binding	MF	1586				0	0	#NUM!
a4-Hydroxybenzaldehyde	+	GO:0051082	unfolded protein binding	MF	84				0	0	#NUM!
a4-Hydroxybenzaldehyde	+	GO:0005575	cellular_component	CC	6476				0	0	#NUM!
a4-Hydroxybenzaldehyde	+	GO:0005576	extracellular region	CC	128				0	0	#NUM!
a4-Hydroxybenzaldehyde	+	GO:0005618	cell wall	CC	121				0	0	#NUM!
a4-Hydroxybenzaldehyde	+	GO:0005634	nucleus	CC	2438				0	0	#NUM!
a4-Hydroxybenzaldehyde	+	GO:0005694	chromosome	CC	499				0	0	#NUM!
a4-Hydroxybenzaldehyde	+	GO:0005730	nucleolus	CC	386				0	0	#NUM!
a4-Hydroxybenzaldehyde	+	GO:0005737	cytoplasm	CC	4746				0	0	#NUM!
a4-Hydroxybenzaldehyde	+	GO:0005739	mitochondrion	CC	1214				0	0	#NUM!
a4-Hydroxybenzaldehyde	+	GO:0005740	mitochondrial envelope	CC	439				0	0	#NUM!
a4-Hydroxybenzaldehyde	+	GO:0005773	vacuole	CC	523				0	0	#NUM!
a4-Hydroxybenzaldehyde	+	GO:0005777	peroxisome	CC	87				0	0	#NUM!
a4-Hydroxybenzaldehyde	+	GO:0005783	endoplasmic reticulum	CC	675				0	0	#NUM!
a4-Hydroxybenzaldehyde	+	GO:0005794	Golgi apparatus	CC	282				0	0	#NUM!
a4-Hydroxybenzaldehyde	+	GO:0005815	microtubule organizing center	CC	87				0	0	#NUM!
a4-Hydroxybenzaldehyde	+	GO:0005840	ribosome	CC	368				0	0	#NUM!
a4-Hydroxybenzaldehyde	+	GO:0005856	cytoskeleton	CC	251				0	0	#NUM!
a4-Hydroxybenzaldehyde	+	GO:0005886	plasma membrane	CC	541				0	0	#NUM!
a4-Hydroxybenzaldehyde	+	GO:0005933	cellular bud	CC	252				0	0	#NUM!
a4-Hydroxybenzaldehyde	+	GO:0005938	cell cortex	CC	175				0	0	#NUM!
a4-Hydroxybenzaldehyde	+	GO:0012505	endomembrane system	CC	1086				0	0	#NUM!
a4-Hydroxybenzaldehyde	+	GO:0016020	membrane	CC	2112				0	0	#NUM!
a4-Hydroxybenzaldehyde	+	GO:0030427	site of polarized growth	CC	275				0	0	#NUM!
a4-Hydroxybenzaldehyde	+	GO:0031410	cytoplasmic vesicle	CC	282				0	0	#NUM!
a4NQO	+	GO:0000054	ribosomal subunit export from nucle...	BP	49				0.00856643	0	#NUM!
a4NQO	+	GO:0000278	mitotic cell cycle	BP	395				0.0690197	0	#NUM!
a4NQO	+	GO:0000747	conjugation with cellular fusion	BP	102				0.0178228	0	#NUM!
a4NQO	+	GO:0000902	cell morphogenesis	BP	44				0.00768828	0	#NUM!
a4NQO	+	GO:0000910	cytokinesis	BP	102				0.0178259	0	#NUM!
a4NQO	+	GO:0001403	invasive growth in response to gluc...	BP	61				0.0106606	0	#NUM!
a4NQO	+	GO:0002181	cytoplasmic translation	BP	199				0.0346992	0	#NUM!
a4NQO	+	GO:0005975	carbohydrate metabolic process	BP	318				0.0552371	0	#NUM!
a4NQO	+	GO:0006091	generation of precursor metabolites...	BP	207				0.0360942	0	#NUM!
a4NQO	+	GO:0006260	DNA replication	BP	158				0.0276175	0	#NUM!
a4NQO	+	GO:0006281	DNA repair	BP	304				0.0531004	0	#NUM!
a4NQO	+	GO:0006310	DNA recombination	BP	250				0.0434556	0	#NUM!
a4NQO	+	GO:0006325	chromatin organization	BP	345				0.0603041	0	#NUM!
a4NQO	+	GO:0006352	DNA-templated transcription, initia...	BP	78				0.0136364	0	#NUM!
a4NQO	+	GO:0006353	DNA-templated transcription, termin...	BP	42				0.00734266	0	#NUM!
a4NQO	+	GO:0006354	DNA-templated transcription, elonga...	BP	99				0.0173077	0	#NUM!
a4NQO	+	GO:0006360	transcription by RNA polymerase I	BP	66				0.0115385	0	#NUM!
a4NQO	+	GO:0006364	rRNA processing	BP	355				0.0612597	0	#NUM!
a4NQO	+	GO:0006366	transcription by RNA polymerase II	BP	523				0.0913378	0	#NUM!
a4NQO	+	GO:0006383	transcription by RNA polymerase III	BP	40				0.00699301	0	#NUM!
a4NQO	+	GO:0006397	mRNA processing	BP	212				0.0369531	0	#NUM!
a4NQO	+	GO:0006401	RNA catabolic process	BP	154				0.026909	0	#NUM!
a4NQO	+	GO:0006413	translational initiation	BP	69				0.0120482	0	#NUM!
a4NQO	+	GO:0006414	translational elongation	BP	339				0.0563872	0	#NUM!
a4NQO	+	GO:0006417	regulation of translation	BP	133				0.0232477	0	#NUM!
a4NQO	+	GO:0006418	tRNA aminoacylation for protein tra...	BP	39				0.00681818	0	#NUM!
a4NQO	+	GO:0006457	protein folding	BP	111				0.0193988	0	#NUM!
a4NQO	+	GO:0006468	protein phosphorylation	BP	232				0.040524	0	#NUM!
a4NQO	+	GO:0006470	protein dephosphorylation	BP	72				0.0125874	0	#NUM!
a4NQO	+	GO:0006486	protein glycosylation	BP	77				0.0134592	0	#NUM!
a4NQO	+	GO:0006497	protein lipidation	BP	48				0.00839161	0	#NUM!
a4NQO	+	GO:0006520	cellular amino acid metabolic proce...	BP	263				0.0459549	0	#NUM!
a4NQO	+	GO:0006605	protein targeting	BP	194				0.0338983	0	#NUM!
a4NQO	+	GO:0006629	lipid metabolic process	BP	345				0.0602831	0	#NUM!
a4NQO	+	GO:0006766	vitamin metabolic process	BP	61				0.0106513	0	#NUM!
a4NQO	+	GO:0006811	ion transport	BP	380				0.0660755	0	#NUM!
a4NQO	+	GO:0006865	amino acid transport	BP	57				0.00995285	0	#NUM!
a4NQO	+	GO:0006869	lipid transport	BP	72				0.0125808	0	#NUM!
a4NQO	+	GO:0006873	cellular ion homeostasis	BP	153				0.0267389	0	#NUM!
a4NQO	+	GO:0006887	exocytosis	BP	60				0.0104877	0	#NUM!
a4NQO	+	GO:0006897	endocytosis	BP	125				0.0218531	0	#NUM!
a4NQO	+	GO:0006970	response to osmotic stress	BP	91				0.0159091	0	#NUM!
a4NQO	+	GO:0006974	cellular response to DNA damage sti...	BP	354				0.0618233	0	#NUM!
a4NQO	+	GO:0006979	response to oxidative stress	BP	124				0.0216707	0	#NUM!
a4NQO	+	GO:0006997	nucleus organization	BP	72				0.0125852	0	#NUM!
a4NQO	+	GO:0007005	mitochondrion organization	BP	273				0.0477106	0	#NUM!
a4NQO	+	GO:0007010	cytoskeleton organization	BP	260				0.0454466	0	#NUM!
a4NQO	+	GO:0007031	peroxisome organization	BP	52				0.00909091	0	#NUM!
a4NQO	+	GO:0007033	vacuole organization	BP	100				0.0174795	0	#NUM!
a4NQO	+	GO:0007059	chromosome segregation	BP	222				0.0387638	0	#NUM!
a4NQO	+	GO:0007114	cell budding	BP	58				0.0101399	0	#NUM!
a4NQO	+	GO:0007124	pseudohyphal growth	BP	75				0.0131027	0	#NUM!
a4NQO	+	GO:0008033	tRNA processing	BP	128				0.0223698	0	#NUM!
a4NQO	+	GO:0008150	biological_process	BP	6470				0.970743	0	#NUM!
a4NQO	+	GO:0008213	protein alkylation	BP	52				0.00909091	0	#NUM!
a4NQO	+	GO:0008380	RNA splicing	BP	158				0.0275405	0	#NUM!
a4NQO	+	GO:0008643	carbohydrate transport	BP	51				0.00888657	0	#NUM!
a4NQO	+	GO:0009311	oligosaccharide metabolic process	BP	56				0.0097527	0	#NUM!
a4NQO	+	GO:0009408	response to heat	BP	74				0.0129371	0	#NUM!
a4NQO	+	GO:0009451	RNA modification	BP	182				0.0314227	0	#NUM!
a4NQO	+	GO:0010324	membrane invagination	BP	0				0	0	#NUM!
a4NQO	+	GO:0015031	protein transport	BP	661				0.115479	0	#NUM!
a4NQO	+	GO:0015931	nucleobase-containing compound tran...	BP	216				0.0377556	0	#NUM!
a4NQO	+	GO:0016050	vesicle organization	BP	117				0.0204474	0	#NUM!
a4NQO	+	GO:0016197	endosomal transport	BP	90				0.0157343	0	#NUM!
a4NQO	+	GO:0016570	histone modification	BP	137				0.023951	0	#NUM!
a4NQO	+	GO:0018193	peptidyl-amino acid modification	BP	225				0.039315	0	#NUM!
a4NQO	+	GO:0023052	signaling	BP	346				0.0604472	0	#NUM!
a4NQO	+	GO:0031399	regulation of protein modification ...	BP	164				0.0286513	0	#NUM!
a4NQO	+	GO:0032196	transposition	BP	114				0.0197642	0	#NUM!
a4NQO	+	GO:0032200	telomere organization	BP	84				0.0146776	0	#NUM!
a4NQO	+	GO:0032543	mitochondrial translation	BP	171				0.0296823	0	#NUM!
a4NQO	+	GO:0032787	monocarboxylic acid metabolic proce...	BP	195				0.0340492	0	#NUM!
a4NQO	+	GO:0033043	regulation of organelle organizatio...	BP	319				0.0557108	0	#NUM!
a4NQO	+	GO:0042221	response to chemical	BP	572				0.0998081	0	#NUM!
a4NQO	+	GO:0042255	ribosome assembly	BP	79				0.0138088	0	#NUM!
a4NQO	+	GO:0042273	ribosomal large subunit biogenesis	BP	121				0.0211538	0	#NUM!
a4NQO	+	GO:0042274	ribosomal small subunit biogenesis	BP	147				0.0256769	0	#NUM!
a4NQO	+	GO:0042594	response to starvation	BP	68				0.0118881	0	#NUM!
a4NQO	+	GO:0043144	snoRNA processing	BP	45				0.00786576	0	#NUM!
a4NQO	+	GO:0043543	protein acylation	BP	76				0.0132867	0	#NUM!
a4NQO	+	GO:0043934	sporulation	BP	178				0.0309511	0	#NUM!
a4NQO	+	GO:0045333	cellular respiration	BP	111				0.0193683	0	#NUM!
a4NQO	+	GO:0048193	Golgi vesicle transport	BP	199				0.034778	0	#NUM!
a4NQO	+	GO:0048284	organelle fusion	BP	107				0.0186965	0	#NUM!
a4NQO	+	GO:0048285	organelle fission	BP	286				0.0498605	0	#NUM!
a4NQO	+	GO:0048308	organelle inheritance	BP	60				0.0104895	0	#NUM!
a4NQO	+	GO:0051049	regulation of transport	BP	103				0.018007	0	#NUM!
a4NQO	+	GO:0051052	regulation of DNA metabolic process	BP	111				0.0193988	0	#NUM!
a4NQO	+	GO:0051169	nuclear transport	BP	174				0.0304196	0	#NUM!
a4NQO	+	GO:0051321	meiotic cell cycle	BP	327				0.0567216	0	#NUM!
a4NQO	+	GO:0051603	proteolysis involved in cellular pr...	BP	242				0.0423077	0	#NUM!
a4NQO	+	GO:0051604	protein maturation	BP	85				0.0148601	0	#NUM!
a4NQO	+	GO:0051726	regulation of cell cycle	BP	289				0.0504539	0	#NUM!
a4NQO	+	GO:0055085	transmembrane transport	BP	468				0.0810811	0	#NUM!
a4NQO	+	GO:0055086	nucleobase-containing small molecul...	BP	303				0.0528519	0	#NUM!
a4NQO	+	GO:0061025	membrane fusion	BP	64				0.0111829	0	#NUM!
a4NQO	+	GO:0070647	protein modification by small prote...	BP	197				0.0344285	0	#NUM!
a4NQO	+	GO:0070925	organelle assembly	BP	176				0.0307639	0	#NUM!
a4NQO	+	GO:0071554	cell wall organization or biogenesi...	BP	278				0.0483899	0	#NUM!
a4NQO	+	GO:0003674	molecular_function	MF	6457				0.968792	0	#NUM!
a4NQO	+	GO:0003677	DNA binding	MF	623				0.108404	0	#NUM!
a4NQO	+	GO:0003682	chromatin binding	MF	137				0.0239469	0	#NUM!
a4NQO	+	GO:0003700	DNA-binding transcription factor ac...	MF	191				0.033345	0	#NUM!
a4NQO	+	GO:0003723	RNA binding	MF	1066				0.173136	0	#NUM!
a4NQO	+	GO:0003729	mRNA binding	MF	188				0.0328556	0	#NUM!
a4NQO	+	GO:0003735	structural constituent of ribosome	MF	235				0.0409693	0	#NUM!
a4NQO	+	GO:0003924	GTPase activity	MF	81				0.0141608	0	#NUM!
a4NQO	+	GO:0004386	helicase activity	MF	114				0.0199161	0	#NUM!
a4NQO	+	GO:0004518	nuclease activity	MF	171				0.029765	0	#NUM!
a4NQO	+	GO:0005085	guanyl-nucleotide exchange factor a...	MF	54				0.00944056	0	#NUM!
a4NQO	+	GO:0005198	structural molecule activity	MF	373				0.0649713	0	#NUM!
a4NQO	+	GO:0008092	cytoskeletal protein binding	MF	103				0.018007	0	#NUM!
a4NQO	+	GO:0008134	transcription factor binding	MF	105				0.0183534	0	#NUM!
a4NQO	+	GO:0008135	translation factor activity, RNA bi...	MF	59				0.0103147	0	#NUM!
a4NQO	+	GO:0008168	methyltransferase activity	MF	99				0.0173016	0	#NUM!
a4NQO	+	GO:0008233	peptidase activity	MF	178				0.0310429	0	#NUM!
a4NQO	+	GO:0008289	lipid binding	MF	124				0.0216745	0	#NUM!
a4NQO	+	GO:0016301	kinase activity	MF	232				0.0405311	0	#NUM!
a4NQO	+	GO:0016491	oxidoreductase activity	MF	349				0.0608226	0	#NUM!
a4NQO	+	GO:0016740	transferase activity	MF	940				0.163478	0	#NUM!
a4NQO	+	GO:0016757	transferase activity, transferring ...	MF	107				0.0187063	0	#NUM!
a4NQO	+	GO:0016779	nucleotidyltransferase activity	MF	132				0.0230085	0	#NUM!
a4NQO	+	GO:0016787	hydrolase activity	MF	1091				0.188656	0	#NUM!
a4NQO	+	GO:0016791	phosphatase activity	MF	106				0.0185315	0	#NUM!
a4NQO	+	GO:0016798	hydrolase activity, acting on glyco...	MF	78				0.0135889	0	#NUM!
a4NQO	+	GO:0016829	lyase activity	MF	109				0.0190393	0	#NUM!
a4NQO	+	GO:0016853	isomerase activity	MF	74				0.0129325	0	#NUM!
a4NQO	+	GO:0016874	ligase activity	MF	114				0.0199231	0	#NUM!
a4NQO	+	GO:0019843	rRNA binding	MF	141				0.0243355	0	#NUM!
a4NQO	+	GO:0019899	enzyme binding	MF	205				0.0358392	0	#NUM!
a4NQO	+	GO:0022857	transmembrane transporter activity	MF	363				0.0629116	0	#NUM!
a4NQO	+	GO:0030234	enzyme regulator activity	MF	272				0.0475441	0	#NUM!
a4NQO	+	GO:0030533	triplet codon-amino acid adaptor ac...	MF	299				0.049676	0	#NUM!
a4NQO	+	GO:0030555	RNA modification guide activity	MF	71				0.0122604	0	#NUM!
a4NQO	+	GO:0030674	protein binding, bridging	MF	64				0.0111888	0	#NUM!
a4NQO	+	GO:0032182	ubiquitin-like protein binding	MF	47				0.00821678	0	#NUM!
a4NQO	+	GO:0042393	histone binding	MF	49				0.00856643	0	#NUM!
a4NQO	+	GO:0043167	ion binding	MF	1586				0.274965	0	#NUM!
a4NQO	+	GO:0051082	unfolded protein binding	MF	84				0.0146853	0	#NUM!
a4NQO	+	GO:0005575	cellular_component	CC	6476				0.971643	0	#NUM!
a4NQO	+	GO:0005576	extracellular region	CC	128				0.0223035	0	#NUM!
a4NQO	+	GO:0005618	cell wall	CC	121				0.0210765	0	#NUM!
a4NQO	+	GO:0005634	nucleus	CC	2438				0.413501	0	#NUM!
a4NQO	+	GO:0005694	chromosome	CC	499				0.0870399	0	#NUM!
a4NQO	+	GO:0005730	nucleolus	CC	386				0.0665517	0	#NUM!
a4NQO	+	GO:0005737	cytoplasm	CC	4746				0.763882	0	#NUM!
a4NQO	+	GO:0005739	mitochondrion	CC	1214				0.208986	0	#NUM!
a4NQO	+	GO:0005740	mitochondrial envelope	CC	439				0.0765475	0	#NUM!
a4NQO	+	GO:0005773	vacuole	CC	523				0.0907513	0	#NUM!
a4NQO	+	GO:0005777	peroxisome	CC	87				0.0152098	0	#NUM!
a4NQO	+	GO:0005783	endoplasmic reticulum	CC	675				0.117575	0	#NUM!
a4NQO	+	GO:0005794	Golgi apparatus	CC	282				0.0492749	0	#NUM!
a4NQO	+	GO:0005815	microtubule organizing center	CC	87				0.0151992	0	#NUM!
a4NQO	+	GO:0005840	ribosome	CC	368				0.064145	0	#NUM!
a4NQO	+	GO:0005856	cytoskeleton	CC	251				0.0438275	0	#NUM!
a4NQO	+	GO:0005886	plasma membrane	CC	541				0.0937446	0	#NUM!
a4NQO	+	GO:0005933	cellular bud	CC	252				0.0440252	0	#NUM!
a4NQO	+	GO:0005938	cell cortex	CC	175				0.0305837	0	#NUM!
a4NQO	+	GO:0012505	endomembrane system	CC	1086				0.189034	0	#NUM!
a4NQO	+	GO:0016020	membrane	CC	2112				0.358879	0	#NUM!
a4NQO	+	GO:0030427	site of polarized growth	CC	275				0.0480265	0	#NUM!
a4NQO	+	GO:0031410	cytoplasmic vesicle	CC	282				0.0492921	0	#NUM!
a5-Fluorocytosine	+	GO:0000054	ribosomal subunit export from nucle...	BP	49				0	0	#NUM!
a5-Fluorocytosine	+	GO:0000278	mitotic cell cycle	BP	395				0	0	#NUM!
a5-Fluorocytosine	+	GO:0000747	conjugation with cellular fusion	BP	102				0	0	#NUM!
a5-Fluorocytosine	+	GO:0000902	cell morphogenesis	BP	44				0	0	#NUM!
a5-Fluorocytosine	+	GO:0000910	cytokinesis	BP	102				0	0	#NUM!
a5-Fluorocytosine	+	GO:0001403	invasive growth in response to gluc...	BP	61				0	0	#NUM!
a5-Fluorocytosine	+	GO:0002181	cytoplasmic translation	BP	199				0	0	#NUM!
a5-Fluorocytosine	+	GO:0005975	carbohydrate metabolic process	BP	318				0	0	#NUM!
a5-Fluorocytosine	+	GO:0006091	generation of precursor metabolites...	BP	207				0	0	#NUM!
a5-Fluorocytosine	+	GO:0006260	DNA replication	BP	158				0	0	#NUM!
a5-Fluorocytosine	+	GO:0006281	DNA repair	BP	304				0	0	#NUM!
a5-Fluorocytosine	+	GO:0006310	DNA recombination	BP	250				0	0	#NUM!
a5-Fluorocytosine	+	GO:0006325	chromatin organization	BP	345				0	0	#NUM!
a5-Fluorocytosine	+	GO:0006352	DNA-templated transcription, initia...	BP	78				0	0	#NUM!
a5-Fluorocytosine	+	GO:0006353	DNA-templated transcription, termin...	BP	42				0	0	#NUM!
a5-Fluorocytosine	+	GO:0006354	DNA-templated transcription, elonga...	BP	99				0	0	#NUM!
a5-Fluorocytosine	+	GO:0006360	transcription by RNA polymerase I	BP	66				0	0	#NUM!
a5-Fluorocytosine	+	GO:0006364	rRNA processing	BP	355				0	0	#NUM!
a5-Fluorocytosine	+	GO:0006366	transcription by RNA polymerase II	BP	523				0	0	#NUM!
a5-Fluorocytosine	+	GO:0006383	transcription by RNA polymerase III	BP	40				0	0	#NUM!
a5-Fluorocytosine	+	GO:0006397	mRNA processing	BP	212				0	0	#NUM!
a5-Fluorocytosine	+	GO:0006401	RNA catabolic process	BP	154				0	0	#NUM!
a5-Fluorocytosine	+	GO:0006413	translational initiation	BP	69				0	0	#NUM!
a5-Fluorocytosine	+	GO:0006414	translational elongation	BP	339				0	0	#NUM!
a5-Fluorocytosine	+	GO:0006417	regulation of translation	BP	133				0	0	#NUM!
a5-Fluorocytosine	+	GO:0006418	tRNA aminoacylation for protein tra...	BP	39				0	0	#NUM!
a5-Fluorocytosine	+	GO:0006457	protein folding	BP	111				0	0	#NUM!
a5-Fluorocytosine	+	GO:0006468	protein phosphorylation	BP	232				0	0	#NUM!
a5-Fluorocytosine	+	GO:0006470	protein dephosphorylation	BP	72				0	0	#NUM!
a5-Fluorocytosine	+	GO:0006486	protein glycosylation	BP	77				0	0	#NUM!
a5-Fluorocytosine	+	GO:0006497	protein lipidation	BP	48				0	0	#NUM!
a5-Fluorocytosine	+	GO:0006520	cellular amino acid metabolic proce...	BP	263				0	0	#NUM!
a5-Fluorocytosine	+	GO:0006605	protein targeting	BP	194				0	0	#NUM!
a5-Fluorocytosine	+	GO:0006629	lipid metabolic process	BP	345				0	0	#NUM!
a5-Fluorocytosine	+	GO:0006766	vitamin metabolic process	BP	61				0	0	#NUM!
a5-Fluorocytosine	+	GO:0006811	ion transport	BP	380				0	0	#NUM!
a5-Fluorocytosine	+	GO:0006865	amino acid transport	BP	57				0	0	#NUM!
a5-Fluorocytosine	+	GO:0006869	lipid transport	BP	72				0	0	#NUM!
a5-Fluorocytosine	+	GO:0006873	cellular ion homeostasis	BP	153				0	0	#NUM!
a5-Fluorocytosine	+	GO:0006887	exocytosis	BP	60				0	0	#NUM!
a5-Fluorocytosine	+	GO:0006897	endocytosis	BP	125				0	0	#NUM!
a5-Fluorocytosine	+	GO:0006970	response to osmotic stress	BP	91				0	0	#NUM!
a5-Fluorocytosine	+	GO:0006974	cellular response to DNA damage sti...	BP	354				0	0	#NUM!
a5-Fluorocytosine	+	GO:0006979	response to oxidative stress	BP	124				0	0	#NUM!
a5-Fluorocytosine	+	GO:0006997	nucleus organization	BP	72				0	0	#NUM!
a5-Fluorocytosine	+	GO:0007005	mitochondrion organization	BP	273				0	0	#NUM!
a5-Fluorocytosine	+	GO:0007010	cytoskeleton organization	BP	260				0	0	#NUM!
a5-Fluorocytosine	+	GO:0007031	peroxisome organization	BP	52				0	0	#NUM!
a5-Fluorocytosine	+	GO:0007033	vacuole organization	BP	100				0	0	#NUM!
a5-Fluorocytosine	+	GO:0007059	chromosome segregation	BP	222				0	0	#NUM!
a5-Fluorocytosine	+	GO:0007114	cell budding	BP	58				0	0	#NUM!
a5-Fluorocytosine	+	GO:0007124	pseudohyphal growth	BP	75				0	0	#NUM!
a5-Fluorocytosine	+	GO:0008033	tRNA processing	BP	128				0	0	#NUM!
a5-Fluorocytosine	+	GO:0008150	biological_process	BP	6470				0	0	#NUM!
a5-Fluorocytosine	+	GO:0008213	protein alkylation	BP	52				0	0	#NUM!
a5-Fluorocytosine	+	GO:0008380	RNA splicing	BP	158				0	0	#NUM!
a5-Fluorocytosine	+	GO:0008643	carbohydrate transport	BP	51				0	0	#NUM!
a5-Fluorocytosine	+	GO:0009311	oligosaccharide metabolic process	BP	56				0	0	#NUM!
a5-Fluorocytosine	+	GO:0009408	response to heat	BP	74				0	0	#NUM!
a5-Fluorocytosine	+	GO:0009451	RNA modification	BP	182				0	0	#NUM!
a5-Fluorocytosine	+	GO:0010324	membrane invagination	BP	0				0	0	#NUM!
a5-Fluorocytosine	+	GO:0015031	protein transport	BP	661				0	0	#NUM!
a5-Fluorocytosine	+	GO:0015931	nucleobase-containing compound tran...	BP	216				0	0	#NUM!
a5-Fluorocytosine	+	GO:0016050	vesicle organization	BP	117				0	0	#NUM!
a5-Fluorocytosine	+	GO:0016197	endosomal transport	BP	90				0	0	#NUM!
a5-Fluorocytosine	+	GO:0016570	histone modification	BP	137				0	0	#NUM!
a5-Fluorocytosine	+	GO:0018193	peptidyl-amino acid modification	BP	225				0	0	#NUM!
a5-Fluorocytosine	+	GO:0023052	signaling	BP	346				0	0	#NUM!
a5-Fluorocytosine	+	GO:0031399	regulation of protein modification ...	BP	164				0	0	#NUM!
a5-Fluorocytosine	+	GO:0032196	transposition	BP	114				0	0	#NUM!
a5-Fluorocytosine	+	GO:0032200	telomere organization	BP	84				0	0	#NUM!
a5-Fluorocytosine	+	GO:0032543	mitochondrial translation	BP	171				0	0	#NUM!
a5-Fluorocytosine	+	GO:0032787	monocarboxylic acid metabolic proce...	BP	195				0	0	#NUM!
a5-Fluorocytosine	+	GO:0033043	regulation of organelle organizatio...	BP	319				0	0	#NUM!
a5-Fluorocytosine	+	GO:0042221	response to chemical	BP	572				0	0	#NUM!
a5-Fluorocytosine	+	GO:0042255	ribosome assembly	BP	79				0	0	#NUM!
a5-Fluorocytosine	+	GO:0042273	ribosomal large subunit biogenesis	BP	121				0	0	#NUM!
a5-Fluorocytosine	+	GO:0042274	ribosomal small subunit biogenesis	BP	147				0	0	#NUM!
a5-Fluorocytosine	+	GO:0042594	response to starvation	BP	68				0	0	#NUM!
a5-Fluorocytosine	+	GO:0043144	snoRNA processing	BP	45				0	0	#NUM!
a5-Fluorocytosine	+	GO:0043543	protein acylation	BP	76				0	0	#NUM!
a5-Fluorocytosine	+	GO:0043934	sporulation	BP	178				0	0	#NUM!
a5-Fluorocytosine	+	GO:0045333	cellular respiration	BP	111				0	0	#NUM!
a5-Fluorocytosine	+	GO:0048193	Golgi vesicle transport	BP	199				0	0	#NUM!
a5-Fluorocytosine	+	GO:0048284	organelle fusion	BP	107				0	0	#NUM!
a5-Fluorocytosine	+	GO:0048285	organelle fission	BP	286				0	0	#NUM!
a5-Fluorocytosine	+	GO:0048308	organelle inheritance	BP	60				0	0	#NUM!
a5-Fluorocytosine	+	GO:0051049	regulation of transport	BP	103				0	0	#NUM!
a5-Fluorocytosine	+	GO:0051052	regulation of DNA metabolic process	BP	111				0	0	#NUM!
a5-Fluorocytosine	+	GO:0051169	nuclear transport	BP	174				0	0	#NUM!
a5-Fluorocytosine	+	GO:0051321	meiotic cell cycle	BP	327				0	0	#NUM!
a5-Fluorocytosine	+	GO:0051603	proteolysis involved in cellular pr...	BP	242				0	0	#NUM!
a5-Fluorocytosine	+	GO:0051604	protein maturation	BP	85				0	0	#NUM!
a5-Fluorocytosine	+	GO:0051726	regulation of cell cycle	BP	289				0	0	#NUM!
a5-Fluorocytosine	+	GO:0055085	transmembrane transport	BP	468				0	0	#NUM!
a5-Fluorocytosine	+	GO:0055086	nucleobase-containing small molecul...	BP	303				0	0	#NUM!
a5-Fluorocytosine	+	GO:0061025	membrane fusion	BP	64				0	0	#NUM!
a5-Fluorocytosine	+	GO:0070647	protein modification by small prote...	BP	197				0	0	#NUM!
a5-Fluorocytosine	+	GO:0070925	organelle assembly	BP	176				0	0	#NUM!
a5-Fluorocytosine	+	GO:0071554	cell wall organization or biogenesi...	BP	278				0	0	#NUM!
a5-Fluorocytosine	+	GO:0003674	molecular_function	MF	6457				0	0	#NUM!
a5-Fluorocytosine	+	GO:0003677	DNA binding	MF	623				0	0	#NUM!
a5-Fluorocytosine	+	GO:0003682	chromatin binding	MF	137				0	0	#NUM!
a5-Fluorocytosine	+	GO:0003700	DNA-binding transcription factor ac...	MF	191				0	0	#NUM!
a5-Fluorocytosine	+	GO:0003723	RNA binding	MF	1066				0	0	#NUM!
a5-Fluorocytosine	+	GO:0003729	mRNA binding	MF	188				0	0	#NUM!
a5-Fluorocytosine	+	GO:0003735	structural constituent of ribosome	MF	235				0	0	#NUM!
a5-Fluorocytosine	+	GO:0003924	GTPase activity	MF	81				0	0	#NUM!
a5-Fluorocytosine	+	GO:0004386	helicase activity	MF	114				0	0	#NUM!
a5-Fluorocytosine	+	GO:0004518	nuclease activity	MF	171				0	0	#NUM!
a5-Fluorocytosine	+	GO:0005085	guanyl-nucleotide exchange factor a...	MF	54				0	0	#NUM!
a5-Fluorocytosine	+	GO:0005198	structural molecule activity	MF	373				0	0	#NUM!
a5-Fluorocytosine	+	GO:0008092	cytoskeletal protein binding	MF	103				0	0	#NUM!
a5-Fluorocytosine	+	GO:0008134	transcription factor binding	MF	105				0	0	#NUM!
a5-Fluorocytosine	+	GO:0008135	translation factor activity, RNA bi...	MF	59				0	0	#NUM!
a5-Fluorocytosine	+	GO:0008168	methyltransferase activity	MF	99				0	0	#NUM!
a5-Fluorocytosine	+	GO:0008233	peptidase activity	MF	178				0	0	#NUM!
a5-Fluorocytosine	+	GO:0008289	lipid binding	MF	124				0	0	#NUM!
a5-Fluorocytosine	+	GO:0016301	kinase activity	MF	232				0	0	#NUM!
a5-Fluorocytosine	+	GO:0016491	oxidoreductase activity	MF	349				0	0	#NUM!
a5-Fluorocytosine	+	GO:0016740	transferase activity	MF	940				0	0	#NUM!
a5-Fluorocytosine	+	GO:0016757	transferase activity, transferring ...	MF	107				0	0	#NUM!
a5-Fluorocytosine	+	GO:0016779	nucleotidyltransferase activity	MF	132				0	0	#NUM!
a5-Fluorocytosine	+	GO:0016787	hydrolase activity	MF	1091				0	0	#NUM!
a5-Fluorocytosine	+	GO:0016791	phosphatase activity	MF	106				0	0	#NUM!
a5-Fluorocytosine	+	GO:0016798	hydrolase activity, acting on glyco...	MF	78				0	0	#NUM!
a5-Fluorocytosine	+	GO:0016829	lyase activity	MF	109				0	0	#NUM!
a5-Fluorocytosine	+	GO:0016853	isomerase activity	MF	74				0	0	#NUM!
a5-Fluorocytosine	+	GO:0016874	ligase activity	MF	114				0	0	#NUM!
a5-Fluorocytosine	+	GO:0019843	rRNA binding	MF	141				0	0	#NUM!
a5-Fluorocytosine	+	GO:0019899	enzyme binding	MF	205				0	0	#NUM!
a5-Fluorocytosine	+	GO:0022857	transmembrane transporter activity	MF	363				0	0	#NUM!
a5-Fluorocytosine	+	GO:0030234	enzyme regulator activity	MF	272				0	0	#NUM!
a5-Fluorocytosine	+	GO:0030533	triplet codon-amino acid adaptor ac...	MF	299				0	0	#NUM!
a5-Fluorocytosine	+	GO:0030555	RNA modification guide activity	MF	71				0	0	#NUM!
a5-Fluorocytosine	+	GO:0030674	protein binding, bridging	MF	64				0	0	#NUM!
a5-Fluorocytosine	+	GO:0032182	ubiquitin-like protein binding	MF	47				0	0	#NUM!
a5-Fluorocytosine	+	GO:0042393	histone binding	MF	49				0	0	#NUM!
a5-Fluorocytosine	+	GO:0043167	ion binding	MF	1586				0	0	#NUM!
a5-Fluorocytosine	+	GO:0051082	unfolded protein binding	MF	84				0	0	#NUM!
a5-Fluorocytosine	+	GO:0005575	cellular_component	CC	6476				0	0	#NUM!
a5-Fluorocytosine	+	GO:0005576	extracellular region	CC	128				0	0	#NUM!
a5-Fluorocytosine	+	GO:0005618	cell wall	CC	121				0	0	#NUM!
a5-Fluorocytosine	+	GO:0005634	nucleus	CC	2438				0	0	#NUM!
a5-Fluorocytosine	+	GO:0005694	chromosome	CC	499				0	0	#NUM!
a5-Fluorocytosine	+	GO:0005730	nucleolus	CC	386				0	0	#NUM!
a5-Fluorocytosine	+	GO:0005737	cytoplasm	CC	4746				0	0	#NUM!
a5-Fluorocytosine	+	GO:0005739	mitochondrion	CC	1214				0	0	#NUM!
a5-Fluorocytosine	+	GO:0005740	mitochondrial envelope	CC	439				0	0	#NUM!
a5-Fluorocytosine	+	GO:0005773	vacuole	CC	523				0	0	#NUM!
a5-Fluorocytosine	+	GO:0005777	peroxisome	CC	87				0	0	#NUM!
a5-Fluorocytosine	+	GO:0005783	endoplasmic reticulum	CC	675				0	0	#NUM!
a5-Fluorocytosine	+	GO:0005794	Golgi apparatus	CC	282				0	0	#NUM!
a5-Fluorocytosine	+	GO:0005815	microtubule organizing center	CC	87				0	0	#NUM!
a5-Fluorocytosine	+	GO:0005840	ribosome	CC	368				0	0	#NUM!
a5-Fluorocytosine	+	GO:0005856	cytoskeleton	CC	251				0	0	#NUM!
a5-Fluorocytosine	+	GO:0005886	plasma membrane	CC	541				0	0	#NUM!
a5-Fluorocytosine	+	GO:0005933	cellular bud	CC	252				0	0	#NUM!
a5-Fluorocytosine	+	GO:0005938	cell cortex	CC	175				0	0	#NUM!
a5-Fluorocytosine	+	GO:0012505	endomembrane system	CC	1086				0	0	#NUM!
a5-Fluorocytosine	+	GO:0016020	membrane	CC	2112				0	0	#NUM!
a5-Fluorocytosine	+	GO:0030427	site of polarized growth	CC	275				0	0	#NUM!
a5-Fluorocytosine	+	GO:0031410	cytoplasmic vesicle	CC	282				0	0	#NUM!
a5-Fluorouracil	+	GO:0000054	ribosomal subunit export from nucle...	BP	49				0.137063	0	#NUM!
a5-Fluorouracil	+	GO:0000278	mitotic cell cycle	BP	395	0.898998	1	1	1.10432	1	-0.143153
a5-Fluorouracil	+	GO:0000747	conjugation with cellular fusion	BP	102	3.69896	0.250327	1	0.285165	1	1.81013
a5-Fluorouracil	+	GO:0000902	cell morphogenesis	BP	44				0.123012	0	#NUM!
a5-Fluorouracil	+	GO:0000910	cytokinesis	BP	102				0.285215	0	#NUM!
a5-Fluorouracil	+	GO:0001403	invasive growth in response to gluc...	BP	61				0.17057	0	#NUM!
a5-Fluorouracil	+	GO:0002181	cytoplasmic translation	BP	199				0.555187	0	#NUM!
a5-Fluorouracil	+	GO:0005975	carbohydrate metabolic process	BP	318	1.14067	0.597621	1	0.883794	1	0.178219
a5-Fluorouracil	+	GO:0006091	generation of precursor metabolites...	BP	207				0.577507	0	#NUM!
a5-Fluorouracil	+	GO:0006260	DNA replication	BP	158	2.35529	0.361539	1	0.441881	1	1.17827
a5-Fluorouracil	+	GO:0006281	DNA repair	BP	304	4.14437	0.0496484	1	0.849607	3	1.82009
a5-Fluorouracil	+	GO:0006310	DNA recombination	BP	250	5.12637	0.0298438	1	0.695289	3	2.10928
a5-Fluorouracil	+	GO:0006325	chromatin organization	BP	345	1.03896	1	1	0.964866	1	0.0515991
a5-Fluorouracil	+	GO:0006352	DNA-templated transcription, initia...	BP	78	4.86868	0.19746	1	0.218182	1	2.1964
a5-Fluorouracil	+	GO:0006353	DNA-templated transcription, termin...	BP	42				0.117483	0	#NUM!
a5-Fluorouracil	+	GO:0006354	DNA-templated transcription, elonga...	BP	99				0.276923	0	#NUM!
a5-Fluorouracil	+	GO:0006360	transcription by RNA polymerase I	BP	66				0.184615	0	#NUM!
a5-Fluorouracil	+	GO:0006364	rRNA processing	BP	355				0.980155	0	#NUM!
a5-Fluorouracil	+	GO:0006366	transcription by RNA polymerase II	BP	523	2.30277	0.174514	1	1.4614	3	1.03761
a5-Fluorouracil	+	GO:0006383	transcription by RNA polymerase III	BP	40	9.66808	0.106339	1	0.111888	1	3.15987
a5-Fluorouracil	+	GO:0006397	mRNA processing	BP	212				0.59125	0	#NUM!
a5-Fluorouracil	+	GO:0006401	RNA catabolic process	BP	154	5.21736	0.0674686	1	0.430543	2	2.21577
a5-Fluorouracil	+	GO:0006413	translational initiation	BP	69				0.192771	0	#NUM!
a5-Fluorouracil	+	GO:0006414	translational elongation	BP	339				0.902196	0	#NUM!
a5-Fluorouracil	+	GO:0006417	regulation of translation	BP	133				0.371963	0	#NUM!
a5-Fluorouracil	+	GO:0006418	tRNA aminoacylation for protein tra...	BP	39				0.109091	0	#NUM!
a5-Fluorouracil	+	GO:0006457	protein folding	BP	111				0.310381	0	#NUM!
a5-Fluorouracil	+	GO:0006468	protein phosphorylation	BP	232	1.58078	0.484581	1	0.648384	1	0.625079
a5-Fluorouracil	+	GO:0006470	protein dephosphorylation	BP	72	5.28546	0.183677	1	0.201399	1	2.31187
a5-Fluorouracil	+	GO:0006486	protein glycosylation	BP	77	4.93438	0.195147	1	0.215347	1	2.21527
a5-Fluorouracil	+	GO:0006497	protein lipidation	BP	48				0.134266	0	#NUM!
a5-Fluorouracil	+	GO:0006520	cellular amino acid metabolic proce...	BP	263				0.735279	0	#NUM!
a5-Fluorouracil	+	GO:0006605	protein targeting	BP	194				0.542373	0	#NUM!
a5-Fluorouracil	+	GO:0006629	lipid metabolic process	BP	345	2.23355	0.250609	1	0.964529	2	1.0521
a5-Fluorouracil	+	GO:0006766	vitamin metabolic process	BP	61	6.27338	0.157651	1	0.170421	1	2.55283
a5-Fluorouracil	+	GO:0006811	ion transport	BP	380	3.2786	0.0844062	1	1.05721	3	1.5047
a5-Fluorouracil	+	GO:0006865	amino acid transport	BP	57				0.159246	0	#NUM!
a5-Fluorouracil	+	GO:0006869	lipid transport	BP	72	5.28828	0.183589	1	0.201293	1	2.31263
a5-Fluorouracil	+	GO:0006873	cellular ion homeostasis	BP	153				0.427822	0	#NUM!
a5-Fluorouracil	+	GO:0006887	exocytosis	BP	60				0.167803	0	#NUM!
a5-Fluorouracil	+	GO:0006897	endocytosis	BP	125				0.34965	0	#NUM!
a5-Fluorouracil	+	GO:0006970	response to osmotic stress	BP	91	4.15599	0.226579	1	0.254545	1	1.974
a5-Fluorouracil	+	GO:0006974	cellular response to DNA damage sti...	BP	354	3.52199	0.072037	1	0.989172	3	1.60067
a5-Fluorouracil	+	GO:0006979	response to oxidative stress	BP	124				0.346732	0	#NUM!
a5-Fluorouracil	+	GO:0006997	nucleus organization	BP	72	5.2864	0.183648	1	0.201363	1	2.31213
a5-Fluorouracil	+	GO:0007005	mitochondrion organization	BP	273				0.763369	0	#NUM!
a5-Fluorouracil	+	GO:0007010	cytoskeleton organization	BP	260				0.727146	0	#NUM!
a5-Fluorouracil	+	GO:0007031	peroxisome organization	BP	52				0.145455	0	#NUM!
a5-Fluorouracil	+	GO:0007033	vacuole organization	BP	100				0.279671	0	#NUM!
a5-Fluorouracil	+	GO:0007059	chromosome segregation	BP	222				0.62022	0	#NUM!
a5-Fluorouracil	+	GO:0007114	cell budding	BP	58				0.162238	0	#NUM!
a5-Fluorouracil	+	GO:0007124	pseudohyphal growth	BP	75				0.209644	0	#NUM!
a5-Fluorouracil	+	GO:0008033	tRNA processing	BP	128	2.92763	0.304039	1	0.357917	1	1.4823
a5-Fluorouracil	+	GO:0008150	biological_process	BP	6470	#NUM!	1	1	15.5319	16	0.0428392
a5-Fluorouracil	+	GO:0008213	protein alkylation	BP	52				0.145455	0	#NUM!
a5-Fluorouracil	+	GO:0008380	RNA splicing	BP	158				0.440648	0	#NUM!
a5-Fluorouracil	+	GO:0008643	carbohydrate transport	BP	51	7.55635	0.133253	1	0.142185	1	2.81416
a5-Fluorouracil	+	GO:0009311	oligosaccharide metabolic process	BP	56				0.156043	0	#NUM!
a5-Fluorouracil	+	GO:0009408	response to heat	BP	74				0.206993	0	#NUM!
a5-Fluorouracil	+	GO:0009451	RNA modification	BP	182	2.06039	0.400407	1	0.502762	1	0.992051
a5-Fluorouracil	+	GO:0010324	membrane invagination	BP	0				0	0	#NUM!
a5-Fluorouracil	+	GO:0015031	protein transport	BP	661				1.84766	0	#NUM!
a5-Fluorouracil	+	GO:0015931	nucleobase-containing compound tran...	BP	216	1.70212	0.460231	1	0.60409	1	0.727164
a5-Fluorouracil	+	GO:0016050	vesicle organization	BP	117				0.327158	0	#NUM!
a5-Fluorouracil	+	GO:0016197	endosomal transport	BP	90				0.251748	0	#NUM!
a5-Fluorouracil	+	GO:0016570	histone modification	BP	137				0.383217	0	#NUM!
a5-Fluorouracil	+	GO:0018193	peptidyl-amino acid modification	BP	225				0.629041	0	#NUM!
a5-Fluorouracil	+	GO:0023052	signaling	BP	346	1.03633	1	1	0.967156	1	0.0481797
a5-Fluorouracil	+	GO:0031399	regulation of protein modification ...	BP	164	2.26757	0.372327	1	0.458421	1	1.12526
a5-Fluorouracil	+	GO:0032196	transposition	BP	114				0.316227	0	#NUM!
a5-Fluorouracil	+	GO:0032200	telomere organization	BP	84				0.234842	0	#NUM!
a5-Fluorouracil	+	GO:0032543	mitochondrial translation	BP	171				0.474918	0	#NUM!
a5-Fluorouracil	+	GO:0032787	monocarboxylic acid metabolic proce...	BP	195	1.89563	0.425938	1	0.544788	1	0.876234
a5-Fluorouracil	+	GO:0033043	regulation of organelle organizatio...	BP	319	1.13037	0.600844	1	0.891373	1	0.165899
a5-Fluorouracil	+	GO:0042221	response to chemical	BP	572	1.28941	0.66996	1	1.59693	2	0.3247
a5-Fluorouracil	+	GO:0042255	ribosome assembly	BP	79				0.22094	0	#NUM!
a5-Fluorouracil	+	GO:0042273	ribosomal large subunit biogenesis	BP	121				0.338462	0	#NUM!
a5-Fluorouracil	+	GO:0042274	ribosomal small subunit biogenesis	BP	147				0.41083	0	#NUM!
a5-Fluorouracil	+	GO:0042594	response to starvation	BP	68	5.60467	0.174365	1	0.19021	1	2.39434
a5-Fluorouracil	+	GO:0043144	snoRNA processing	BP	45	8.56576	0.11884	1	0.125852	1	2.9902
a5-Fluorouracil	+	GO:0043543	protein acylation	BP	76				0.212587	0	#NUM!
a5-Fluorouracil	+	GO:0043934	sporulation	BP	178				0.495218	0	#NUM!
a5-Fluorouracil	+	GO:0045333	cellular respiration	BP	111				0.309894	0	#NUM!
a5-Fluorouracil	+	GO:0048193	Golgi vesicle transport	BP	199				0.556449	0	#NUM!
a5-Fluorouracil	+	GO:0048284	organelle fusion	BP	107				0.299144	0	#NUM!
a5-Fluorouracil	+	GO:0048285	organelle fission	BP	286				0.797768	0	#NUM!
a5-Fluorouracil	+	GO:0048308	organelle inheritance	BP	60				0.167832	0	#NUM!
a5-Fluorouracil	+	GO:0051049	regulation of transport	BP	103	3.66019	0.252576	1	0.288112	1	1.7953
a5-Fluorouracil	+	GO:0051052	regulation of DNA metabolic process	BP	111	7.32994	0.0374889	1	0.310381	2	2.68789
a5-Fluorouracil	+	GO:0051169	nuclear transport	BP	174				0.486713	0	#NUM!
a5-Fluorouracil	+	GO:0051321	meiotic cell cycle	BP	327	2.38381	0.229083	1	0.907546	2	1.13996
a5-Fluorouracil	+	GO:0051603	proteolysis involved in cellular pr...	BP	242				0.676923	0	#NUM!
a5-Fluorouracil	+	GO:0051604	protein maturation	BP	85				0.237762	0	#NUM!
a5-Fluorouracil	+	GO:0051726	regulation of cell cycle	BP	289	2.69965	0.191775	1	0.807263	2	1.30889
a5-Fluorouracil	+	GO:0055085	transmembrane transport	BP	468	2.62514	0.134854	1	1.2973	3	1.20945
a5-Fluorouracil	+	GO:0055086	nucleobase-containing small molecul...	BP	303				0.845631	0	#NUM!
a5-Fluorouracil	+	GO:0061025	membrane fusion	BP	64				0.178927	0	#NUM!
a5-Fluorouracil	+	GO:0070647	protein modification by small prote...	BP	197				0.550856	0	#NUM!
a5-Fluorouracil	+	GO:0070925	organelle assembly	BP	176				0.492222	0	#NUM!
a5-Fluorouracil	+	GO:0071554	cell wall organization or biogenesi...	BP	278	2.82163	0.17972	1	0.774238	2	1.36915
a5-Fluorouracil	+	GO:0003674	molecular_function	MF	6457	#NUM!	1	1	15.5007	16	0.0457408
a5-Fluorouracil	+	GO:0003677	DNA binding	MF	623	1.90198	0.406323	1	1.73447	3	0.790467
a5-Fluorouracil	+	GO:0003682	chromatin binding	MF	137				0.38315	0	#NUM!
a5-Fluorouracil	+	GO:0003700	DNA-binding transcription factor ac...	MF	191	4.17254	0.0977655	1	0.53352	2	1.90639
a5-Fluorouracil	+	GO:0003723	RNA binding	MF	1066	0.317785	0.335628	1	2.77018	1	-1.46998
a5-Fluorouracil	+	GO:0003729	mRNA binding	MF	188	1.96724	0.414468	1	0.52569	1	0.927715
a5-Fluorouracil	+	GO:0003735	structural constituent of ribosome	MF	235				0.655509	0	#NUM!
a5-Fluorouracil	+	GO:0003924	GTPase activity	MF	81				0.226573	0	#NUM!
a5-Fluorouracil	+	GO:0004386	helicase activity	MF	114	3.29959	0.27552	1	0.318658	1	1.64992
a5-Fluorouracil	+	GO:0004518	nuclease activity	MF	171	2.17958	0.383757	1	0.47624	1	1.07024
a5-Fluorouracil	+	GO:0005085	guanyl-nucleotide exchange factor a...	MF	54				0.151049	0	#NUM!
a5-Fluorouracil	+	GO:0005198	structural molecule activity	MF	373				1.03954	0	#NUM!
a5-Fluorouracil	+	GO:0008092	cytoskeletal protein binding	MF	103				0.288112	0	#NUM!
a5-Fluorouracil	+	GO:0008134	transcription factor binding	MF	105	3.58859	0.25679	1	0.293655	1	1.76781
a5-Fluorouracil	+	GO:0008135	translation factor activity, RNA bi...	MF	59				0.165035	0	#NUM!
a5-Fluorouracil	+	GO:0008168	methyltransferase activity	MF	99				0.276826	0	#NUM!
a5-Fluorouracil	+	GO:0008233	peptidase activity	MF	178				0.496686	0	#NUM!
a5-Fluorouracil	+	GO:0008289	lipid binding	MF	124				0.346793	0	#NUM!
a5-Fluorouracil	+	GO:0016301	kinase activity	MF	232	1.58049	0.484642	1	0.648498	1	0.624827
a5-Fluorouracil	+	GO:0016491	oxidoreductase activity	MF	349				0.973161	0	#NUM!
a5-Fluorouracil	+	GO:0016740	transferase activity	MF	940	3.08268	0.0344895	1	2.61565	6	1.19779
a5-Fluorouracil	+	GO:0016757	transferase activity, transferring ...	MF	107	3.51926	0.261058	1	0.299301	1	1.74033
a5-Fluorouracil	+	GO:0016779	nucleotidyltransferase activity	MF	132	9.99056	0.00535389	0.872684	0.368137	3	3.02665
a5-Fluorouracil	+	GO:0016787	hydrolase activity	MF	1091	1.95907	0.203775	1	3.0185	5	0.728095
a5-Fluorouracil	+	GO:0016791	phosphatase activity	MF	106	7.68519	0.0344727	1	0.296503	2	2.75388
a5-Fluorouracil	+	GO:0016798	hydrolase activity, acting on glyco...	MF	78				0.217422	0	#NUM!
a5-Fluorouracil	+	GO:0016829	lyase activity	MF	109	3.45598	0.265065	1	0.304629	1	1.71488
a5-Fluorouracil	+	GO:0016853	isomerase activity	MF	74				0.206921	0	#NUM!
a5-Fluorouracil	+	GO:0016874	ligase activity	MF	114				0.31877	0	#NUM!
a5-Fluorouracil	+	GO:0019843	rRNA binding	MF	141				0.389368	0	#NUM!
a5-Fluorouracil	+	GO:0019899	enzyme binding	MF	205	1.79713	0.442747	1	0.573427	1	0.802319
a5-Fluorouracil	+	GO:0022857	transmembrane transporter activity	MF	363	3.4564	0.0751168	1	1.00659	3	1.57549
a5-Fluorouracil	+	GO:0030234	enzyme regulator activity	MF	272	1.3367	0.541792	1	0.760706	1	0.394589
a5-Fluorouracil	+	GO:0030533	triplet codon-amino acid adaptor ac...	MF	299				0.794816	0	#NUM!
a5-Fluorouracil	+	GO:0030555	RNA modification guide activity	MF	71				0.196166	0	#NUM!
a5-Fluorouracil	+	GO:0030674	protein binding, bridging	MF	64				0.179021	0	#NUM!
a5-Fluorouracil	+	GO:0032182	ubiquitin-like protein binding	MF	47	8.19042	0.123822	1	0.131469	1	2.92721
a5-Fluorouracil	+	GO:0042393	histone binding	MF	49	7.84691	0.128758	1	0.137063	1	2.86709
a5-Fluorouracil	+	GO:0043167	ion binding	MF	1586	0.60778	0.58012	1	4.39945	3	-0.552359
a5-Fluorouracil	+	GO:0051082	unfolded protein binding	MF	84				0.234965	0	#NUM!
a5-Fluorouracil	+	GO:0005575	cellular_component	CC	6476	#NUM!	1	1	15.5463	16	0.0415019
a5-Fluorouracil	+	GO:0005576	extracellular region	CC	128				0.356857	0	#NUM!
a5-Fluorouracil	+	GO:0005618	cell wall	CC	121				0.337223	0	#NUM!
a5-Fluorouracil	+	GO:0005634	nucleus	CC	2438	1.82644	0.309254	1	6.61601	9	0.443963
a5-Fluorouracil	+	GO:0005694	chromosome	CC	499	1.50029	0.644374	1	1.39264	2	0.522179
a5-Fluorouracil	+	GO:0005730	nucleolus	CC	386	0.934901	1	1	1.06483	1	-0.0906199
a5-Fluorouracil	+	GO:0005737	cytoplasm	CC	4746	0.514181	0.234095	1	12.2221	10	-0.289494
a5-Fluorouracil	+	GO:0005739	mitochondrion	CC	1214	0.540016	0.54847	1	3.34378	2	-0.741479
a5-Fluorouracil	+	GO:0005740	mitochondrial envelope	CC	439				1.22476	0	#NUM!
a5-Fluorouracil	+	GO:0005773	vacuole	CC	523				1.45202	0	#NUM!
a5-Fluorouracil	+	GO:0005777	peroxisome	CC	87				0.243357	0	#NUM!
a5-Fluorouracil	+	GO:0005783	endoplasmic reticulum	CC	675	2.50995	0.109442	1	1.88121	4	1.08834
a5-Fluorouracil	+	GO:0005794	Golgi apparatus	CC	282	4.48734	0.041156	1	0.788398	3	1.92797
a5-Fluorouracil	+	GO:0005815	microtubule organizing center	CC	87				0.243187	0	#NUM!
a5-Fluorouracil	+	GO:0005840	ribosome	CC	368	0.972575	1	1	1.02632	1	-0.0374812
a5-Fluorouracil	+	GO:0005856	cytoskeleton	CC	251				0.70124	0	#NUM!
a5-Fluorouracil	+	GO:0005886	plasma membrane	CC	541	2.23734	0.184323	1	1.49991	3	1.00008
a5-Fluorouracil	+	GO:0005933	cellular bud	CC	252				0.704403	0	#NUM!
a5-Fluorouracil	+	GO:0005938	cell cortex	CC	175				0.489339	0	#NUM!
a5-Fluorouracil	+	GO:0012505	endomembrane system	CC	1086	1.43151	0.523143	1	3.02454	4	0.403283
a5-Fluorouracil	+	GO:0016020	membrane	CC	2112	1.39063	0.603187	1	5.74206	7	0.285788
a5-Fluorouracil	+	GO:0030427	site of polarized growth	CC	275				0.768425	0	#NUM!
a5-Fluorouracil	+	GO:0031410	cytoplasmic vesicle	CC	282				0.788673	0	#NUM!
a6-Azauracil	+	GO:0000054	ribosomal subunit export from nucle...	BP	49				0.137063	0	#NUM!
a6-Azauracil	+	GO:0000278	mitotic cell cycle	BP	395				1.10432	0	#NUM!
a6-Azauracil	+	GO:0000747	conjugation with cellular fusion	BP	102	3.69896	0.250327	1	0.285165	1	1.81013
a6-Azauracil	+	GO:0000902	cell morphogenesis	BP	44				0.123012	0	#NUM!
a6-Azauracil	+	GO:0000910	cytokinesis	BP	102				0.285215	0	#NUM!
a6-Azauracil	+	GO:0001403	invasive growth in response to gluc...	BP	61				0.17057	0	#NUM!
a6-Azauracil	+	GO:0002181	cytoplasmic translation	BP	199				0.555187	0	#NUM!
a6-Azauracil	+	GO:0005975	carbohydrate metabolic process	BP	318	2.45195	0.220169	1	0.883794	2	1.17822
a6-Azauracil	+	GO:0006091	generation of precursor metabolites...	BP	207				0.577507	0	#NUM!
a6-Azauracil	+	GO:0006260	DNA replication	BP	158				0.441881	0	#NUM!
a6-Azauracil	+	GO:0006281	DNA repair	BP	304				0.849607	0	#NUM!
a6-Azauracil	+	GO:0006310	DNA recombination	BP	250				0.695289	0	#NUM!
a6-Azauracil	+	GO:0006325	chromatin organization	BP	345	1.03896	1	1	0.964866	1	0.0515991
a6-Azauracil	+	GO:0006352	DNA-templated transcription, initia...	BP	78				0.218182	0	#NUM!
a6-Azauracil	+	GO:0006353	DNA-templated transcription, termin...	BP	42				0.117483	0	#NUM!
a6-Azauracil	+	GO:0006354	DNA-templated transcription, elonga...	BP	99				0.276923	0	#NUM!
a6-Azauracil	+	GO:0006360	transcription by RNA polymerase I	BP	66				0.184615	0	#NUM!
a6-Azauracil	+	GO:0006364	rRNA processing	BP	355				0.980155	0	#NUM!
a6-Azauracil	+	GO:0006366	transcription by RNA polymerase II	BP	523	0.662637	1	1	1.4614	1	-0.547355
a6-Azauracil	+	GO:0006383	transcription by RNA polymerase III	BP	40				0.111888	0	#NUM!
a6-Azauracil	+	GO:0006397	mRNA processing	BP	212	1.74069	0.452972	1	0.59125	1	0.75816
a6-Azauracil	+	GO:0006401	RNA catabolic process	BP	154	2.41941	0.354044	1	0.430543	1	1.21577
a6-Azauracil	+	GO:0006413	translational initiation	BP	69				0.192771	0	#NUM!
a6-Azauracil	+	GO:0006414	translational elongation	BP	339				0.902196	0	#NUM!
a6-Azauracil	+	GO:0006417	regulation of translation	BP	133				0.371963	0	#NUM!
a6-Azauracil	+	GO:0006418	tRNA aminoacylation for protein tra...	BP	39				0.109091	0	#NUM!
a6-Azauracil	+	GO:0006457	protein folding	BP	111				0.310381	0	#NUM!
a6-Azauracil	+	GO:0006468	protein phosphorylation	BP	232	1.58078	0.484581	1	0.648384	1	0.625079
a6-Azauracil	+	GO:0006470	protein dephosphorylation	BP	72				0.201399	0	#NUM!
a6-Azauracil	+	GO:0006486	protein glycosylation	BP	77	4.93438	0.195147	1	0.215347	1	2.21527
a6-Azauracil	+	GO:0006497	protein lipidation	BP	48				0.134266	0	#NUM!
a6-Azauracil	+	GO:0006520	cellular amino acid metabolic proce...	BP	263	1.38539	0.529388	1	0.735279	1	0.443637
a6-Azauracil	+	GO:0006605	protein targeting	BP	194				0.542373	0	#NUM!
a6-Azauracil	+	GO:0006629	lipid metabolic process	BP	345				0.964529	0	#NUM!
a6-Azauracil	+	GO:0006766	vitamin metabolic process	BP	61	6.27338	0.157651	1	0.170421	1	2.55283
a6-Azauracil	+	GO:0006811	ion transport	BP	380	0.942137	1	1	1.05721	1	-0.0802585
a6-Azauracil	+	GO:0006865	amino acid transport	BP	57	6.7258	0.148073	1	0.159246	1	2.65067
a6-Azauracil	+	GO:0006869	lipid transport	BP	72				0.201293	0	#NUM!
a6-Azauracil	+	GO:0006873	cellular ion homeostasis	BP	153				0.427822	0	#NUM!
a6-Azauracil	+	GO:0006887	exocytosis	BP	60				0.167803	0	#NUM!
a6-Azauracil	+	GO:0006897	endocytosis	BP	125				0.34965	0	#NUM!
a6-Azauracil	+	GO:0006970	response to osmotic stress	BP	91				0.254545	0	#NUM!
a6-Azauracil	+	GO:0006974	cellular response to DNA damage sti...	BP	354				0.989172	0	#NUM!
a6-Azauracil	+	GO:0006979	response to oxidative stress	BP	124	6.533	0.0458544	1	0.346732	2	2.52811
a6-Azauracil	+	GO:0006997	nucleus organization	BP	72	5.2864	0.183648	1	0.201363	1	2.31213
a6-Azauracil	+	GO:0007005	mitochondrion organization	BP	273				0.763369	0	#NUM!
a6-Azauracil	+	GO:0007010	cytoskeleton organization	BP	260				0.727146	0	#NUM!
a6-Azauracil	+	GO:0007031	peroxisome organization	BP	52				0.145455	0	#NUM!
a6-Azauracil	+	GO:0007033	vacuole organization	BP	100				0.279671	0	#NUM!
a6-Azauracil	+	GO:0007059	chromosome segregation	BP	222				0.62022	0	#NUM!
a6-Azauracil	+	GO:0007114	cell budding	BP	58				0.162238	0	#NUM!
a6-Azauracil	+	GO:0007124	pseudohyphal growth	BP	75				0.209644	0	#NUM!
a6-Azauracil	+	GO:0008033	tRNA processing	BP	128				0.357917	0	#NUM!
a6-Azauracil	+	GO:0008150	biological_process	BP	6470	0.450883	0.378516	1	15.5319	15	-0.0502702
a6-Azauracil	+	GO:0008213	protein alkylation	BP	52				0.145455	0	#NUM!
a6-Azauracil	+	GO:0008380	RNA splicing	BP	158	2.36208	0.360727	1	0.440648	1	1.1823
a6-Azauracil	+	GO:0008643	carbohydrate transport	BP	51				0.142185	0	#NUM!
a6-Azauracil	+	GO:0009311	oligosaccharide metabolic process	BP	56				0.156043	0	#NUM!
a6-Azauracil	+	GO:0009408	response to heat	BP	74				0.206993	0	#NUM!
a6-Azauracil	+	GO:0009451	RNA modification	BP	182				0.502762	0	#NUM!
a6-Azauracil	+	GO:0010324	membrane invagination	BP	0				0	0	#NUM!
a6-Azauracil	+	GO:0015031	protein transport	BP	661				1.84766	0	#NUM!
a6-Azauracil	+	GO:0015931	nucleobase-containing compound tran...	BP	216				0.60409	0	#NUM!
a6-Azauracil	+	GO:0016050	vesicle organization	BP	117				0.327158	0	#NUM!
a6-Azauracil	+	GO:0016197	endosomal transport	BP	90				0.251748	0	#NUM!
a6-Azauracil	+	GO:0016570	histone modification	BP	137				0.383217	0	#NUM!
a6-Azauracil	+	GO:0018193	peptidyl-amino acid modification	BP	225	1.63166	0.474077	1	0.629041	1	0.668775
a6-Azauracil	+	GO:0023052	signaling	BP	346	1.03633	1	1	0.967156	1	0.0481797
a6-Azauracil	+	GO:0031399	regulation of protein modification ...	BP	164				0.458421	0	#NUM!
a6-Azauracil	+	GO:0032196	transposition	BP	114				0.316227	0	#NUM!
a6-Azauracil	+	GO:0032200	telomere organization	BP	84				0.234842	0	#NUM!
a6-Azauracil	+	GO:0032543	mitochondrial translation	BP	171				0.474918	0	#NUM!
a6-Azauracil	+	GO:0032787	monocarboxylic acid metabolic proce...	BP	195	1.89563	0.425938	1	0.544788	1	0.876234
a6-Azauracil	+	GO:0033043	regulation of organelle organizatio...	BP	319	1.13037	0.600844	1	0.891373	1	0.165899
a6-Azauracil	+	GO:0042221	response to chemical	BP	572	1.28941	0.66996	1	1.59693	2	0.3247
a6-Azauracil	+	GO:0042255	ribosome assembly	BP	79				0.22094	0	#NUM!
a6-Azauracil	+	GO:0042273	ribosomal large subunit biogenesis	BP	121				0.338462	0	#NUM!
a6-Azauracil	+	GO:0042274	ribosomal small subunit biogenesis	BP	147				0.41083	0	#NUM!
a6-Azauracil	+	GO:0042594	response to starvation	BP	68				0.19021	0	#NUM!
a6-Azauracil	+	GO:0043144	snoRNA processing	BP	45				0.125852	0	#NUM!
a6-Azauracil	+	GO:0043543	protein acylation	BP	76				0.212587	0	#NUM!
a6-Azauracil	+	GO:0043934	sporulation	BP	178				0.495218	0	#NUM!
a6-Azauracil	+	GO:0045333	cellular respiration	BP	111				0.309894	0	#NUM!
a6-Azauracil	+	GO:0048193	Golgi vesicle transport	BP	199				0.556449	0	#NUM!
a6-Azauracil	+	GO:0048284	organelle fusion	BP	107				0.299144	0	#NUM!
a6-Azauracil	+	GO:0048285	organelle fission	BP	286	1.27128	0.559323	1	0.797768	1	0.325958
a6-Azauracil	+	GO:0048308	organelle inheritance	BP	60				0.167832	0	#NUM!
a6-Azauracil	+	GO:0051049	regulation of transport	BP	103				0.288112	0	#NUM!
a6-Azauracil	+	GO:0051052	regulation of DNA metabolic process	BP	111				0.310381	0	#NUM!
a6-Azauracil	+	GO:0051169	nuclear transport	BP	174				0.486713	0	#NUM!
a6-Azauracil	+	GO:0051321	meiotic cell cycle	BP	327	1.10897	0.607632	1	0.907546	1	0.139958
a6-Azauracil	+	GO:0051603	proteolysis involved in cellular pr...	BP	242				0.676923	0	#NUM!
a6-Azauracil	+	GO:0051604	protein maturation	BP	85				0.237762	0	#NUM!
a6-Azauracil	+	GO:0051726	regulation of cell cycle	BP	289	1.2555	0.563713	1	0.807263	1	0.30889
a6-Azauracil	+	GO:0055085	transmembrane transport	BP	468	0.755044	1	1	1.2973	1	-0.375509
a6-Azauracil	+	GO:0055086	nucleobase-containing small molecul...	BP	303	4.16508	0.0490719	1	0.845631	3	1.82686
a6-Azauracil	+	GO:0061025	membrane fusion	BP	64				0.178927	0	#NUM!
a6-Azauracil	+	GO:0070647	protein modification by small prote...	BP	197				0.550856	0	#NUM!
a6-Azauracil	+	GO:0070925	organelle assembly	BP	176				0.492222	0	#NUM!
a6-Azauracil	+	GO:0071554	cell wall organization or biogenesi...	BP	278	1.31208	0.548266	1	0.774238	1	0.36915
a6-Azauracil	+	GO:0003674	molecular_function	MF	6457	0.482074	0.39822	1	15.5007	15	-0.0473686
a6-Azauracil	+	GO:0003677	DNA binding	MF	623	1.17549	0.689648	1	1.73447	2	0.205505
a6-Azauracil	+	GO:0003682	chromatin binding	MF	137				0.38315	0	#NUM!
a6-Azauracil	+	GO:0003700	DNA-binding transcription factor ac...	MF	191	1.93725	0.419196	1	0.53352	1	0.906387
a6-Azauracil	+	GO:0003723	RNA binding	MF	1066	0.681699	1	1	2.77018	2	-0.46998
a6-Azauracil	+	GO:0003729	mRNA binding	MF	188				0.52569	0	#NUM!
a6-Azauracil	+	GO:0003735	structural constituent of ribosome	MF	235				0.655509	0	#NUM!
a6-Azauracil	+	GO:0003924	GTPase activity	MF	81				0.226573	0	#NUM!
a6-Azauracil	+	GO:0004386	helicase activity	MF	114	3.29959	0.27552	1	0.318658	1	1.64992
a6-Azauracil	+	GO:0004518	nuclease activity	MF	171	2.17958	0.383757	1	0.47624	1	1.07024
a6-Azauracil	+	GO:0005085	guanyl-nucleotide exchange factor a...	MF	54				0.151049	0	#NUM!
a6-Azauracil	+	GO:0005198	structural molecule activity	MF	373				1.03954	0	#NUM!
a6-Azauracil	+	GO:0008092	cytoskeletal protein binding	MF	103				0.288112	0	#NUM!
a6-Azauracil	+	GO:0008134	transcription factor binding	MF	105				0.293655	0	#NUM!
a6-Azauracil	+	GO:0008135	translation factor activity, RNA bi...	MF	59				0.165035	0	#NUM!
a6-Azauracil	+	GO:0008168	methyltransferase activity	MF	99				0.276826	0	#NUM!
a6-Azauracil	+	GO:0008233	peptidase activity	MF	178				0.496686	0	#NUM!
a6-Azauracil	+	GO:0008289	lipid binding	MF	124				0.346793	0	#NUM!
a6-Azauracil	+	GO:0016301	kinase activity	MF	232	1.58049	0.484642	1	0.648498	1	0.624827
a6-Azauracil	+	GO:0016491	oxidoreductase activity	MF	349				0.973161	0	#NUM!
a6-Azauracil	+	GO:0016740	transferase activity	MF	940	1.18137	0.736265	1	2.61565	3	0.197792
a6-Azauracil	+	GO:0016757	transferase activity, transferring ...	MF	107	3.51926	0.261058	1	0.299301	1	1.74033
a6-Azauracil	+	GO:0016779	nucleotidyltransferase activity	MF	132				0.368137	0	#NUM!
a6-Azauracil	+	GO:0016787	hydrolase activity	MF	1091	0.992436	1	1	3.0185	3	-0.0088705
a6-Azauracil	+	GO:0016791	phosphatase activity	MF	106				0.296503	0	#NUM!
a6-Azauracil	+	GO:0016798	hydrolase activity, acting on glyco...	MF	78	4.88597	0.19684	1	0.217422	1	2.20143
a6-Azauracil	+	GO:0016829	lyase activity	MF	109	7.47309	0.0362266	1	0.304629	2	2.71488
a6-Azauracil	+	GO:0016853	isomerase activity	MF	74	5.13999	0.188236	1	0.206921	1	2.27285
a6-Azauracil	+	GO:0016874	ligase activity	MF	114	3.29841	0.275603	1	0.31877	1	1.64941
a6-Azauracil	+	GO:0019843	rRNA binding	MF	141				0.389368	0	#NUM!
a6-Azauracil	+	GO:0019899	enzyme binding	MF	205				0.573427	0	#NUM!
a6-Azauracil	+	GO:0022857	transmembrane transporter activity	MF	363	0.993003	1	1	1.00659	1	-0.00947013
a6-Azauracil	+	GO:0030234	enzyme regulator activity	MF	272				0.760706	0	#NUM!
a6-Azauracil	+	GO:0030533	triplet codon-amino acid adaptor ac...	MF	299				0.794816	0	#NUM!
a6-Azauracil	+	GO:0030555	RNA modification guide activity	MF	71				0.196166	0	#NUM!
a6-Azauracil	+	GO:0030674	protein binding, bridging	MF	64	5.96438	0.164953	1	0.179021	1	2.4818
a6-Azauracil	+	GO:0032182	ubiquitin-like protein binding	MF	47				0.131469	0	#NUM!
a6-Azauracil	+	GO:0042393	histone binding	MF	49	7.84691	0.128758	1	0.137063	1	2.86709
a6-Azauracil	+	GO:0043167	ion binding	MF	1586	1.19911	0.7802	1	4.39945	5	0.184606
a6-Azauracil	+	GO:0051082	unfolded protein binding	MF	84				0.234965	0	#NUM!
a6-Azauracil	+	GO:0005575	cellular_component	CC	6476	0.436559	0.369219	1	15.5463	15	-0.0516075
a6-Azauracil	+	GO:0005576	extracellular region	CC	128	2.93655	0.303282	1	0.356857	1	1.48658
a6-Azauracil	+	GO:0005618	cell wall	CC	121	3.11274	0.289139	1	0.337223	1	1.56822
a6-Azauracil	+	GO:0005634	nucleus	CC	2438	0.850699	0.805578	1	6.61601	6	-0.140999
a6-Azauracil	+	GO:0005694	chromosome	CC	499	1.50029	0.644374	1	1.39264	2	0.522179
a6-Azauracil	+	GO:0005730	nucleolus	CC	386	0.934901	1	1	1.06483	1	-0.0906199
a6-Azauracil	+	GO:0005737	cytoplasm	CC	4746	0.679329	0.553924	1	12.2221	11	-0.15199
a6-Azauracil	+	GO:0005739	mitochondrion	CC	1214	0.540016	0.54847	1	3.34378	2	-0.741479
a6-Azauracil	+	GO:0005740	mitochondrial envelope	CC	439				1.22476	0	#NUM!
a6-Azauracil	+	GO:0005773	vacuole	CC	523				1.45202	0	#NUM!
a6-Azauracil	+	GO:0005777	peroxisome	CC	87				0.243357	0	#NUM!
a6-Azauracil	+	GO:0005783	endoplasmic reticulum	CC	675	1.73502	0.423452	1	1.88121	3	0.673305
a6-Azauracil	+	GO:0005794	Golgi apparatus	CC	282				0.788398	0	#NUM!
a6-Azauracil	+	GO:0005815	microtubule organizing center	CC	87				0.243187	0	#NUM!
a6-Azauracil	+	GO:0005840	ribosome	CC	368	0.972575	1	1	1.02632	1	-0.0374812
a6-Azauracil	+	GO:0005856	cytoskeleton	CC	251				0.70124	0	#NUM!
a6-Azauracil	+	GO:0005886	plasma membrane	CC	541	0.643879	1	1	1.49991	1	-0.584879
a6-Azauracil	+	GO:0005933	cellular bud	CC	252				0.704403	0	#NUM!
a6-Azauracil	+	GO:0005938	cell cortex	CC	175				0.489339	0	#NUM!
a6-Azauracil	+	GO:0012505	endomembrane system	CC	1086	0.989986	1	1	3.02454	3	-0.0117547
a6-Azauracil	+	GO:0016020	membrane	CC	2112	0.594767	0.442525	1	5.74206	4	-0.521567
a6-Azauracil	+	GO:0030427	site of polarized growth	CC	275				0.768425	0	#NUM!
a6-Azauracil	+	GO:0031410	cytoplasmic vesicle	CC	282				0.788673	0	#NUM!
Cadmium_Chloride	+	GO:0000054	ribosomal subunit export from nucle...	BP	49				0	0	#NUM!
Cadmium_Chloride	+	GO:0000278	mitotic cell cycle	BP	395				0	0	#NUM!
Cadmium_Chloride	+	GO:0000747	conjugation with cellular fusion	BP	102				0	0	#NUM!
Cadmium_Chloride	+	GO:0000902	cell morphogenesis	BP	44				0	0	#NUM!
Cadmium_Chloride	+	GO:0000910	cytokinesis	BP	102				0	0	#NUM!
Cadmium_Chloride	+	GO:0001403	invasive growth in response to gluc...	BP	61				0	0	#NUM!
Cadmium_Chloride	+	GO:0002181	cytoplasmic translation	BP	199				0	0	#NUM!
Cadmium_Chloride	+	GO:0005975	carbohydrate metabolic process	BP	318				0	0	#NUM!
Cadmium_Chloride	+	GO:0006091	generation of precursor metabolites...	BP	207				0	0	#NUM!
Cadmium_Chloride	+	GO:0006260	DNA replication	BP	158				0	0	#NUM!
Cadmium_Chloride	+	GO:0006281	DNA repair	BP	304				0	0	#NUM!
Cadmium_Chloride	+	GO:0006310	DNA recombination	BP	250				0	0	#NUM!
Cadmium_Chloride	+	GO:0006325	chromatin organization	BP	345				0	0	#NUM!
Cadmium_Chloride	+	GO:0006352	DNA-templated transcription, initia...	BP	78				0	0	#NUM!
Cadmium_Chloride	+	GO:0006353	DNA-templated transcription, termin...	BP	42				0	0	#NUM!
Cadmium_Chloride	+	GO:0006354	DNA-templated transcription, elonga...	BP	99				0	0	#NUM!
Cadmium_Chloride	+	GO:0006360	transcription by RNA polymerase I	BP	66				0	0	#NUM!
Cadmium_Chloride	+	GO:0006364	rRNA processing	BP	355				0	0	#NUM!
Cadmium_Chloride	+	GO:0006366	transcription by RNA polymerase II	BP	523				0	0	#NUM!
Cadmium_Chloride	+	GO:0006383	transcription by RNA polymerase III	BP	40				0	0	#NUM!
Cadmium_Chloride	+	GO:0006397	mRNA processing	BP	212				0	0	#NUM!
Cadmium_Chloride	+	GO:0006401	RNA catabolic process	BP	154				0	0	#NUM!
Cadmium_Chloride	+	GO:0006413	translational initiation	BP	69				0	0	#NUM!
Cadmium_Chloride	+	GO:0006414	translational elongation	BP	339				0	0	#NUM!
Cadmium_Chloride	+	GO:0006417	regulation of translation	BP	133				0	0	#NUM!
Cadmium_Chloride	+	GO:0006418	tRNA aminoacylation for protein tra...	BP	39				0	0	#NUM!
Cadmium_Chloride	+	GO:0006457	protein folding	BP	111				0	0	#NUM!
Cadmium_Chloride	+	GO:0006468	protein phosphorylation	BP	232				0	0	#NUM!
Cadmium_Chloride	+	GO:0006470	protein dephosphorylation	BP	72				0	0	#NUM!
Cadmium_Chloride	+	GO:0006486	protein glycosylation	BP	77				0	0	#NUM!
Cadmium_Chloride	+	GO:0006497	protein lipidation	BP	48				0	0	#NUM!
Cadmium_Chloride	+	GO:0006520	cellular amino acid metabolic proce...	BP	263				0	0	#NUM!
Cadmium_Chloride	+	GO:0006605	protein targeting	BP	194				0	0	#NUM!
Cadmium_Chloride	+	GO:0006629	lipid metabolic process	BP	345				0	0	#NUM!
Cadmium_Chloride	+	GO:0006766	vitamin metabolic process	BP	61				0	0	#NUM!
Cadmium_Chloride	+	GO:0006811	ion transport	BP	380				0	0	#NUM!
Cadmium_Chloride	+	GO:0006865	amino acid transport	BP	57				0	0	#NUM!
Cadmium_Chloride	+	GO:0006869	lipid transport	BP	72				0	0	#NUM!
Cadmium_Chloride	+	GO:0006873	cellular ion homeostasis	BP	153				0	0	#NUM!
Cadmium_Chloride	+	GO:0006887	exocytosis	BP	60				0	0	#NUM!
Cadmium_Chloride	+	GO:0006897	endocytosis	BP	125				0	0	#NUM!
Cadmium_Chloride	+	GO:0006970	response to osmotic stress	BP	91				0	0	#NUM!
Cadmium_Chloride	+	GO:0006974	cellular response to DNA damage sti...	BP	354				0	0	#NUM!
Cadmium_Chloride	+	GO:0006979	response to oxidative stress	BP	124				0	0	#NUM!
Cadmium_Chloride	+	GO:0006997	nucleus organization	BP	72				0	0	#NUM!
Cadmium_Chloride	+	GO:0007005	mitochondrion organization	BP	273				0	0	#NUM!
Cadmium_Chloride	+	GO:0007010	cytoskeleton organization	BP	260				0	0	#NUM!
Cadmium_Chloride	+	GO:0007031	peroxisome organization	BP	52				0	0	#NUM!
Cadmium_Chloride	+	GO:0007033	vacuole organization	BP	100				0	0	#NUM!
Cadmium_Chloride	+	GO:0007059	chromosome segregation	BP	222				0	0	#NUM!
Cadmium_Chloride	+	GO:0007114	cell budding	BP	58				0	0	#NUM!
Cadmium_Chloride	+	GO:0007124	pseudohyphal growth	BP	75				0	0	#NUM!
Cadmium_Chloride	+	GO:0008033	tRNA processing	BP	128				0	0	#NUM!
Cadmium_Chloride	+	GO:0008150	biological_process	BP	6470				0	0	#NUM!
Cadmium_Chloride	+	GO:0008213	protein alkylation	BP	52				0	0	#NUM!
Cadmium_Chloride	+	GO:0008380	RNA splicing	BP	158				0	0	#NUM!
Cadmium_Chloride	+	GO:0008643	carbohydrate transport	BP	51				0	0	#NUM!
Cadmium_Chloride	+	GO:0009311	oligosaccharide metabolic process	BP	56				0	0	#NUM!
Cadmium_Chloride	+	GO:0009408	response to heat	BP	74				0	0	#NUM!
Cadmium_Chloride	+	GO:0009451	RNA modification	BP	182				0	0	#NUM!
Cadmium_Chloride	+	GO:0010324	membrane invagination	BP	0				0	0	#NUM!
Cadmium_Chloride	+	GO:0015031	protein transport	BP	661				0	0	#NUM!
Cadmium_Chloride	+	GO:0015931	nucleobase-containing compound tran...	BP	216				0	0	#NUM!
Cadmium_Chloride	+	GO:0016050	vesicle organization	BP	117				0	0	#NUM!
Cadmium_Chloride	+	GO:0016197	endosomal transport	BP	90				0	0	#NUM!
Cadmium_Chloride	+	GO:0016570	histone modification	BP	137				0	0	#NUM!
Cadmium_Chloride	+	GO:0018193	peptidyl-amino acid modification	BP	225				0	0	#NUM!
Cadmium_Chloride	+	GO:0023052	signaling	BP	346				0	0	#NUM!
Cadmium_Chloride	+	GO:0031399	regulation of protein modification ...	BP	164				0	0	#NUM!
Cadmium_Chloride	+	GO:0032196	transposition	BP	114				0	0	#NUM!
Cadmium_Chloride	+	GO:0032200	telomere organization	BP	84				0	0	#NUM!
Cadmium_Chloride	+	GO:0032543	mitochondrial translation	BP	171				0	0	#NUM!
Cadmium_Chloride	+	GO:0032787	monocarboxylic acid metabolic proce...	BP	195				0	0	#NUM!
Cadmium_Chloride	+	GO:0033043	regulation of organelle organizatio...	BP	319				0	0	#NUM!
Cadmium_Chloride	+	GO:0042221	response to chemical	BP	572				0	0	#NUM!
Cadmium_Chloride	+	GO:0042255	ribosome assembly	BP	79				0	0	#NUM!
Cadmium_Chloride	+	GO:0042273	ribosomal large subunit biogenesis	BP	121				0	0	#NUM!
Cadmium_Chloride	+	GO:0042274	ribosomal small subunit biogenesis	BP	147				0	0	#NUM!
Cadmium_Chloride	+	GO:0042594	response to starvation	BP	68				0	0	#NUM!
Cadmium_Chloride	+	GO:0043144	snoRNA processing	BP	45				0	0	#NUM!
Cadmium_Chloride	+	GO:0043543	protein acylation	BP	76				0	0	#NUM!
Cadmium_Chloride	+	GO:0043934	sporulation	BP	178				0	0	#NUM!
Cadmium_Chloride	+	GO:0045333	cellular respiration	BP	111				0	0	#NUM!
Cadmium_Chloride	+	GO:0048193	Golgi vesicle transport	BP	199				0	0	#NUM!
Cadmium_Chloride	+	GO:0048284	organelle fusion	BP	107				0	0	#NUM!
Cadmium_Chloride	+	GO:0048285	organelle fission	BP	286				0	0	#NUM!
Cadmium_Chloride	+	GO:0048308	organelle inheritance	BP	60				0	0	#NUM!
Cadmium_Chloride	+	GO:0051049	regulation of transport	BP	103				0	0	#NUM!
Cadmium_Chloride	+	GO:0051052	regulation of DNA metabolic process	BP	111				0	0	#NUM!
Cadmium_Chloride	+	GO:0051169	nuclear transport	BP	174				0	0	#NUM!
Cadmium_Chloride	+	GO:0051321	meiotic cell cycle	BP	327				0	0	#NUM!
Cadmium_Chloride	+	GO:0051603	proteolysis involved in cellular pr...	BP	242				0	0	#NUM!
Cadmium_Chloride	+	GO:0051604	protein maturation	BP	85				0	0	#NUM!
Cadmium_Chloride	+	GO:0051726	regulation of cell cycle	BP	289				0	0	#NUM!
Cadmium_Chloride	+	GO:0055085	transmembrane transport	BP	468				0	0	#NUM!
Cadmium_Chloride	+	GO:0055086	nucleobase-containing small molecul...	BP	303				0	0	#NUM!
Cadmium_Chloride	+	GO:0061025	membrane fusion	BP	64				0	0	#NUM!
Cadmium_Chloride	+	GO:0070647	protein modification by small prote...	BP	197				0	0	#NUM!
Cadmium_Chloride	+	GO:0070925	organelle assembly	BP	176				0	0	#NUM!
Cadmium_Chloride	+	GO:0071554	cell wall organization or biogenesi...	BP	278				0	0	#NUM!
Cadmium_Chloride	+	GO:0003674	molecular_function	MF	6457				0	0	#NUM!
Cadmium_Chloride	+	GO:0003677	DNA binding	MF	623				0	0	#NUM!
Cadmium_Chloride	+	GO:0003682	chromatin binding	MF	137				0	0	#NUM!
Cadmium_Chloride	+	GO:0003700	DNA-binding transcription factor ac...	MF	191				0	0	#NUM!
Cadmium_Chloride	+	GO:0003723	RNA binding	MF	1066				0	0	#NUM!
Cadmium_Chloride	+	GO:0003729	mRNA binding	MF	188				0	0	#NUM!
Cadmium_Chloride	+	GO:0003735	structural constituent of ribosome	MF	235				0	0	#NUM!
Cadmium_Chloride	+	GO:0003924	GTPase activity	MF	81				0	0	#NUM!
Cadmium_Chloride	+	GO:0004386	helicase activity	MF	114				0	0	#NUM!
Cadmium_Chloride	+	GO:0004518	nuclease activity	MF	171				0	0	#NUM!
Cadmium_Chloride	+	GO:0005085	guanyl-nucleotide exchange factor a...	MF	54				0	0	#NUM!
Cadmium_Chloride	+	GO:0005198	structural molecule activity	MF	373				0	0	#NUM!
Cadmium_Chloride	+	GO:0008092	cytoskeletal protein binding	MF	103				0	0	#NUM!
Cadmium_Chloride	+	GO:0008134	transcription factor binding	MF	105				0	0	#NUM!
Cadmium_Chloride	+	GO:0008135	translation factor activity, RNA bi...	MF	59				0	0	#NUM!
Cadmium_Chloride	+	GO:0008168	methyltransferase activity	MF	99				0	0	#NUM!
Cadmium_Chloride	+	GO:0008233	peptidase activity	MF	178				0	0	#NUM!
Cadmium_Chloride	+	GO:0008289	lipid binding	MF	124				0	0	#NUM!
Cadmium_Chloride	+	GO:0016301	kinase activity	MF	232				0	0	#NUM!
Cadmium_Chloride	+	GO:0016491	oxidoreductase activity	MF	349				0	0	#NUM!
Cadmium_Chloride	+	GO:0016740	transferase activity	MF	940				0	0	#NUM!
Cadmium_Chloride	+	GO:0016757	transferase activity, transferring ...	MF	107				0	0	#NUM!
Cadmium_Chloride	+	GO:0016779	nucleotidyltransferase activity	MF	132				0	0	#NUM!
Cadmium_Chloride	+	GO:0016787	hydrolase activity	MF	1091				0	0	#NUM!
Cadmium_Chloride	+	GO:0016791	phosphatase activity	MF	106				0	0	#NUM!
Cadmium_Chloride	+	GO:0016798	hydrolase activity, acting on glyco...	MF	78				0	0	#NUM!
Cadmium_Chloride	+	GO:0016829	lyase activity	MF	109				0	0	#NUM!
Cadmium_Chloride	+	GO:0016853	isomerase activity	MF	74				0	0	#NUM!
Cadmium_Chloride	+	GO:0016874	ligase activity	MF	114				0	0	#NUM!
Cadmium_Chloride	+	GO:0019843	rRNA binding	MF	141				0	0	#NUM!
Cadmium_Chloride	+	GO:0019899	enzyme binding	MF	205				0	0	#NUM!
Cadmium_Chloride	+	GO:0022857	transmembrane transporter activity	MF	363				0	0	#NUM!
Cadmium_Chloride	+	GO:0030234	enzyme regulator activity	MF	272				0	0	#NUM!
Cadmium_Chloride	+	GO:0030533	triplet codon-amino acid adaptor ac...	MF	299				0	0	#NUM!
Cadmium_Chloride	+	GO:0030555	RNA modification guide activity	MF	71				0	0	#NUM!
Cadmium_Chloride	+	GO:0030674	protein binding, bridging	MF	64				0	0	#NUM!
Cadmium_Chloride	+	GO:0032182	ubiquitin-like protein binding	MF	47				0	0	#NUM!
Cadmium_Chloride	+	GO:0042393	histone binding	MF	49				0	0	#NUM!
Cadmium_Chloride	+	GO:0043167	ion binding	MF	1586				0	0	#NUM!
Cadmium_Chloride	+	GO:0051082	unfolded protein binding	MF	84				0	0	#NUM!
Cadmium_Chloride	+	GO:0005575	cellular_component	CC	6476				0	0	#NUM!
Cadmium_Chloride	+	GO:0005576	extracellular region	CC	128				0	0	#NUM!
Cadmium_Chloride	+	GO:0005618	cell wall	CC	121				0	0	#NUM!
Cadmium_Chloride	+	GO:0005634	nucleus	CC	2438				0	0	#NUM!
Cadmium_Chloride	+	GO:0005694	chromosome	CC	499				0	0	#NUM!
Cadmium_Chloride	+	GO:0005730	nucleolus	CC	386				0	0	#NUM!
Cadmium_Chloride	+	GO:0005737	cytoplasm	CC	4746				0	0	#NUM!
Cadmium_Chloride	+	GO:0005739	mitochondrion	CC	1214				0	0	#NUM!
Cadmium_Chloride	+	GO:0005740	mitochondrial envelope	CC	439				0	0	#NUM!
Cadmium_Chloride	+	GO:0005773	vacuole	CC	523				0	0	#NUM!
Cadmium_Chloride	+	GO:0005777	peroxisome	CC	87				0	0	#NUM!
Cadmium_Chloride	+	GO:0005783	endoplasmic reticulum	CC	675				0	0	#NUM!
Cadmium_Chloride	+	GO:0005794	Golgi apparatus	CC	282				0	0	#NUM!
Cadmium_Chloride	+	GO:0005815	microtubule organizing center	CC	87				0	0	#NUM!
Cadmium_Chloride	+	GO:0005840	ribosome	CC	368				0	0	#NUM!
Cadmium_Chloride	+	GO:0005856	cytoskeleton	CC	251				0	0	#NUM!
Cadmium_Chloride	+	GO:0005886	plasma membrane	CC	541				0	0	#NUM!
Cadmium_Chloride	+	GO:0005933	cellular bud	CC	252				0	0	#NUM!
Cadmium_Chloride	+	GO:0005938	cell cortex	CC	175				0	0	#NUM!
Cadmium_Chloride	+	GO:0012505	endomembrane system	CC	1086				0	0	#NUM!
Cadmium_Chloride	+	GO:0016020	membrane	CC	2112				0	0	#NUM!
Cadmium_Chloride	+	GO:0030427	site of polarized growth	CC	275				0	0	#NUM!
Cadmium_Chloride	+	GO:0031410	cytoplasmic vesicle	CC	282				0	0	#NUM!
Caffeine	+	GO:0000054	ribosomal subunit export from nucle...	BP	49				0.0171329	0	#NUM!
Caffeine	+	GO:0000278	mitotic cell cycle	BP	395				0.138039	0	#NUM!
Caffeine	+	GO:0000747	conjugation with cellular fusion	BP	102				0.0356456	0	#NUM!
Caffeine	+	GO:0000902	cell morphogenesis	BP	44				0.0153766	0	#NUM!
Caffeine	+	GO:0000910	cytokinesis	BP	102				0.0356519	0	#NUM!
Caffeine	+	GO:0001403	invasive growth in response to gluc...	BP	61				0.0213212	0	#NUM!
Caffeine	+	GO:0002181	cytoplasmic translation	BP	199				0.0693984	0	#NUM!
Caffeine	+	GO:0005975	carbohydrate metabolic process	BP	318	17.1281	0.107432	1	0.110474	1	3.17822
Caffeine	+	GO:0006091	generation of precursor metabolites...	BP	207				0.0721883	0	#NUM!
Caffeine	+	GO:0006260	DNA replication	BP	158				0.0552351	0	#NUM!
Caffeine	+	GO:0006281	DNA repair	BP	304				0.106201	0	#NUM!
Caffeine	+	GO:0006310	DNA recombination	BP	250				0.0869112	0	#NUM!
Caffeine	+	GO:0006325	chromatin organization	BP	345				0.120608	0	#NUM!
Caffeine	+	GO:0006352	DNA-templated transcription, initia...	BP	78				0.0272727	0	#NUM!
Caffeine	+	GO:0006353	DNA-templated transcription, termin...	BP	42				0.0146853	0	#NUM!
Caffeine	+	GO:0006354	DNA-templated transcription, elonga...	BP	99				0.0346154	0	#NUM!
Caffeine	+	GO:0006360	transcription by RNA polymerase I	BP	66				0.0230769	0	#NUM!
Caffeine	+	GO:0006364	rRNA processing	BP	355				0.122519	0	#NUM!
Caffeine	+	GO:0006366	transcription by RNA polymerase II	BP	523				0.182676	0	#NUM!
Caffeine	+	GO:0006383	transcription by RNA polymerase III	BP	40				0.013986	0	#NUM!
Caffeine	+	GO:0006397	mRNA processing	BP	212				0.0739062	0	#NUM!
Caffeine	+	GO:0006401	RNA catabolic process	BP	154				0.0538179	0	#NUM!
Caffeine	+	GO:0006413	translational initiation	BP	69				0.0240964	0	#NUM!
Caffeine	+	GO:0006414	translational elongation	BP	339				0.112774	0	#NUM!
Caffeine	+	GO:0006417	regulation of translation	BP	133				0.0464954	0	#NUM!
Caffeine	+	GO:0006418	tRNA aminoacylation for protein tra...	BP	39				0.0136364	0	#NUM!
Caffeine	+	GO:0006457	protein folding	BP	111				0.0387976	0	#NUM!
Caffeine	+	GO:0006468	protein phosphorylation	BP	232				0.081048	0	#NUM!
Caffeine	+	GO:0006470	protein dephosphorylation	BP	72				0.0251748	0	#NUM!
Caffeine	+	GO:0006486	protein glycosylation	BP	77				0.0269184	0	#NUM!
Caffeine	+	GO:0006497	protein lipidation	BP	48				0.0167832	0	#NUM!
Caffeine	+	GO:0006520	cellular amino acid metabolic proce...	BP	263				0.0919098	0	#NUM!
Caffeine	+	GO:0006605	protein targeting	BP	194				0.0677966	0	#NUM!
Caffeine	+	GO:0006629	lipid metabolic process	BP	345				0.120566	0	#NUM!
Caffeine	+	GO:0006766	vitamin metabolic process	BP	61				0.0213026	0	#NUM!
Caffeine	+	GO:0006811	ion transport	BP	380	14.1549	0.127796	1	0.132151	1	2.91974
Caffeine	+	GO:0006865	amino acid transport	BP	57				0.0199057	0	#NUM!
Caffeine	+	GO:0006869	lipid transport	BP	72				0.0251616	0	#NUM!
Caffeine	+	GO:0006873	cellular ion homeostasis	BP	153	36.5097	0.0527674	1	0.0534778	1	4.22492
Caffeine	+	GO:0006887	exocytosis	BP	60				0.0209754	0	#NUM!
Caffeine	+	GO:0006897	endocytosis	BP	125				0.0437063	0	#NUM!
Caffeine	+	GO:0006970	response to osmotic stress	BP	91				0.0318182	0	#NUM!
Caffeine	+	GO:0006974	cellular response to DNA damage sti...	BP	354				0.123647	0	#NUM!
Caffeine	+	GO:0006979	response to oxidative stress	BP	124				0.0433415	0	#NUM!
Caffeine	+	GO:0006997	nucleus organization	BP	72				0.0251704	0	#NUM!
Caffeine	+	GO:0007005	mitochondrion organization	BP	273				0.0954212	0	#NUM!
Caffeine	+	GO:0007010	cytoskeleton organization	BP	260				0.0908932	0	#NUM!
Caffeine	+	GO:0007031	peroxisome organization	BP	52				0.0181818	0	#NUM!
Caffeine	+	GO:0007033	vacuole organization	BP	100				0.0349589	0	#NUM!
Caffeine	+	GO:0007059	chromosome segregation	BP	222				0.0775275	0	#NUM!
Caffeine	+	GO:0007114	cell budding	BP	58				0.0202797	0	#NUM!
Caffeine	+	GO:0007124	pseudohyphal growth	BP	75				0.0262055	0	#NUM!
Caffeine	+	GO:0008033	tRNA processing	BP	128				0.0447396	0	#NUM!
Caffeine	+	GO:0008150	biological_process	BP	6470	#NUM!	1	1	1.94149	2	0.0428392
Caffeine	+	GO:0008213	protein alkylation	BP	52				0.0181818	0	#NUM!
Caffeine	+	GO:0008380	RNA splicing	BP	158				0.0550811	0	#NUM!
Caffeine	+	GO:0008643	carbohydrate transport	BP	51				0.0177731	0	#NUM!
Caffeine	+	GO:0009311	oligosaccharide metabolic process	BP	56				0.0195054	0	#NUM!
Caffeine	+	GO:0009408	response to heat	BP	74				0.0258741	0	#NUM!
Caffeine	+	GO:0009451	RNA modification	BP	182				0.0628453	0	#NUM!
Caffeine	+	GO:0010324	membrane invagination	BP	0				0	0	#NUM!
Caffeine	+	GO:0015031	protein transport	BP	661				0.230957	0	#NUM!
Caffeine	+	GO:0015931	nucleobase-containing compound tran...	BP	216				0.0755113	0	#NUM!
Caffeine	+	GO:0016050	vesicle organization	BP	117				0.0408948	0	#NUM!
Caffeine	+	GO:0016197	endosomal transport	BP	90				0.0314685	0	#NUM!
Caffeine	+	GO:0016570	histone modification	BP	137				0.0479021	0	#NUM!
Caffeine	+	GO:0018193	peptidyl-amino acid modification	BP	225				0.0786301	0	#NUM!
Caffeine	+	GO:0023052	signaling	BP	346				0.120894	0	#NUM!
Caffeine	+	GO:0031399	regulation of protein modification ...	BP	164				0.0573026	0	#NUM!
Caffeine	+	GO:0032196	transposition	BP	114				0.0395284	0	#NUM!
Caffeine	+	GO:0032200	telomere organization	BP	84				0.0293552	0	#NUM!
Caffeine	+	GO:0032543	mitochondrial translation	BP	171				0.0593647	0	#NUM!
Caffeine	+	GO:0032787	monocarboxylic acid metabolic proce...	BP	195				0.0680985	0	#NUM!
Caffeine	+	GO:0033043	regulation of organelle organizatio...	BP	319				0.111422	0	#NUM!
Caffeine	+	GO:0042221	response to chemical	BP	572				0.199616	0	#NUM!
Caffeine	+	GO:0042255	ribosome assembly	BP	79				0.0276175	0	#NUM!
Caffeine	+	GO:0042273	ribosomal large subunit biogenesis	BP	121				0.0423077	0	#NUM!
Caffeine	+	GO:0042274	ribosomal small subunit biogenesis	BP	147				0.0513537	0	#NUM!
Caffeine	+	GO:0042594	response to starvation	BP	68				0.0237762	0	#NUM!
Caffeine	+	GO:0043144	snoRNA processing	BP	45				0.0157315	0	#NUM!
Caffeine	+	GO:0043543	protein acylation	BP	76				0.0265734	0	#NUM!
Caffeine	+	GO:0043934	sporulation	BP	178				0.0619023	0	#NUM!
Caffeine	+	GO:0045333	cellular respiration	BP	111				0.0387367	0	#NUM!
Caffeine	+	GO:0048193	Golgi vesicle transport	BP	199				0.0695561	0	#NUM!
Caffeine	+	GO:0048284	organelle fusion	BP	107				0.037393	0	#NUM!
Caffeine	+	GO:0048285	organelle fission	BP	286				0.0997211	0	#NUM!
Caffeine	+	GO:0048308	organelle inheritance	BP	60				0.020979	0	#NUM!
Caffeine	+	GO:0051049	regulation of transport	BP	103				0.036014	0	#NUM!
Caffeine	+	GO:0051052	regulation of DNA metabolic process	BP	111				0.0387976	0	#NUM!
Caffeine	+	GO:0051169	nuclear transport	BP	174				0.0608392	0	#NUM!
Caffeine	+	GO:0051321	meiotic cell cycle	BP	327				0.113443	0	#NUM!
Caffeine	+	GO:0051603	proteolysis involved in cellular pr...	BP	242				0.0846154	0	#NUM!
Caffeine	+	GO:0051604	protein maturation	BP	85				0.0297203	0	#NUM!
Caffeine	+	GO:0051726	regulation of cell cycle	BP	289				0.100908	0	#NUM!
Caffeine	+	GO:0055085	transmembrane transport	BP	468	11.3447	0.155601	1	0.162162	1	2.62449
Caffeine	+	GO:0055086	nucleobase-containing small molecul...	BP	303				0.105704	0	#NUM!
Caffeine	+	GO:0061025	membrane fusion	BP	64				0.0223659	0	#NUM!
Caffeine	+	GO:0070647	protein modification by small prote...	BP	197				0.068857	0	#NUM!
Caffeine	+	GO:0070925	organelle assembly	BP	176				0.0615277	0	#NUM!
Caffeine	+	GO:0071554	cell wall organization or biogenesi...	BP	278				0.0967798	0	#NUM!
Caffeine	+	GO:0003674	molecular_function	MF	6457	#NUM!	1	1	1.93758	2	0.0457408
Caffeine	+	GO:0003677	DNA binding	MF	623				0.216809	0	#NUM!
Caffeine	+	GO:0003682	chromatin binding	MF	137				0.0478937	0	#NUM!
Caffeine	+	GO:0003700	DNA-binding transcription factor ac...	MF	191				0.0666899	0	#NUM!
Caffeine	+	GO:0003723	RNA binding	MF	1066				0.346273	0	#NUM!
Caffeine	+	GO:0003729	mRNA binding	MF	188				0.0657113	0	#NUM!
Caffeine	+	GO:0003735	structural constituent of ribosome	MF	235				0.0819386	0	#NUM!
Caffeine	+	GO:0003924	GTPase activity	MF	81				0.0283217	0	#NUM!
Caffeine	+	GO:0004386	helicase activity	MF	114				0.0398323	0	#NUM!
Caffeine	+	GO:0004518	nuclease activity	MF	171				0.05953	0	#NUM!
Caffeine	+	GO:0005085	guanyl-nucleotide exchange factor a...	MF	54				0.0188811	0	#NUM!
Caffeine	+	GO:0005198	structural molecule activity	MF	373				0.129943	0	#NUM!
Caffeine	+	GO:0008092	cytoskeletal protein binding	MF	103				0.036014	0	#NUM!
Caffeine	+	GO:0008134	transcription factor binding	MF	105				0.0367069	0	#NUM!
Caffeine	+	GO:0008135	translation factor activity, RNA bi...	MF	59				0.0206294	0	#NUM!
Caffeine	+	GO:0008168	methyltransferase activity	MF	99				0.0346033	0	#NUM!
Caffeine	+	GO:0008233	peptidase activity	MF	178				0.0620858	0	#NUM!
Caffeine	+	GO:0008289	lipid binding	MF	124				0.0433491	0	#NUM!
Caffeine	+	GO:0016301	kinase activity	MF	232				0.0810622	0	#NUM!
Caffeine	+	GO:0016491	oxidoreductase activity	MF	349				0.121645	0	#NUM!
Caffeine	+	GO:0016740	transferase activity	MF	940				0.326957	0	#NUM!
Caffeine	+	GO:0016757	transferase activity, transferring ...	MF	107				0.0374126	0	#NUM!
Caffeine	+	GO:0016779	nucleotidyltransferase activity	MF	132				0.0460171	0	#NUM!
Caffeine	+	GO:0016787	hydrolase activity	MF	1091	#NUM!	0.0355648	1	0.377313	2	2.40617
Caffeine	+	GO:0016791	phosphatase activity	MF	106				0.0370629	0	#NUM!
Caffeine	+	GO:0016798	hydrolase activity, acting on glyco...	MF	78	73.0829	0.0269954	1	0.0271777	1	5.20143
Caffeine	+	GO:0016829	lyase activity	MF	109				0.0380786	0	#NUM!
Caffeine	+	GO:0016853	isomerase activity	MF	74				0.0258651	0	#NUM!
Caffeine	+	GO:0016874	ligase activity	MF	114				0.0398462	0	#NUM!
Caffeine	+	GO:0019843	rRNA binding	MF	141				0.048671	0	#NUM!
Caffeine	+	GO:0019899	enzyme binding	MF	205				0.0716783	0	#NUM!
Caffeine	+	GO:0022857	transmembrane transporter activity	MF	363	14.9144	0.121876	1	0.125823	1	2.99053
Caffeine	+	GO:0030234	enzyme regulator activity	MF	272				0.0950883	0	#NUM!
Caffeine	+	GO:0030533	triplet codon-amino acid adaptor ac...	MF	299				0.0993521	0	#NUM!
Caffeine	+	GO:0030555	RNA modification guide activity	MF	71				0.0245208	0	#NUM!
Caffeine	+	GO:0030674	protein binding, bridging	MF	64				0.0223776	0	#NUM!
Caffeine	+	GO:0032182	ubiquitin-like protein binding	MF	47				0.0164336	0	#NUM!
Caffeine	+	GO:0042393	histone binding	MF	49				0.0171329	0	#NUM!
Caffeine	+	GO:0043167	ion binding	MF	1586				0.549931	0	#NUM!
Caffeine	+	GO:0051082	unfolded protein binding	MF	84				0.0293706	0	#NUM!
Caffeine	+	GO:0005575	cellular_component	CC	6476	#NUM!	1	1	1.94329	2	0.0415019
Caffeine	+	GO:0005576	extracellular region	CC	128	44.0045	0.0441134	1	0.0446071	1	4.48658
Caffeine	+	GO:0005618	cell wall	CC	121	46.6364	0.0417123	1	0.0421529	1	4.56822
Caffeine	+	GO:0005634	nucleus	CC	2438				0.827001	0	#NUM!
Caffeine	+	GO:0005694	chromosome	CC	499				0.17408	0	#NUM!
Caffeine	+	GO:0005730	nucleolus	CC	386				0.133103	0	#NUM!
Caffeine	+	GO:0005737	cytoplasm	CC	4746	0.309031	0.416513	1	1.52776	1	-0.611422
Caffeine	+	GO:0005739	mitochondrion	CC	1214				0.417972	0	#NUM!
Caffeine	+	GO:0005740	mitochondrial envelope	CC	439				0.153095	0	#NUM!
Caffeine	+	GO:0005773	vacuole	CC	523	10.0278	0.173281	1	0.181503	1	2.46194
Caffeine	+	GO:0005777	peroxisome	CC	87				0.0304196	0	#NUM!
Caffeine	+	GO:0005783	endoplasmic reticulum	CC	675				0.235151	0	#NUM!
Caffeine	+	GO:0005794	Golgi apparatus	CC	282				0.0985497	0	#NUM!
Caffeine	+	GO:0005815	microtubule organizing center	CC	87				0.0303983	0	#NUM!
Caffeine	+	GO:0005840	ribosome	CC	368				0.12829	0	#NUM!
Caffeine	+	GO:0005856	cytoskeleton	CC	251				0.087655	0	#NUM!
Caffeine	+	GO:0005886	plasma membrane	CC	541				0.187489	0	#NUM!
Caffeine	+	GO:0005933	cellular bud	CC	252	21.7557	0.0861195	1	0.0880503	1	3.50553
Caffeine	+	GO:0005938	cell cortex	CC	175				0.0611674	0	#NUM!
Caffeine	+	GO:0012505	endomembrane system	CC	1086				0.378068	0	#NUM!
Caffeine	+	GO:0016020	membrane	CC	2112	1.78655	1	1	0.717757	1	0.478433
Caffeine	+	GO:0030427	site of polarized growth	CC	275	19.8578	0.0937545	1	0.0960531	1	3.38002
Caffeine	+	GO:0031410	cytoplasmic vesicle	CC	282				0.0985842	0	#NUM!
Calcium_Chloride	+	GO:0000054	ribosomal subunit export from nucle...	BP	49				0	0	#NUM!
Calcium_Chloride	+	GO:0000278	mitotic cell cycle	BP	395				0	0	#NUM!
Calcium_Chloride	+	GO:0000747	conjugation with cellular fusion	BP	102				0	0	#NUM!
Calcium_Chloride	+	GO:0000902	cell morphogenesis	BP	44				0	0	#NUM!
Calcium_Chloride	+	GO:0000910	cytokinesis	BP	102				0	0	#NUM!
Calcium_Chloride	+	GO:0001403	invasive growth in response to gluc...	BP	61				0	0	#NUM!
Calcium_Chloride	+	GO:0002181	cytoplasmic translation	BP	199				0	0	#NUM!
Calcium_Chloride	+	GO:0005975	carbohydrate metabolic process	BP	318				0	0	#NUM!
Calcium_Chloride	+	GO:0006091	generation of precursor metabolites...	BP	207				0	0	#NUM!
Calcium_Chloride	+	GO:0006260	DNA replication	BP	158				0	0	#NUM!
Calcium_Chloride	+	GO:0006281	DNA repair	BP	304				0	0	#NUM!
Calcium_Chloride	+	GO:0006310	DNA recombination	BP	250				0	0	#NUM!
Calcium_Chloride	+	GO:0006325	chromatin organization	BP	345				0	0	#NUM!
Calcium_Chloride	+	GO:0006352	DNA-templated transcription, initia...	BP	78				0	0	#NUM!
Calcium_Chloride	+	GO:0006353	DNA-templated transcription, termin...	BP	42				0	0	#NUM!
Calcium_Chloride	+	GO:0006354	DNA-templated transcription, elonga...	BP	99				0	0	#NUM!
Calcium_Chloride	+	GO:0006360	transcription by RNA polymerase I	BP	66				0	0	#NUM!
Calcium_Chloride	+	GO:0006364	rRNA processing	BP	355				0	0	#NUM!
Calcium_Chloride	+	GO:0006366	transcription by RNA polymerase II	BP	523				0	0	#NUM!
Calcium_Chloride	+	GO:0006383	transcription by RNA polymerase III	BP	40				0	0	#NUM!
Calcium_Chloride	+	GO:0006397	mRNA processing	BP	212				0	0	#NUM!
Calcium_Chloride	+	GO:0006401	RNA catabolic process	BP	154				0	0	#NUM!
Calcium_Chloride	+	GO:0006413	translational initiation	BP	69				0	0	#NUM!
Calcium_Chloride	+	GO:0006414	translational elongation	BP	339				0	0	#NUM!
Calcium_Chloride	+	GO:0006417	regulation of translation	BP	133				0	0	#NUM!
Calcium_Chloride	+	GO:0006418	tRNA aminoacylation for protein tra...	BP	39				0	0	#NUM!
Calcium_Chloride	+	GO:0006457	protein folding	BP	111				0	0	#NUM!
Calcium_Chloride	+	GO:0006468	protein phosphorylation	BP	232				0	0	#NUM!
Calcium_Chloride	+	GO:0006470	protein dephosphorylation	BP	72				0	0	#NUM!
Calcium_Chloride	+	GO:0006486	protein glycosylation	BP	77				0	0	#NUM!
Calcium_Chloride	+	GO:0006497	protein lipidation	BP	48				0	0	#NUM!
Calcium_Chloride	+	GO:0006520	cellular amino acid metabolic proce...	BP	263				0	0	#NUM!
Calcium_Chloride	+	GO:0006605	protein targeting	BP	194				0	0	#NUM!
Calcium_Chloride	+	GO:0006629	lipid metabolic process	BP	345				0	0	#NUM!
Calcium_Chloride	+	GO:0006766	vitamin metabolic process	BP	61				0	0	#NUM!
Calcium_Chloride	+	GO:0006811	ion transport	BP	380				0	0	#NUM!
Calcium_Chloride	+	GO:0006865	amino acid transport	BP	57				0	0	#NUM!
Calcium_Chloride	+	GO:0006869	lipid transport	BP	72				0	0	#NUM!
Calcium_Chloride	+	GO:0006873	cellular ion homeostasis	BP	153				0	0	#NUM!
Calcium_Chloride	+	GO:0006887	exocytosis	BP	60				0	0	#NUM!
Calcium_Chloride	+	GO:0006897	endocytosis	BP	125				0	0	#NUM!
Calcium_Chloride	+	GO:0006970	response to osmotic stress	BP	91				0	0	#NUM!
Calcium_Chloride	+	GO:0006974	cellular response to DNA damage sti...	BP	354				0	0	#NUM!
Calcium_Chloride	+	GO:0006979	response to oxidative stress	BP	124				0	0	#NUM!
Calcium_Chloride	+	GO:0006997	nucleus organization	BP	72				0	0	#NUM!
Calcium_Chloride	+	GO:0007005	mitochondrion organization	BP	273				0	0	#NUM!
Calcium_Chloride	+	GO:0007010	cytoskeleton organization	BP	260				0	0	#NUM!
Calcium_Chloride	+	GO:0007031	peroxisome organization	BP	52				0	0	#NUM!
Calcium_Chloride	+	GO:0007033	vacuole organization	BP	100				0	0	#NUM!
Calcium_Chloride	+	GO:0007059	chromosome segregation	BP	222				0	0	#NUM!
Calcium_Chloride	+	GO:0007114	cell budding	BP	58				0	0	#NUM!
Calcium_Chloride	+	GO:0007124	pseudohyphal growth	BP	75				0	0	#NUM!
Calcium_Chloride	+	GO:0008033	tRNA processing	BP	128				0	0	#NUM!
Calcium_Chloride	+	GO:0008150	biological_process	BP	6470				0	0	#NUM!
Calcium_Chloride	+	GO:0008213	protein alkylation	BP	52				0	0	#NUM!
Calcium_Chloride	+	GO:0008380	RNA splicing	BP	158				0	0	#NUM!
Calcium_Chloride	+	GO:0008643	carbohydrate transport	BP	51				0	0	#NUM!
Calcium_Chloride	+	GO:0009311	oligosaccharide metabolic process	BP	56				0	0	#NUM!
Calcium_Chloride	+	GO:0009408	response to heat	BP	74				0	0	#NUM!
Calcium_Chloride	+	GO:0009451	RNA modification	BP	182				0	0	#NUM!
Calcium_Chloride	+	GO:0010324	membrane invagination	BP	0				0	0	#NUM!
Calcium_Chloride	+	GO:0015031	protein transport	BP	661				0	0	#NUM!
Calcium_Chloride	+	GO:0015931	nucleobase-containing compound tran...	BP	216				0	0	#NUM!
Calcium_Chloride	+	GO:0016050	vesicle organization	BP	117				0	0	#NUM!
Calcium_Chloride	+	GO:0016197	endosomal transport	BP	90				0	0	#NUM!
Calcium_Chloride	+	GO:0016570	histone modification	BP	137				0	0	#NUM!
Calcium_Chloride	+	GO:0018193	peptidyl-amino acid modification	BP	225				0	0	#NUM!
Calcium_Chloride	+	GO:0023052	signaling	BP	346				0	0	#NUM!
Calcium_Chloride	+	GO:0031399	regulation of protein modification ...	BP	164				0	0	#NUM!
Calcium_Chloride	+	GO:0032196	transposition	BP	114				0	0	#NUM!
Calcium_Chloride	+	GO:0032200	telomere organization	BP	84				0	0	#NUM!
Calcium_Chloride	+	GO:0032543	mitochondrial translation	BP	171				0	0	#NUM!
Calcium_Chloride	+	GO:0032787	monocarboxylic acid metabolic proce...	BP	195				0	0	#NUM!
Calcium_Chloride	+	GO:0033043	regulation of organelle organizatio...	BP	319				0	0	#NUM!
Calcium_Chloride	+	GO:0042221	response to chemical	BP	572				0	0	#NUM!
Calcium_Chloride	+	GO:0042255	ribosome assembly	BP	79				0	0	#NUM!
Calcium_Chloride	+	GO:0042273	ribosomal large subunit biogenesis	BP	121				0	0	#NUM!
Calcium_Chloride	+	GO:0042274	ribosomal small subunit biogenesis	BP	147				0	0	#NUM!
Calcium_Chloride	+	GO:0042594	response to starvation	BP	68				0	0	#NUM!
Calcium_Chloride	+	GO:0043144	snoRNA processing	BP	45				0	0	#NUM!
Calcium_Chloride	+	GO:0043543	protein acylation	BP	76				0	0	#NUM!
Calcium_Chloride	+	GO:0043934	sporulation	BP	178				0	0	#NUM!
Calcium_Chloride	+	GO:0045333	cellular respiration	BP	111				0	0	#NUM!
Calcium_Chloride	+	GO:0048193	Golgi vesicle transport	BP	199				0	0	#NUM!
Calcium_Chloride	+	GO:0048284	organelle fusion	BP	107				0	0	#NUM!
Calcium_Chloride	+	GO:0048285	organelle fission	BP	286				0	0	#NUM!
Calcium_Chloride	+	GO:0048308	organelle inheritance	BP	60				0	0	#NUM!
Calcium_Chloride	+	GO:0051049	regulation of transport	BP	103				0	0	#NUM!
Calcium_Chloride	+	GO:0051052	regulation of DNA metabolic process	BP	111				0	0	#NUM!
Calcium_Chloride	+	GO:0051169	nuclear transport	BP	174				0	0	#NUM!
Calcium_Chloride	+	GO:0051321	meiotic cell cycle	BP	327				0	0	#NUM!
Calcium_Chloride	+	GO:0051603	proteolysis involved in cellular pr...	BP	242				0	0	#NUM!
Calcium_Chloride	+	GO:0051604	protein maturation	BP	85				0	0	#NUM!
Calcium_Chloride	+	GO:0051726	regulation of cell cycle	BP	289				0	0	#NUM!
Calcium_Chloride	+	GO:0055085	transmembrane transport	BP	468				0	0	#NUM!
Calcium_Chloride	+	GO:0055086	nucleobase-containing small molecul...	BP	303				0	0	#NUM!
Calcium_Chloride	+	GO:0061025	membrane fusion	BP	64				0	0	#NUM!
Calcium_Chloride	+	GO:0070647	protein modification by small prote...	BP	197				0	0	#NUM!
Calcium_Chloride	+	GO:0070925	organelle assembly	BP	176				0	0	#NUM!
Calcium_Chloride	+	GO:0071554	cell wall organization or biogenesi...	BP	278				0	0	#NUM!
Calcium_Chloride	+	GO:0003674	molecular_function	MF	6457				0	0	#NUM!
Calcium_Chloride	+	GO:0003677	DNA binding	MF	623				0	0	#NUM!
Calcium_Chloride	+	GO:0003682	chromatin binding	MF	137				0	0	#NUM!
Calcium_Chloride	+	GO:0003700	DNA-binding transcription factor ac...	MF	191				0	0	#NUM!
Calcium_Chloride	+	GO:0003723	RNA binding	MF	1066				0	0	#NUM!
Calcium_Chloride	+	GO:0003729	mRNA binding	MF	188				0	0	#NUM!
Calcium_Chloride	+	GO:0003735	structural constituent of ribosome	MF	235				0	0	#NUM!
Calcium_Chloride	+	GO:0003924	GTPase activity	MF	81				0	0	#NUM!
Calcium_Chloride	+	GO:0004386	helicase activity	MF	114				0	0	#NUM!
Calcium_Chloride	+	GO:0004518	nuclease activity	MF	171				0	0	#NUM!
Calcium_Chloride	+	GO:0005085	guanyl-nucleotide exchange factor a...	MF	54				0	0	#NUM!
Calcium_Chloride	+	GO:0005198	structural molecule activity	MF	373				0	0	#NUM!
Calcium_Chloride	+	GO:0008092	cytoskeletal protein binding	MF	103				0	0	#NUM!
Calcium_Chloride	+	GO:0008134	transcription factor binding	MF	105				0	0	#NUM!
Calcium_Chloride	+	GO:0008135	translation factor activity, RNA bi...	MF	59				0	0	#NUM!
Calcium_Chloride	+	GO:0008168	methyltransferase activity	MF	99				0	0	#NUM!
Calcium_Chloride	+	GO:0008233	peptidase activity	MF	178				0	0	#NUM!
Calcium_Chloride	+	GO:0008289	lipid binding	MF	124				0	0	#NUM!
Calcium_Chloride	+	GO:0016301	kinase activity	MF	232				0	0	#NUM!
Calcium_Chloride	+	GO:0016491	oxidoreductase activity	MF	349				0	0	#NUM!
Calcium_Chloride	+	GO:0016740	transferase activity	MF	940				0	0	#NUM!
Calcium_Chloride	+	GO:0016757	transferase activity, transferring ...	MF	107				0	0	#NUM!
Calcium_Chloride	+	GO:0016779	nucleotidyltransferase activity	MF	132				0	0	#NUM!
Calcium_Chloride	+	GO:0016787	hydrolase activity	MF	1091				0	0	#NUM!
Calcium_Chloride	+	GO:0016791	phosphatase activity	MF	106				0	0	#NUM!
Calcium_Chloride	+	GO:0016798	hydrolase activity, acting on glyco...	MF	78				0	0	#NUM!
Calcium_Chloride	+	GO:0016829	lyase activity	MF	109				0	0	#NUM!
Calcium_Chloride	+	GO:0016853	isomerase activity	MF	74				0	0	#NUM!
Calcium_Chloride	+	GO:0016874	ligase activity	MF	114				0	0	#NUM!
Calcium_Chloride	+	GO:0019843	rRNA binding	MF	141				0	0	#NUM!
Calcium_Chloride	+	GO:0019899	enzyme binding	MF	205				0	0	#NUM!
Calcium_Chloride	+	GO:0022857	transmembrane transporter activity	MF	363				0	0	#NUM!
Calcium_Chloride	+	GO:0030234	enzyme regulator activity	MF	272				0	0	#NUM!
Calcium_Chloride	+	GO:0030533	triplet codon-amino acid adaptor ac...	MF	299				0	0	#NUM!
Calcium_Chloride	+	GO:0030555	RNA modification guide activity	MF	71				0	0	#NUM!
Calcium_Chloride	+	GO:0030674	protein binding, bridging	MF	64				0	0	#NUM!
Calcium_Chloride	+	GO:0032182	ubiquitin-like protein binding	MF	47				0	0	#NUM!
Calcium_Chloride	+	GO:0042393	histone binding	MF	49				0	0	#NUM!
Calcium_Chloride	+	GO:0043167	ion binding	MF	1586				0	0	#NUM!
Calcium_Chloride	+	GO:0051082	unfolded protein binding	MF	84				0	0	#NUM!
Calcium_Chloride	+	GO:0005575	cellular_component	CC	6476				0	0	#NUM!
Calcium_Chloride	+	GO:0005576	extracellular region	CC	128				0	0	#NUM!
Calcium_Chloride	+	GO:0005618	cell wall	CC	121				0	0	#NUM!
Calcium_Chloride	+	GO:0005634	nucleus	CC	2438				0	0	#NUM!
Calcium_Chloride	+	GO:0005694	chromosome	CC	499				0	0	#NUM!
Calcium_Chloride	+	GO:0005730	nucleolus	CC	386				0	0	#NUM!
Calcium_Chloride	+	GO:0005737	cytoplasm	CC	4746				0	0	#NUM!
Calcium_Chloride	+	GO:0005739	mitochondrion	CC	1214				0	0	#NUM!
Calcium_Chloride	+	GO:0005740	mitochondrial envelope	CC	439				0	0	#NUM!
Calcium_Chloride	+	GO:0005773	vacuole	CC	523				0	0	#NUM!
Calcium_Chloride	+	GO:0005777	peroxisome	CC	87				0	0	#NUM!
Calcium_Chloride	+	GO:0005783	endoplasmic reticulum	CC	675				0	0	#NUM!
Calcium_Chloride	+	GO:0005794	Golgi apparatus	CC	282				0	0	#NUM!
Calcium_Chloride	+	GO:0005815	microtubule organizing center	CC	87				0	0	#NUM!
Calcium_Chloride	+	GO:0005840	ribosome	CC	368				0	0	#NUM!
Calcium_Chloride	+	GO:0005856	cytoskeleton	CC	251				0	0	#NUM!
Calcium_Chloride	+	GO:0005886	plasma membrane	CC	541				0	0	#NUM!
Calcium_Chloride	+	GO:0005933	cellular bud	CC	252				0	0	#NUM!
Calcium_Chloride	+	GO:0005938	cell cortex	CC	175				0	0	#NUM!
Calcium_Chloride	+	GO:0012505	endomembrane system	CC	1086				0	0	#NUM!
Calcium_Chloride	+	GO:0016020	membrane	CC	2112				0	0	#NUM!
Calcium_Chloride	+	GO:0030427	site of polarized growth	CC	275				0	0	#NUM!
Calcium_Chloride	+	GO:0031410	cytoplasmic vesicle	CC	282				0	0	#NUM!
Cisplatin	+	GO:0000054	ribosomal subunit export from nucle...	BP	49				0.0256993	0	#NUM!
Cisplatin	+	GO:0000278	mitotic cell cycle	BP	395				0.207059	0	#NUM!
Cisplatin	+	GO:0000747	conjugation with cellular fusion	BP	102				0.0534685	0	#NUM!
Cisplatin	+	GO:0000902	cell morphogenesis	BP	44				0.0230648	0	#NUM!
Cisplatin	+	GO:0000910	cytokinesis	BP	102				0.0534778	0	#NUM!
Cisplatin	+	GO:0001403	invasive growth in response to gluc...	BP	61				0.0319818	0	#NUM!
Cisplatin	+	GO:0002181	cytoplasmic translation	BP	199				0.104098	0	#NUM!
Cisplatin	+	GO:0005975	carbohydrate metabolic process	BP	318				0.165711	0	#NUM!
Cisplatin	+	GO:0006091	generation of precursor metabolites...	BP	207				0.108282	0	#NUM!
Cisplatin	+	GO:0006260	DNA replication	BP	158	17.677	0.0805992	1	0.0828526	1	3.59331
Cisplatin	+	GO:0006281	DNA repair	BP	304	8.93433	0.151017	1	0.159301	1	2.65017
Cisplatin	+	GO:0006310	DNA recombination	BP	250				0.130367	0	#NUM!
Cisplatin	+	GO:0006325	chromatin organization	BP	345				0.180912	0	#NUM!
Cisplatin	+	GO:0006352	DNA-templated transcription, initia...	BP	78				0.0409091	0	#NUM!
Cisplatin	+	GO:0006353	DNA-templated transcription, termin...	BP	42				0.022028	0	#NUM!
Cisplatin	+	GO:0006354	DNA-templated transcription, elonga...	BP	99				0.0519231	0	#NUM!
Cisplatin	+	GO:0006360	transcription by RNA polymerase I	BP	66				0.0346154	0	#NUM!
Cisplatin	+	GO:0006364	rRNA processing	BP	355				0.183779	0	#NUM!
Cisplatin	+	GO:0006366	transcription by RNA polymerase II	BP	523				0.274013	0	#NUM!
Cisplatin	+	GO:0006383	transcription by RNA polymerase III	BP	40				0.020979	0	#NUM!
Cisplatin	+	GO:0006397	mRNA processing	BP	212				0.110859	0	#NUM!
Cisplatin	+	GO:0006401	RNA catabolic process	BP	154				0.0807269	0	#NUM!
Cisplatin	+	GO:0006413	translational initiation	BP	69				0.0361446	0	#NUM!
Cisplatin	+	GO:0006414	translational elongation	BP	339				0.169162	0	#NUM!
Cisplatin	+	GO:0006417	regulation of translation	BP	133				0.0697431	0	#NUM!
Cisplatin	+	GO:0006418	tRNA aminoacylation for protein tra...	BP	39				0.0204545	0	#NUM!
Cisplatin	+	GO:0006457	protein folding	BP	111				0.0581964	0	#NUM!
Cisplatin	+	GO:0006468	protein phosphorylation	BP	232				0.121572	0	#NUM!
Cisplatin	+	GO:0006470	protein dephosphorylation	BP	72				0.0377622	0	#NUM!
Cisplatin	+	GO:0006486	protein glycosylation	BP	77	36.9651	0.0398434	1	0.0403776	1	4.6303
Cisplatin	+	GO:0006497	protein lipidation	BP	48				0.0251748	0	#NUM!
Cisplatin	+	GO:0006520	cellular amino acid metabolic proce...	BP	263				0.137865	0	#NUM!
Cisplatin	+	GO:0006605	protein targeting	BP	194				0.101695	0	#NUM!
Cisplatin	+	GO:0006629	lipid metabolic process	BP	345	31.3099	0.0104379	1	0.180849	2	3.46714
Cisplatin	+	GO:0006766	vitamin metabolic process	BP	61				0.0319539	0	#NUM!
Cisplatin	+	GO:0006811	ion transport	BP	380				0.198226	0	#NUM!
Cisplatin	+	GO:0006865	amino acid transport	BP	57				0.0298586	0	#NUM!
Cisplatin	+	GO:0006869	lipid transport	BP	72				0.0377424	0	#NUM!
Cisplatin	+	GO:0006873	cellular ion homeostasis	BP	153				0.0802167	0	#NUM!
Cisplatin	+	GO:0006887	exocytosis	BP	60				0.031463	0	#NUM!
Cisplatin	+	GO:0006897	endocytosis	BP	125				0.0655594	0	#NUM!
Cisplatin	+	GO:0006970	response to osmotic stress	BP	91				0.0477273	0	#NUM!
Cisplatin	+	GO:0006974	cellular response to DNA damage sti...	BP	354	7.59922	0.174268	1	0.18547	1	2.43074
Cisplatin	+	GO:0006979	response to oxidative stress	BP	124				0.0650122	0	#NUM!
Cisplatin	+	GO:0006997	nucleus organization	BP	72				0.0377556	0	#NUM!
Cisplatin	+	GO:0007005	mitochondrion organization	BP	273				0.143132	0	#NUM!
Cisplatin	+	GO:0007010	cytoskeleton organization	BP	260				0.13634	0	#NUM!
Cisplatin	+	GO:0007031	peroxisome organization	BP	52				0.0272727	0	#NUM!
Cisplatin	+	GO:0007033	vacuole organization	BP	100				0.0524384	0	#NUM!
Cisplatin	+	GO:0007059	chromosome segregation	BP	222				0.116291	0	#NUM!
Cisplatin	+	GO:0007114	cell budding	BP	58				0.0304196	0	#NUM!
Cisplatin	+	GO:0007124	pseudohyphal growth	BP	75				0.0393082	0	#NUM!
Cisplatin	+	GO:0008033	tRNA processing	BP	128				0.0671094	0	#NUM!
Cisplatin	+	GO:0008150	biological_process	BP	6470	#NUM!	1	1	2.91223	3	0.0428392
Cisplatin	+	GO:0008213	protein alkylation	BP	52				0.0272727	0	#NUM!
Cisplatin	+	GO:0008380	RNA splicing	BP	158				0.0826216	0	#NUM!
Cisplatin	+	GO:0008643	carbohydrate transport	BP	51				0.0266597	0	#NUM!
Cisplatin	+	GO:0009311	oligosaccharide metabolic process	BP	56				0.0292581	0	#NUM!
Cisplatin	+	GO:0009408	response to heat	BP	74				0.0388112	0	#NUM!
Cisplatin	+	GO:0009451	RNA modification	BP	182				0.094268	0	#NUM!
Cisplatin	+	GO:0010324	membrane invagination	BP	0				0	0	#NUM!
Cisplatin	+	GO:0015031	protein transport	BP	661				0.346436	0	#NUM!
Cisplatin	+	GO:0015931	nucleobase-containing compound tran...	BP	216				0.113267	0	#NUM!
Cisplatin	+	GO:0016050	vesicle organization	BP	117				0.0613422	0	#NUM!
Cisplatin	+	GO:0016197	endosomal transport	BP	90				0.0472028	0	#NUM!
Cisplatin	+	GO:0016570	histone modification	BP	137				0.0718531	0	#NUM!
Cisplatin	+	GO:0018193	peptidyl-amino acid modification	BP	225				0.117945	0	#NUM!
Cisplatin	+	GO:0023052	signaling	BP	346				0.181342	0	#NUM!
Cisplatin	+	GO:0031399	regulation of protein modification ...	BP	164				0.0859539	0	#NUM!
Cisplatin	+	GO:0032196	transposition	BP	114				0.0592926	0	#NUM!
Cisplatin	+	GO:0032200	telomere organization	BP	84	33.8186	0.0433972	1	0.0440328	1	4.50528
Cisplatin	+	GO:0032543	mitochondrial translation	BP	171				0.089047	0	#NUM!
Cisplatin	+	GO:0032787	monocarboxylic acid metabolic proce...	BP	195				0.102148	0	#NUM!
Cisplatin	+	GO:0033043	regulation of organelle organizatio...	BP	319				0.167132	0	#NUM!
Cisplatin	+	GO:0042221	response to chemical	BP	572				0.299424	0	#NUM!
Cisplatin	+	GO:0042255	ribosome assembly	BP	79				0.0414263	0	#NUM!
Cisplatin	+	GO:0042273	ribosomal large subunit biogenesis	BP	121				0.0634615	0	#NUM!
Cisplatin	+	GO:0042274	ribosomal small subunit biogenesis	BP	147				0.0770306	0	#NUM!
Cisplatin	+	GO:0042594	response to starvation	BP	68				0.0356643	0	#NUM!
Cisplatin	+	GO:0043144	snoRNA processing	BP	45				0.0235973	0	#NUM!
Cisplatin	+	GO:0043543	protein acylation	BP	76				0.0398601	0	#NUM!
Cisplatin	+	GO:0043934	sporulation	BP	178				0.0928534	0	#NUM!
Cisplatin	+	GO:0045333	cellular respiration	BP	111				0.058105	0	#NUM!
Cisplatin	+	GO:0048193	Golgi vesicle transport	BP	199				0.104334	0	#NUM!
Cisplatin	+	GO:0048284	organelle fusion	BP	107				0.0560895	0	#NUM!
Cisplatin	+	GO:0048285	organelle fission	BP	286				0.149582	0	#NUM!
Cisplatin	+	GO:0048308	organelle inheritance	BP	60				0.0314685	0	#NUM!
Cisplatin	+	GO:0051049	regulation of transport	BP	103				0.054021	0	#NUM!
Cisplatin	+	GO:0051052	regulation of DNA metabolic process	BP	111				0.0581964	0	#NUM!
Cisplatin	+	GO:0051169	nuclear transport	BP	174				0.0912587	0	#NUM!
Cisplatin	+	GO:0051321	meiotic cell cycle	BP	327	8.33112	0.160722	1	0.170165	1	2.555
Cisplatin	+	GO:0051603	proteolysis involved in cellular pr...	BP	242				0.126923	0	#NUM!
Cisplatin	+	GO:0051604	protein maturation	BP	85				0.0445804	0	#NUM!
Cisplatin	+	GO:0051726	regulation of cell cycle	BP	289				0.151362	0	#NUM!
Cisplatin	+	GO:0055085	transmembrane transport	BP	468				0.243243	0	#NUM!
Cisplatin	+	GO:0055086	nucleobase-containing small molecul...	BP	303				0.158556	0	#NUM!
Cisplatin	+	GO:0061025	membrane fusion	BP	64				0.0335488	0	#NUM!
Cisplatin	+	GO:0070647	protein modification by small prote...	BP	197				0.103286	0	#NUM!
Cisplatin	+	GO:0070925	organelle assembly	BP	176				0.0922916	0	#NUM!
Cisplatin	+	GO:0071554	cell wall organization or biogenesi...	BP	278				0.14517	0	#NUM!
Cisplatin	+	GO:0003674	molecular_function	MF	6457	#NUM!	1	1	2.90638	3	0.0457408
Cisplatin	+	GO:0003677	DNA binding	MF	623	4.11614	0.291278	1	0.325213	1	1.62054
Cisplatin	+	GO:0003682	chromatin binding	MF	137				0.0718406	0	#NUM!
Cisplatin	+	GO:0003700	DNA-binding transcription factor ac...	MF	191				0.100035	0	#NUM!
Cisplatin	+	GO:0003723	RNA binding	MF	1066				0.519409	0	#NUM!
Cisplatin	+	GO:0003729	mRNA binding	MF	188				0.0985669	0	#NUM!
Cisplatin	+	GO:0003735	structural constituent of ribosome	MF	235				0.122908	0	#NUM!
Cisplatin	+	GO:0003924	GTPase activity	MF	81				0.0424825	0	#NUM!
Cisplatin	+	GO:0004386	helicase activity	MF	114	24.76	0.0585764	1	0.0597484	1	4.06496
Cisplatin	+	GO:0004518	nuclease activity	MF	171	16.3545	0.0866782	1	0.089295	1	3.48528
Cisplatin	+	GO:0005085	guanyl-nucleotide exchange factor a...	MF	54				0.0283217	0	#NUM!
Cisplatin	+	GO:0005198	structural molecule activity	MF	373				0.194914	0	#NUM!
Cisplatin	+	GO:0008092	cytoskeletal protein binding	MF	103				0.054021	0	#NUM!
Cisplatin	+	GO:0008134	transcription factor binding	MF	105				0.0550603	0	#NUM!
Cisplatin	+	GO:0008135	translation factor activity, RNA bi...	MF	59				0.0309441	0	#NUM!
Cisplatin	+	GO:0008168	methyltransferase activity	MF	99	28.5871	0.0510208	1	0.0519049	1	4.26798
Cisplatin	+	GO:0008233	peptidase activity	MF	178				0.0931287	0	#NUM!
Cisplatin	+	GO:0008289	lipid binding	MF	124				0.0650236	0	#NUM!
Cisplatin	+	GO:0016301	kinase activity	MF	232				0.121593	0	#NUM!
Cisplatin	+	GO:0016491	oxidoreductase activity	MF	349				0.182468	0	#NUM!
Cisplatin	+	GO:0016740	transferase activity	MF	940	10.2456	0.0713894	1	0.490435	2	2.02787
Cisplatin	+	GO:0016757	transferase activity, transferring ...	MF	107	26.3813	0.0550851	1	0.0561189	1	4.15537
Cisplatin	+	GO:0016779	nucleotidyltransferase activity	MF	132				0.0690256	0	#NUM!
Cisplatin	+	GO:0016787	hydrolase activity	MF	1091	2.15105	0.465974	1	0.565969	1	0.821204
Cisplatin	+	GO:0016791	phosphatase activity	MF	106				0.0555944	0	#NUM!
Cisplatin	+	GO:0016798	hydrolase activity, acting on glyco...	MF	78				0.0407666	0	#NUM!
Cisplatin	+	GO:0016829	lyase activity	MF	109				0.0571179	0	#NUM!
Cisplatin	+	GO:0016853	isomerase activity	MF	74				0.0387976	0	#NUM!
Cisplatin	+	GO:0016874	ligase activity	MF	114				0.0597693	0	#NUM!
Cisplatin	+	GO:0019843	rRNA binding	MF	141				0.0730066	0	#NUM!
Cisplatin	+	GO:0019899	enzyme binding	MF	205				0.107517	0	#NUM!
Cisplatin	+	GO:0022857	transmembrane transporter activity	MF	363				0.188735	0	#NUM!
Cisplatin	+	GO:0030234	enzyme regulator activity	MF	272				0.142632	0	#NUM!
Cisplatin	+	GO:0030533	triplet codon-amino acid adaptor ac...	MF	299				0.149028	0	#NUM!
Cisplatin	+	GO:0030555	RNA modification guide activity	MF	71				0.0367812	0	#NUM!
Cisplatin	+	GO:0030674	protein binding, bridging	MF	64				0.0335664	0	#NUM!
Cisplatin	+	GO:0032182	ubiquitin-like protein binding	MF	47				0.0246503	0	#NUM!
Cisplatin	+	GO:0042393	histone binding	MF	49				0.0256993	0	#NUM!
Cisplatin	+	GO:0043167	ion binding	MF	1586	1.31855	1	1	0.824896	1	0.277716
Cisplatin	+	GO:0051082	unfolded protein binding	MF	84				0.0440559	0	#NUM!
Cisplatin	+	GO:0005575	cellular_component	CC	6476	#NUM!	1	1	2.91493	3	0.0415019
Cisplatin	+	GO:0005576	extracellular region	CC	128				0.0669106	0	#NUM!
Cisplatin	+	GO:0005618	cell wall	CC	121				0.0632294	0	#NUM!
Cisplatin	+	GO:0005634	nucleus	CC	2438	0.709109	1	1	1.2405	1	-0.310924
Cisplatin	+	GO:0005694	chromosome	CC	499	5.25017	0.239089	1	0.26112	1	1.93722
Cisplatin	+	GO:0005730	nucleolus	CC	386				0.199655	0	#NUM!
Cisplatin	+	GO:0005737	cytoplasm	CC	4746	#NUM!	1	1	2.29165	3	0.388578
Cisplatin	+	GO:0005739	mitochondrion	CC	1214	1.89292	0.505128	1	0.626958	1	0.673559
Cisplatin	+	GO:0005740	mitochondrial envelope	CC	439	6.03901	0.212547	1	0.229643	1	2.12254
Cisplatin	+	GO:0005773	vacuole	CC	523				0.272254	0	#NUM!
Cisplatin	+	GO:0005777	peroxisome	CC	87				0.0456294	0	#NUM!
Cisplatin	+	GO:0005783	endoplasmic reticulum	CC	675	15.0382	0.0381797	1	0.352726	2	2.50338
Cisplatin	+	GO:0005794	Golgi apparatus	CC	282				0.147825	0	#NUM!
Cisplatin	+	GO:0005815	microtubule organizing center	CC	87				0.0455975	0	#NUM!
Cisplatin	+	GO:0005840	ribosome	CC	368				0.192435	0	#NUM!
Cisplatin	+	GO:0005856	cytoskeleton	CC	251				0.131482	0	#NUM!
Cisplatin	+	GO:0005886	plasma membrane	CC	541				0.281234	0	#NUM!
Cisplatin	+	GO:0005933	cellular bud	CC	252				0.132075	0	#NUM!
Cisplatin	+	GO:0005938	cell cortex	CC	175				0.0917511	0	#NUM!
Cisplatin	+	GO:0012505	endomembrane system	CC	1086	8.58943	0.0936419	1	0.567102	2	1.81832
Cisplatin	+	GO:0016020	membrane	CC	2112	3.57454	0.293906	1	1.07664	2	0.89347
Cisplatin	+	GO:0030427	site of polarized growth	CC	275				0.14408	0	#NUM!
Cisplatin	+	GO:0031410	cytoplasmic vesicle	CC	282				0.147876	0	#NUM!
Cobalt_Chloride	+	GO:0000054	ribosomal subunit export from nucle...	BP	49				0.0770979	0	#NUM!
Cobalt_Chloride	+	GO:0000278	mitotic cell cycle	BP	395				0.621178	0	#NUM!
Cobalt_Chloride	+	GO:0000747	conjugation with cellular fusion	BP	102				0.160405	0	#NUM!
Cobalt_Chloride	+	GO:0000902	cell morphogenesis	BP	44				0.0691945	0	#NUM!
Cobalt_Chloride	+	GO:0000910	cytokinesis	BP	102				0.160433	0	#NUM!
Cobalt_Chloride	+	GO:0001403	invasive growth in response to gluc...	BP	61				0.0959455	0	#NUM!
Cobalt_Chloride	+	GO:0002181	cytoplasmic translation	BP	199				0.312293	0	#NUM!
Cobalt_Chloride	+	GO:0005975	carbohydrate metabolic process	BP	318				0.497134	0	#NUM!
Cobalt_Chloride	+	GO:0006091	generation of precursor metabolites...	BP	207	3.34822	0.28186	1	0.324847	1	1.62217
Cobalt_Chloride	+	GO:0006260	DNA replication	BP	158				0.248558	0	#NUM!
Cobalt_Chloride	+	GO:0006281	DNA repair	BP	304	2.23249	0.388239	1	0.477904	1	1.06521
Cobalt_Chloride	+	GO:0006310	DNA recombination	BP	250				0.3911	0	#NUM!
Cobalt_Chloride	+	GO:0006325	chromatin organization	BP	345	1.9503	0.428903	1	0.542737	1	0.881674
Cobalt_Chloride	+	GO:0006352	DNA-templated transcription, initia...	BP	78				0.122727	0	#NUM!
Cobalt_Chloride	+	GO:0006353	DNA-templated transcription, termin...	BP	42				0.0660839	0	#NUM!
Cobalt_Chloride	+	GO:0006354	DNA-templated transcription, elonga...	BP	99				0.155769	0	#NUM!
Cobalt_Chloride	+	GO:0006360	transcription by RNA polymerase I	BP	66				0.103846	0	#NUM!
Cobalt_Chloride	+	GO:0006364	rRNA processing	BP	355				0.551337	0	#NUM!
Cobalt_Chloride	+	GO:0006366	transcription by RNA polymerase II	BP	523	1.24396	0.577966	1	0.82204	1	0.28272
Cobalt_Chloride	+	GO:0006383	transcription by RNA polymerase III	BP	40				0.0629371	0	#NUM!
Cobalt_Chloride	+	GO:0006397	mRNA processing	BP	212				0.332578	0	#NUM!
Cobalt_Chloride	+	GO:0006401	RNA catabolic process	BP	154	4.54061	0.217822	1	0.242181	1	2.04584
Cobalt_Chloride	+	GO:0006413	translational initiation	BP	69				0.108434	0	#NUM!
Cobalt_Chloride	+	GO:0006414	translational elongation	BP	339				0.507485	0	#NUM!
Cobalt_Chloride	+	GO:0006417	regulation of translation	BP	133				0.209229	0	#NUM!
Cobalt_Chloride	+	GO:0006418	tRNA aminoacylation for protein tra...	BP	39				0.0613636	0	#NUM!
Cobalt_Chloride	+	GO:0006457	protein folding	BP	111				0.174589	0	#NUM!
Cobalt_Chloride	+	GO:0006468	protein phosphorylation	BP	232				0.364716	0	#NUM!
Cobalt_Chloride	+	GO:0006470	protein dephosphorylation	BP	72				0.113287	0	#NUM!
Cobalt_Chloride	+	GO:0006486	protein glycosylation	BP	77				0.121133	0	#NUM!
Cobalt_Chloride	+	GO:0006497	protein lipidation	BP	48				0.0755245	0	#NUM!
Cobalt_Chloride	+	GO:0006520	cellular amino acid metabolic proce...	BP	263	5.96504	0.061177	1	0.413594	2	2.27371
Cobalt_Chloride	+	GO:0006605	protein targeting	BP	194				0.305085	0	#NUM!
Cobalt_Chloride	+	GO:0006629	lipid metabolic process	BP	345	7.84545	0.0138895	0.882059	0.542548	3	2.46714
Cobalt_Chloride	+	GO:0006766	vitamin metabolic process	BP	61				0.0958617	0	#NUM!
Cobalt_Chloride	+	GO:0006811	ion transport	BP	380				0.594679	0	#NUM!
Cobalt_Chloride	+	GO:0006865	amino acid transport	BP	57				0.0895757	0	#NUM!
Cobalt_Chloride	+	GO:0006869	lipid transport	BP	72				0.113227	0	#NUM!
Cobalt_Chloride	+	GO:0006873	cellular ion homeostasis	BP	153				0.24065	0	#NUM!
Cobalt_Chloride	+	GO:0006887	exocytosis	BP	60				0.0943891	0	#NUM!
Cobalt_Chloride	+	GO:0006897	endocytosis	BP	125				0.196678	0	#NUM!
Cobalt_Chloride	+	GO:0006970	response to osmotic stress	BP	91				0.143182	0	#NUM!
Cobalt_Chloride	+	GO:0006974	cellular response to DNA damage sti...	BP	354	1.89922	0.437164	1	0.556409	1	0.845781
Cobalt_Chloride	+	GO:0006979	response to oxidative stress	BP	124	5.67668	0.179073	1	0.195037	1	2.35818
Cobalt_Chloride	+	GO:0006997	nucleus organization	BP	72	9.91867	0.107801	1	0.113267	1	3.1422
Cobalt_Chloride	+	GO:0007005	mitochondrion organization	BP	273				0.429395	0	#NUM!
Cobalt_Chloride	+	GO:0007010	cytoskeleton organization	BP	260				0.409019	0	#NUM!
Cobalt_Chloride	+	GO:0007031	peroxisome organization	BP	52				0.0818182	0	#NUM!
Cobalt_Chloride	+	GO:0007033	vacuole organization	BP	100				0.157315	0	#NUM!
Cobalt_Chloride	+	GO:0007059	chromosome segregation	BP	222				0.348874	0	#NUM!
Cobalt_Chloride	+	GO:0007114	cell budding	BP	58				0.0912587	0	#NUM!
Cobalt_Chloride	+	GO:0007124	pseudohyphal growth	BP	75				0.117925	0	#NUM!
Cobalt_Chloride	+	GO:0008033	tRNA processing	BP	128	5.49482	0.184341	1	0.201328	1	2.31238
Cobalt_Chloride	+	GO:0008150	biological_process	BP	6470	#NUM!	1	1	8.73668	9	0.0428392
Cobalt_Chloride	+	GO:0008213	protein alkylation	BP	52				0.0818182	0	#NUM!
Cobalt_Chloride	+	GO:0008380	RNA splicing	BP	158				0.247865	0	#NUM!
Cobalt_Chloride	+	GO:0008643	carbohydrate transport	BP	51				0.0799791	0	#NUM!
Cobalt_Chloride	+	GO:0009311	oligosaccharide metabolic process	BP	56				0.0877743	0	#NUM!
Cobalt_Chloride	+	GO:0009408	response to heat	BP	74	9.64139	0.11066	1	0.116434	1	3.10242
Cobalt_Chloride	+	GO:0009451	RNA modification	BP	182	3.86724	0.249897	1	0.282804	1	1.82213
Cobalt_Chloride	+	GO:0010324	membrane invagination	BP	0				0	0	#NUM!
Cobalt_Chloride	+	GO:0015031	protein transport	BP	661	0.957391	1	1	1.03931	1	-0.0556235
Cobalt_Chloride	+	GO:0015931	nucleobase-containing compound tran...	BP	216	3.19477	0.292932	1	0.339801	1	1.55724
Cobalt_Chloride	+	GO:0016050	vesicle organization	BP	117				0.184027	0	#NUM!
Cobalt_Chloride	+	GO:0016197	endosomal transport	BP	90				0.141608	0	#NUM!
Cobalt_Chloride	+	GO:0016570	histone modification	BP	137				0.215559	0	#NUM!
Cobalt_Chloride	+	GO:0018193	peptidyl-amino acid modification	BP	225				0.353835	0	#NUM!
Cobalt_Chloride	+	GO:0023052	signaling	BP	346				0.544025	0	#NUM!
Cobalt_Chloride	+	GO:0031399	regulation of protein modification ...	BP	164				0.257862	0	#NUM!
Cobalt_Chloride	+	GO:0032196	transposition	BP	114				0.177878	0	#NUM!
Cobalt_Chloride	+	GO:0032200	telomere organization	BP	84				0.132099	0	#NUM!
Cobalt_Chloride	+	GO:0032543	mitochondrial translation	BP	171				0.267141	0	#NUM!
Cobalt_Chloride	+	GO:0032787	monocarboxylic acid metabolic proce...	BP	195				0.306443	0	#NUM!
Cobalt_Chloride	+	GO:0033043	regulation of organelle organizatio...	BP	319				0.501397	0	#NUM!
Cobalt_Chloride	+	GO:0042221	response to chemical	BP	572	1.12759	0.612106	1	0.898273	1	0.154775
Cobalt_Chloride	+	GO:0042255	ribosome assembly	BP	79				0.124279	0	#NUM!
Cobalt_Chloride	+	GO:0042273	ribosomal large subunit biogenesis	BP	121				0.190385	0	#NUM!
Cobalt_Chloride	+	GO:0042274	ribosomal small subunit biogenesis	BP	147				0.231092	0	#NUM!
Cobalt_Chloride	+	GO:0042594	response to starvation	BP	68				0.106993	0	#NUM!
Cobalt_Chloride	+	GO:0043144	snoRNA processing	BP	45				0.0707918	0	#NUM!
Cobalt_Chloride	+	GO:0043543	protein acylation	BP	76				0.11958	0	#NUM!
Cobalt_Chloride	+	GO:0043934	sporulation	BP	178				0.27856	0	#NUM!
Cobalt_Chloride	+	GO:0045333	cellular respiration	BP	111	6.37183	0.161507	1	0.174315	1	2.52023
Cobalt_Chloride	+	GO:0048193	Golgi vesicle transport	BP	199				0.313002	0	#NUM!
Cobalt_Chloride	+	GO:0048284	organelle fusion	BP	107				0.168268	0	#NUM!
Cobalt_Chloride	+	GO:0048285	organelle fission	BP	286				0.448745	0	#NUM!
Cobalt_Chloride	+	GO:0048308	organelle inheritance	BP	60				0.0944056	0	#NUM!
Cobalt_Chloride	+	GO:0051049	regulation of transport	BP	103				0.162063	0	#NUM!
Cobalt_Chloride	+	GO:0051052	regulation of DNA metabolic process	BP	111				0.174589	0	#NUM!
Cobalt_Chloride	+	GO:0051169	nuclear transport	BP	174	3.9996	0.242873	1	0.273776	1	1.86893
Cobalt_Chloride	+	GO:0051321	meiotic cell cycle	BP	327				0.510494	0	#NUM!
Cobalt_Chloride	+	GO:0051603	proteolysis involved in cellular pr...	BP	242				0.380769	0	#NUM!
Cobalt_Chloride	+	GO:0051604	protein maturation	BP	85				0.133741	0	#NUM!
Cobalt_Chloride	+	GO:0051726	regulation of cell cycle	BP	289				0.454085	0	#NUM!
Cobalt_Chloride	+	GO:0055085	transmembrane transport	BP	468				0.72973	0	#NUM!
Cobalt_Chloride	+	GO:0055086	nucleobase-containing small molecul...	BP	303	2.24386	0.386791	1	0.475667	1	1.07198
Cobalt_Chloride	+	GO:0061025	membrane fusion	BP	64				0.100647	0	#NUM!
Cobalt_Chloride	+	GO:0070647	protein modification by small prote...	BP	197				0.309857	0	#NUM!
Cobalt_Chloride	+	GO:0070925	organelle assembly	BP	176				0.276875	0	#NUM!
Cobalt_Chloride	+	GO:0071554	cell wall organization or biogenesi...	BP	278				0.435509	0	#NUM!
Cobalt_Chloride	+	GO:0003674	molecular_function	MF	6457	#NUM!	1	1	8.71913	9	0.0457408
Cobalt_Chloride	+	GO:0003677	DNA binding	MF	623				0.975639	0	#NUM!
Cobalt_Chloride	+	GO:0003682	chromatin binding	MF	137				0.215522	0	#NUM!
Cobalt_Chloride	+	GO:0003700	DNA-binding transcription factor ac...	MF	191				0.300105	0	#NUM!
Cobalt_Chloride	+	GO:0003723	RNA binding	MF	1066	0.596641	1	1	1.55823	1	-0.639905
Cobalt_Chloride	+	GO:0003729	mRNA binding	MF	188				0.295701	0	#NUM!
Cobalt_Chloride	+	GO:0003735	structural constituent of ribosome	MF	235				0.368724	0	#NUM!
Cobalt_Chloride	+	GO:0003924	GTPase activity	MF	81				0.127448	0	#NUM!
Cobalt_Chloride	+	GO:0004386	helicase activity	MF	114	6.19178	0.165717	1	0.179245	1	2.47999
Cobalt_Chloride	+	GO:0004518	nuclease activity	MF	171				0.267885	0	#NUM!
Cobalt_Chloride	+	GO:0005085	guanyl-nucleotide exchange factor a...	MF	54				0.084965	0	#NUM!
Cobalt_Chloride	+	GO:0005198	structural molecule activity	MF	373	1.80083	0.453946	1	0.584741	1	0.77413
Cobalt_Chloride	+	GO:0008092	cytoskeletal protein binding	MF	103				0.162063	0	#NUM!
Cobalt_Chloride	+	GO:0008134	transcription factor binding	MF	105				0.165181	0	#NUM!
Cobalt_Chloride	+	GO:0008135	translation factor activity, RNA bi...	MF	59				0.0928322	0	#NUM!
Cobalt_Chloride	+	GO:0008168	methyltransferase activity	MF	99				0.155715	0	#NUM!
Cobalt_Chloride	+	GO:0008233	peptidase activity	MF	178				0.279386	0	#NUM!
Cobalt_Chloride	+	GO:0008289	lipid binding	MF	124				0.195071	0	#NUM!
Cobalt_Chloride	+	GO:0016301	kinase activity	MF	232				0.36478	0	#NUM!
Cobalt_Chloride	+	GO:0016491	oxidoreductase activity	MF	349	12.47	0.00132711	0.21632	0.547403	4	2.86932
Cobalt_Chloride	+	GO:0016740	transferase activity	MF	940	2.56299	0.170704	1	1.4713	3	1.02787
Cobalt_Chloride	+	GO:0016757	transferase activity, transferring ...	MF	107				0.168357	0	#NUM!
Cobalt_Chloride	+	GO:0016779	nucleotidyltransferase activity	MF	132	5.3366	0.189127	1	0.207077	1	2.27176
Cobalt_Chloride	+	GO:0016787	hydrolase activity	MF	1091	0.537209	1	1	1.69791	1	-0.763758
Cobalt_Chloride	+	GO:0016791	phosphatase activity	MF	106				0.166783	0	#NUM!
Cobalt_Chloride	+	GO:0016798	hydrolase activity, acting on glyco...	MF	78				0.1223	0	#NUM!
Cobalt_Chloride	+	GO:0016829	lyase activity	MF	109				0.171354	0	#NUM!
Cobalt_Chloride	+	GO:0016853	isomerase activity	MF	74				0.116393	0	#NUM!
Cobalt_Chloride	+	GO:0016874	ligase activity	MF	114				0.179308	0	#NUM!
Cobalt_Chloride	+	GO:0019843	rRNA binding	MF	141				0.21902	0	#NUM!
Cobalt_Chloride	+	GO:0019899	enzyme binding	MF	205				0.322552	0	#NUM!
Cobalt_Chloride	+	GO:0022857	transmembrane transporter activity	MF	363				0.566205	0	#NUM!
Cobalt_Chloride	+	GO:0030234	enzyme regulator activity	MF	272				0.427897	0	#NUM!
Cobalt_Chloride	+	GO:0030533	triplet codon-amino acid adaptor ac...	MF	299				0.447084	0	#NUM!
Cobalt_Chloride	+	GO:0030555	RNA modification guide activity	MF	71				0.110344	0	#NUM!
Cobalt_Chloride	+	GO:0030674	protein binding, bridging	MF	64	11.1858	0.0963726	1	0.100699	1	3.31187
Cobalt_Chloride	+	GO:0032182	ubiquitin-like protein binding	MF	47				0.073951	0	#NUM!
Cobalt_Chloride	+	GO:0042393	histone binding	MF	49				0.0770979	0	#NUM!
Cobalt_Chloride	+	GO:0043167	ion binding	MF	1586	5.28809	0.0162342	0.882059	2.47469	6	1.27772
Cobalt_Chloride	+	GO:0051082	unfolded protein binding	MF	84				0.132168	0	#NUM!
Cobalt_Chloride	+	GO:0005575	cellular_component	CC	6476	#NUM!	1	1	8.74479	9	0.0415019
Cobalt_Chloride	+	GO:0005576	extracellular region	CC	128				0.200732	0	#NUM!
Cobalt_Chloride	+	GO:0005618	cell wall	CC	121				0.189688	0	#NUM!
Cobalt_Chloride	+	GO:0005634	nucleus	CC	2438	1.77434	0.502326	1	3.72151	5	0.426041
Cobalt_Chloride	+	GO:0005694	chromosome	CC	499	1.31168	0.559642	1	0.783359	1	0.352254
Cobalt_Chloride	+	GO:0005730	nucleolus	CC	386	1.75497	0.462201	1	0.598966	1	0.739455
Cobalt_Chloride	+	GO:0005737	cytoplasm	CC	4746	0.385803	0.229013	1	6.87494	5	-0.459419
Cobalt_Chloride	+	GO:0005739	mitochondrion	CC	1214	1.08156	1	1	1.88087	2	0.0885964
Cobalt_Chloride	+	GO:0005740	mitochondrial envelope	CC	439	1.50899	0.511905	1	0.688928	1	0.537576
Cobalt_Chloride	+	GO:0005773	vacuole	CC	523				0.816762	0	#NUM!
Cobalt_Chloride	+	GO:0005777	peroxisome	CC	87				0.136888	0	#NUM!
Cobalt_Chloride	+	GO:0005783	endoplasmic reticulum	CC	675	2.14737	0.286541	1	1.05818	2	0.918418
Cobalt_Chloride	+	GO:0005794	Golgi apparatus	CC	282				0.443474	0	#NUM!
Cobalt_Chloride	+	GO:0005815	microtubule organizing center	CC	87				0.136792	0	#NUM!
Cobalt_Chloride	+	GO:0005840	ribosome	CC	368				0.577305	0	#NUM!
Cobalt_Chloride	+	GO:0005856	cytoskeleton	CC	251				0.394447	0	#NUM!
Cobalt_Chloride	+	GO:0005886	plasma membrane	CC	541				0.843701	0	#NUM!
Cobalt_Chloride	+	GO:0005933	cellular bud	CC	252				0.396226	0	#NUM!
Cobalt_Chloride	+	GO:0005938	cell cortex	CC	175				0.275253	0	#NUM!
Cobalt_Chloride	+	GO:0012505	endomembrane system	CC	1086	2.14788	0.384637	1	1.70131	3	0.81832
Cobalt_Chloride	+	GO:0016020	membrane	CC	2112	0.893082	1	1	3.22991	3	-0.10653
Cobalt_Chloride	+	GO:0030427	site of polarized growth	CC	275				0.432239	0	#NUM!
Cobalt_Chloride	+	GO:0031410	cytoplasmic vesicle	CC	282				0.443629	0	#NUM!
Congo_red	+	GO:0000054	ribosomal subunit export from nucle...	BP	49				0	0	#NUM!
Congo_red	+	GO:0000278	mitotic cell cycle	BP	395				0	0	#NUM!
Congo_red	+	GO:0000747	conjugation with cellular fusion	BP	102				0	0	#NUM!
Congo_red	+	GO:0000902	cell morphogenesis	BP	44				0	0	#NUM!
Congo_red	+	GO:0000910	cytokinesis	BP	102				0	0	#NUM!
Congo_red	+	GO:0001403	invasive growth in response to gluc...	BP	61				0	0	#NUM!
Congo_red	+	GO:0002181	cytoplasmic translation	BP	199				0	0	#NUM!
Congo_red	+	GO:0005975	carbohydrate metabolic process	BP	318				0	0	#NUM!
Congo_red	+	GO:0006091	generation of precursor metabolites...	BP	207				0	0	#NUM!
Congo_red	+	GO:0006260	DNA replication	BP	158				0	0	#NUM!
Congo_red	+	GO:0006281	DNA repair	BP	304				0	0	#NUM!
Congo_red	+	GO:0006310	DNA recombination	BP	250				0	0	#NUM!
Congo_red	+	GO:0006325	chromatin organization	BP	345				0	0	#NUM!
Congo_red	+	GO:0006352	DNA-templated transcription, initia...	BP	78				0	0	#NUM!
Congo_red	+	GO:0006353	DNA-templated transcription, termin...	BP	42				0	0	#NUM!
Congo_red	+	GO:0006354	DNA-templated transcription, elonga...	BP	99				0	0	#NUM!
Congo_red	+	GO:0006360	transcription by RNA polymerase I	BP	66				0	0	#NUM!
Congo_red	+	GO:0006364	rRNA processing	BP	355				0	0	#NUM!
Congo_red	+	GO:0006366	transcription by RNA polymerase II	BP	523				0	0	#NUM!
Congo_red	+	GO:0006383	transcription by RNA polymerase III	BP	40				0	0	#NUM!
Congo_red	+	GO:0006397	mRNA processing	BP	212				0	0	#NUM!
Congo_red	+	GO:0006401	RNA catabolic process	BP	154				0	0	#NUM!
Congo_red	+	GO:0006413	translational initiation	BP	69				0	0	#NUM!
Congo_red	+	GO:0006414	translational elongation	BP	339				0	0	#NUM!
Congo_red	+	GO:0006417	regulation of translation	BP	133				0	0	#NUM!
Congo_red	+	GO:0006418	tRNA aminoacylation for protein tra...	BP	39				0	0	#NUM!
Congo_red	+	GO:0006457	protein folding	BP	111				0	0	#NUM!
Congo_red	+	GO:0006468	protein phosphorylation	BP	232				0	0	#NUM!
Congo_red	+	GO:0006470	protein dephosphorylation	BP	72				0	0	#NUM!
Congo_red	+	GO:0006486	protein glycosylation	BP	77				0	0	#NUM!
Congo_red	+	GO:0006497	protein lipidation	BP	48				0	0	#NUM!
Congo_red	+	GO:0006520	cellular amino acid metabolic proce...	BP	263				0	0	#NUM!
Congo_red	+	GO:0006605	protein targeting	BP	194				0	0	#NUM!
Congo_red	+	GO:0006629	lipid metabolic process	BP	345				0	0	#NUM!
Congo_red	+	GO:0006766	vitamin metabolic process	BP	61				0	0	#NUM!
Congo_red	+	GO:0006811	ion transport	BP	380				0	0	#NUM!
Congo_red	+	GO:0006865	amino acid transport	BP	57				0	0	#NUM!
Congo_red	+	GO:0006869	lipid transport	BP	72				0	0	#NUM!
Congo_red	+	GO:0006873	cellular ion homeostasis	BP	153				0	0	#NUM!
Congo_red	+	GO:0006887	exocytosis	BP	60				0	0	#NUM!
Congo_red	+	GO:0006897	endocytosis	BP	125				0	0	#NUM!
Congo_red	+	GO:0006970	response to osmotic stress	BP	91				0	0	#NUM!
Congo_red	+	GO:0006974	cellular response to DNA damage sti...	BP	354				0	0	#NUM!
Congo_red	+	GO:0006979	response to oxidative stress	BP	124				0	0	#NUM!
Congo_red	+	GO:0006997	nucleus organization	BP	72				0	0	#NUM!
Congo_red	+	GO:0007005	mitochondrion organization	BP	273				0	0	#NUM!
Congo_red	+	GO:0007010	cytoskeleton organization	BP	260				0	0	#NUM!
Congo_red	+	GO:0007031	peroxisome organization	BP	52				0	0	#NUM!
Congo_red	+	GO:0007033	vacuole organization	BP	100				0	0	#NUM!
Congo_red	+	GO:0007059	chromosome segregation	BP	222				0	0	#NUM!
Congo_red	+	GO:0007114	cell budding	BP	58				0	0	#NUM!
Congo_red	+	GO:0007124	pseudohyphal growth	BP	75				0	0	#NUM!
Congo_red	+	GO:0008033	tRNA processing	BP	128				0	0	#NUM!
Congo_red	+	GO:0008150	biological_process	BP	6470				0	0	#NUM!
Congo_red	+	GO:0008213	protein alkylation	BP	52				0	0	#NUM!
Congo_red	+	GO:0008380	RNA splicing	BP	158				0	0	#NUM!
Congo_red	+	GO:0008643	carbohydrate transport	BP	51				0	0	#NUM!
Congo_red	+	GO:0009311	oligosaccharide metabolic process	BP	56				0	0	#NUM!
Congo_red	+	GO:0009408	response to heat	BP	74				0	0	#NUM!
Congo_red	+	GO:0009451	RNA modification	BP	182				0	0	#NUM!
Congo_red	+	GO:0010324	membrane invagination	BP	0				0	0	#NUM!
Congo_red	+	GO:0015031	protein transport	BP	661				0	0	#NUM!
Congo_red	+	GO:0015931	nucleobase-containing compound tran...	BP	216				0	0	#NUM!
Congo_red	+	GO:0016050	vesicle organization	BP	117				0	0	#NUM!
Congo_red	+	GO:0016197	endosomal transport	BP	90				0	0	#NUM!
Congo_red	+	GO:0016570	histone modification	BP	137				0	0	#NUM!
Congo_red	+	GO:0018193	peptidyl-amino acid modification	BP	225				0	0	#NUM!
Congo_red	+	GO:0023052	signaling	BP	346				0	0	#NUM!
Congo_red	+	GO:0031399	regulation of protein modification ...	BP	164				0	0	#NUM!
Congo_red	+	GO:0032196	transposition	BP	114				0	0	#NUM!
Congo_red	+	GO:0032200	telomere organization	BP	84				0	0	#NUM!
Congo_red	+	GO:0032543	mitochondrial translation	BP	171				0	0	#NUM!
Congo_red	+	GO:0032787	monocarboxylic acid metabolic proce...	BP	195				0	0	#NUM!
Congo_red	+	GO:0033043	regulation of organelle organizatio...	BP	319				0	0	#NUM!
Congo_red	+	GO:0042221	response to chemical	BP	572				0	0	#NUM!
Congo_red	+	GO:0042255	ribosome assembly	BP	79				0	0	#NUM!
Congo_red	+	GO:0042273	ribosomal large subunit biogenesis	BP	121				0	0	#NUM!
Congo_red	+	GO:0042274	ribosomal small subunit biogenesis	BP	147				0	0	#NUM!
Congo_red	+	GO:0042594	response to starvation	BP	68				0	0	#NUM!
Congo_red	+	GO:0043144	snoRNA processing	BP	45				0	0	#NUM!
Congo_red	+	GO:0043543	protein acylation	BP	76				0	0	#NUM!
Congo_red	+	GO:0043934	sporulation	BP	178				0	0	#NUM!
Congo_red	+	GO:0045333	cellular respiration	BP	111				0	0	#NUM!
Congo_red	+	GO:0048193	Golgi vesicle transport	BP	199				0	0	#NUM!
Congo_red	+	GO:0048284	organelle fusion	BP	107				0	0	#NUM!
Congo_red	+	GO:0048285	organelle fission	BP	286				0	0	#NUM!
Congo_red	+	GO:0048308	organelle inheritance	BP	60				0	0	#NUM!
Congo_red	+	GO:0051049	regulation of transport	BP	103				0	0	#NUM!
Congo_red	+	GO:0051052	regulation of DNA metabolic process	BP	111				0	0	#NUM!
Congo_red	+	GO:0051169	nuclear transport	BP	174				0	0	#NUM!
Congo_red	+	GO:0051321	meiotic cell cycle	BP	327				0	0	#NUM!
Congo_red	+	GO:0051603	proteolysis involved in cellular pr...	BP	242				0	0	#NUM!
Congo_red	+	GO:0051604	protein maturation	BP	85				0	0	#NUM!
Congo_red	+	GO:0051726	regulation of cell cycle	BP	289				0	0	#NUM!
Congo_red	+	GO:0055085	transmembrane transport	BP	468				0	0	#NUM!
Congo_red	+	GO:0055086	nucleobase-containing small molecul...	BP	303				0	0	#NUM!
Congo_red	+	GO:0061025	membrane fusion	BP	64				0	0	#NUM!
Congo_red	+	GO:0070647	protein modification by small prote...	BP	197				0	0	#NUM!
Congo_red	+	GO:0070925	organelle assembly	BP	176				0	0	#NUM!
Congo_red	+	GO:0071554	cell wall organization or biogenesi...	BP	278				0	0	#NUM!
Congo_red	+	GO:0003674	molecular_function	MF	6457				0	0	#NUM!
Congo_red	+	GO:0003677	DNA binding	MF	623				0	0	#NUM!
Congo_red	+	GO:0003682	chromatin binding	MF	137				0	0	#NUM!
Congo_red	+	GO:0003700	DNA-binding transcription factor ac...	MF	191				0	0	#NUM!
Congo_red	+	GO:0003723	RNA binding	MF	1066				0	0	#NUM!
Congo_red	+	GO:0003729	mRNA binding	MF	188				0	0	#NUM!
Congo_red	+	GO:0003735	structural constituent of ribosome	MF	235				0	0	#NUM!
Congo_red	+	GO:0003924	GTPase activity	MF	81				0	0	#NUM!
Congo_red	+	GO:0004386	helicase activity	MF	114				0	0	#NUM!
Congo_red	+	GO:0004518	nuclease activity	MF	171				0	0	#NUM!
Congo_red	+	GO:0005085	guanyl-nucleotide exchange factor a...	MF	54				0	0	#NUM!
Congo_red	+	GO:0005198	structural molecule activity	MF	373				0	0	#NUM!
Congo_red	+	GO:0008092	cytoskeletal protein binding	MF	103				0	0	#NUM!
Congo_red	+	GO:0008134	transcription factor binding	MF	105				0	0	#NUM!
Congo_red	+	GO:0008135	translation factor activity, RNA bi...	MF	59				0	0	#NUM!
Congo_red	+	GO:0008168	methyltransferase activity	MF	99				0	0	#NUM!
Congo_red	+	GO:0008233	peptidase activity	MF	178				0	0	#NUM!
Congo_red	+	GO:0008289	lipid binding	MF	124				0	0	#NUM!
Congo_red	+	GO:0016301	kinase activity	MF	232				0	0	#NUM!
Congo_red	+	GO:0016491	oxidoreductase activity	MF	349				0	0	#NUM!
Congo_red	+	GO:0016740	transferase activity	MF	940				0	0	#NUM!
Congo_red	+	GO:0016757	transferase activity, transferring ...	MF	107				0	0	#NUM!
Congo_red	+	GO:0016779	nucleotidyltransferase activity	MF	132				0	0	#NUM!
Congo_red	+	GO:0016787	hydrolase activity	MF	1091				0	0	#NUM!
Congo_red	+	GO:0016791	phosphatase activity	MF	106				0	0	#NUM!
Congo_red	+	GO:0016798	hydrolase activity, acting on glyco...	MF	78				0	0	#NUM!
Congo_red	+	GO:0016829	lyase activity	MF	109				0	0	#NUM!
Congo_red	+	GO:0016853	isomerase activity	MF	74				0	0	#NUM!
Congo_red	+	GO:0016874	ligase activity	MF	114				0	0	#NUM!
Congo_red	+	GO:0019843	rRNA binding	MF	141				0	0	#NUM!
Congo_red	+	GO:0019899	enzyme binding	MF	205				0	0	#NUM!
Congo_red	+	GO:0022857	transmembrane transporter activity	MF	363				0	0	#NUM!
Congo_red	+	GO:0030234	enzyme regulator activity	MF	272				0	0	#NUM!
Congo_red	+	GO:0030533	triplet codon-amino acid adaptor ac...	MF	299				0	0	#NUM!
Congo_red	+	GO:0030555	RNA modification guide activity	MF	71				0	0	#NUM!
Congo_red	+	GO:0030674	protein binding, bridging	MF	64				0	0	#NUM!
Congo_red	+	GO:0032182	ubiquitin-like protein binding	MF	47				0	0	#NUM!
Congo_red	+	GO:0042393	histone binding	MF	49				0	0	#NUM!
Congo_red	+	GO:0043167	ion binding	MF	1586				0	0	#NUM!
Congo_red	+	GO:0051082	unfolded protein binding	MF	84				0	0	#NUM!
Congo_red	+	GO:0005575	cellular_component	CC	6476				0	0	#NUM!
Congo_red	+	GO:0005576	extracellular region	CC	128				0	0	#NUM!
Congo_red	+	GO:0005618	cell wall	CC	121				0	0	#NUM!
Congo_red	+	GO:0005634	nucleus	CC	2438				0	0	#NUM!
Congo_red	+	GO:0005694	chromosome	CC	499				0	0	#NUM!
Congo_red	+	GO:0005730	nucleolus	CC	386				0	0	#NUM!
Congo_red	+	GO:0005737	cytoplasm	CC	4746				0	0	#NUM!
Congo_red	+	GO:0005739	mitochondrion	CC	1214				0	0	#NUM!
Congo_red	+	GO:0005740	mitochondrial envelope	CC	439				0	0	#NUM!
Congo_red	+	GO:0005773	vacuole	CC	523				0	0	#NUM!
Congo_red	+	GO:0005777	peroxisome	CC	87				0	0	#NUM!
Congo_red	+	GO:0005783	endoplasmic reticulum	CC	675				0	0	#NUM!
Congo_red	+	GO:0005794	Golgi apparatus	CC	282				0	0	#NUM!
Congo_red	+	GO:0005815	microtubule organizing center	CC	87				0	0	#NUM!
Congo_red	+	GO:0005840	ribosome	CC	368				0	0	#NUM!
Congo_red	+	GO:0005856	cytoskeleton	CC	251				0	0	#NUM!
Congo_red	+	GO:0005886	plasma membrane	CC	541				0	0	#NUM!
Congo_red	+	GO:0005933	cellular bud	CC	252				0	0	#NUM!
Congo_red	+	GO:0005938	cell cortex	CC	175				0	0	#NUM!
Congo_red	+	GO:0012505	endomembrane system	CC	1086				0	0	#NUM!
Congo_red	+	GO:0016020	membrane	CC	2112				0	0	#NUM!
Congo_red	+	GO:0030427	site of polarized growth	CC	275				0	0	#NUM!
Congo_red	+	GO:0031410	cytoplasmic vesicle	CC	282				0	0	#NUM!
Copper	+	GO:0000054	ribosomal subunit export from nucle...	BP	49				0.188462	0	#NUM!
Copper	+	GO:0000278	mitotic cell cycle	BP	395				1.51843	0	#NUM!
Copper	+	GO:0000747	conjugation with cellular fusion	BP	102				0.392102	0	#NUM!
Copper	+	GO:0000902	cell morphogenesis	BP	44				0.169142	0	#NUM!
Copper	+	GO:0000910	cytokinesis	BP	102				0.392171	0	#NUM!
Copper	+	GO:0001403	invasive growth in response to gluc...	BP	61				0.234533	0	#NUM!
Copper	+	GO:0002181	cytoplasmic translation	BP	199	2.79916	0.176373	1	0.763383	2	1.38952
Copper	+	GO:0005975	carbohydrate metabolic process	BP	318	0.813902	1	1	1.21522	1	-0.281213
Copper	+	GO:0006091	generation of precursor metabolites...	BP	207	2.68608	0.187486	1	0.794071	2	1.33266
Copper	+	GO:0006260	DNA replication	BP	158				0.607586	0	#NUM!
Copper	+	GO:0006281	DNA repair	BP	304				1.16821	0	#NUM!
Copper	+	GO:0006310	DNA recombination	BP	250				0.956023	0	#NUM!
Copper	+	GO:0006325	chromatin organization	BP	345	0.741304	1	1	1.32669	1	-0.407833
Copper	+	GO:0006352	DNA-templated transcription, initia...	BP	78				0.3	0	#NUM!
Copper	+	GO:0006353	DNA-templated transcription, termin...	BP	42	6.56417	0.149928	1	0.161538	1	2.63005
Copper	+	GO:0006354	DNA-templated transcription, elonga...	BP	99				0.380769	0	#NUM!
Copper	+	GO:0006360	transcription by RNA polymerase I	BP	66	8.7916	0.02611	1	0.253846	2	2.97797
Copper	+	GO:0006364	rRNA processing	BP	355	0.728972	1	1	1.34771	1	-0.430514
Copper	+	GO:0006366	transcription by RNA polymerase II	BP	523	0.47277	0.715689	1	2.00943	1	-1.00679
Copper	+	GO:0006383	transcription by RNA polymerase III	BP	40	6.90181	0.143304	1	0.153846	1	2.70044
Copper	+	GO:0006397	mRNA processing	BP	212	1.2421	0.563915	1	0.812968	1	0.298729
Copper	+	GO:0006401	RNA catabolic process	BP	154				0.591997	0	#NUM!
Copper	+	GO:0006413	translational initiation	BP	69	3.94555	0.234452	1	0.26506	1	1.91561
Copper	+	GO:0006414	translational elongation	BP	339				1.24052	0	#NUM!
Copper	+	GO:0006417	regulation of translation	BP	133	2.00795	0.404558	1	0.511449	1	0.967338
Copper	+	GO:0006418	tRNA aminoacylation for protein tra...	BP	39				0.15	0	#NUM!
Copper	+	GO:0006457	protein folding	BP	111	5.12579	0.0669664	1	0.426774	2	2.22846
Copper	+	GO:0006468	protein phosphorylation	BP	232	2.37902	0.223424	1	0.891528	2	1.16565
Copper	+	GO:0006470	protein dephosphorylation	BP	72				0.276923	0	#NUM!
Copper	+	GO:0006486	protein glycosylation	BP	77				0.296102	0	#NUM!
Copper	+	GO:0006497	protein lipidation	BP	48				0.184615	0	#NUM!
Copper	+	GO:0006520	cellular amino acid metabolic proce...	BP	263	0.988552	1	1	1.01101	1	-0.0157947
Copper	+	GO:0006605	protein targeting	BP	194				0.745763	0	#NUM!
Copper	+	GO:0006629	lipid metabolic process	BP	345	1.56193	0.38616	1	1.32623	2	0.592672
Copper	+	GO:0006766	vitamin metabolic process	BP	61				0.234329	0	#NUM!
Copper	+	GO:0006811	ion transport	BP	380	2.24102	0.174502	1	1.45366	3	1.04527
Copper	+	GO:0006865	amino acid transport	BP	57				0.218963	0	#NUM!
Copper	+	GO:0006869	lipid transport	BP	72				0.276778	0	#NUM!
Copper	+	GO:0006873	cellular ion homeostasis	BP	153	3.67287	0.115904	1	0.588256	2	1.76548
Copper	+	GO:0006887	exocytosis	BP	60				0.230729	0	#NUM!
Copper	+	GO:0006897	endocytosis	BP	125				0.480769	0	#NUM!
Copper	+	GO:0006970	response to osmotic stress	BP	91	2.96616	0.297752	1	0.35	1	1.51457
Copper	+	GO:0006974	cellular response to DNA damage sti...	BP	354	0.721864	1	1	1.36011	1	-0.443725
Copper	+	GO:0006979	response to oxidative stress	BP	124	2.15871	0.383005	1	0.476756	1	1.06868
Copper	+	GO:0006997	nucleus organization	BP	72				0.276875	0	#NUM!
Copper	+	GO:0007005	mitochondrion organization	BP	273				1.04963	0	#NUM!
Copper	+	GO:0007010	cytoskeleton organization	BP	260				0.999825	0	#NUM!
Copper	+	GO:0007031	peroxisome organization	BP	52				0.2	0	#NUM!
Copper	+	GO:0007033	vacuole organization	BP	100	2.69274	0.322041	1	0.384548	1	1.37876
Copper	+	GO:0007059	chromosome segregation	BP	222				0.852803	0	#NUM!
Copper	+	GO:0007114	cell budding	BP	58				0.223077	0	#NUM!
Copper	+	GO:0007124	pseudohyphal growth	BP	75				0.28826	0	#NUM!
Copper	+	GO:0008033	tRNA processing	BP	128	2.08921	0.39265	1	0.492136	1	1.02287
Copper	+	GO:0008150	biological_process	BP	6470	#NUM!	1	1	21.3563	22	0.0428392
Copper	+	GO:0008213	protein alkylation	BP	52				0.2	0	#NUM!
Copper	+	GO:0008380	RNA splicing	BP	158	1.68557	0.459648	1	0.605892	1	0.722868
Copper	+	GO:0008643	carbohydrate transport	BP	51				0.195504	0	#NUM!
Copper	+	GO:0009311	oligosaccharide metabolic process	BP	56				0.214559	0	#NUM!
Copper	+	GO:0009408	response to heat	BP	74	3.66791	0.249491	1	0.284615	1	1.81291
Copper	+	GO:0009451	RNA modification	BP	182				0.691298	0	#NUM!
Copper	+	GO:0010324	membrane invagination	BP	0				0	0	#NUM!
Copper	+	GO:0015031	protein transport	BP	661	0.363824	0.504061	1	2.54053	1	-1.34513
Copper	+	GO:0015931	nucleobase-containing compound tran...	BP	216				0.830624	0	#NUM!
Copper	+	GO:0016050	vesicle organization	BP	117	2.29177	0.365774	1	0.449843	1	1.15251
Copper	+	GO:0016197	endosomal transport	BP	90				0.346154	0	#NUM!
Copper	+	GO:0016570	histone modification	BP	137				0.526923	0	#NUM!
Copper	+	GO:0018193	peptidyl-amino acid modification	BP	225	1.16429	0.586893	1	0.864931	1	0.209343
Copper	+	GO:0023052	signaling	BP	346				1.32984	0	#NUM!
Copper	+	GO:0031399	regulation of protein modification ...	BP	164	1.61798	0.473091	1	0.630328	1	0.665824
Copper	+	GO:0032196	transposition	BP	114				0.434813	0	#NUM!
Copper	+	GO:0032200	telomere organization	BP	84				0.322908	0	#NUM!
Copper	+	GO:0032543	mitochondrial translation	BP	171				0.653012	0	#NUM!
Copper	+	GO:0032787	monocarboxylic acid metabolic proce...	BP	195	1.35264	0.533995	1	0.749083	1	0.416802
Copper	+	GO:0033043	regulation of organelle organizatio...	BP	319				1.22564	0	#NUM!
Copper	+	GO:0042221	response to chemical	BP	572	1.42622	0.477311	1	2.19578	3	0.450231
Copper	+	GO:0042255	ribosome assembly	BP	79				0.303793	0	#NUM!
Copper	+	GO:0042273	ribosomal large subunit biogenesis	BP	121				0.465385	0	#NUM!
Copper	+	GO:0042274	ribosomal small subunit biogenesis	BP	147	1.81214	0.436358	1	0.564891	1	0.823956
Copper	+	GO:0042594	response to starvation	BP	68	4.00013	0.231714	1	0.261538	1	1.9349
Copper	+	GO:0043144	snoRNA processing	BP	45	6.11485	0.159747	1	0.173047	1	2.53077
Copper	+	GO:0043543	protein acylation	BP	76				0.292308	0	#NUM!
Copper	+	GO:0043934	sporulation	BP	178				0.680925	0	#NUM!
Copper	+	GO:0045333	cellular respiration	BP	111	2.42311	0.350195	1	0.426104	1	1.23072
Copper	+	GO:0048193	Golgi vesicle transport	BP	199	1.32316	0.541684	1	0.765117	1	0.386248
Copper	+	GO:0048284	organelle fusion	BP	107				0.411323	0	#NUM!
Copper	+	GO:0048285	organelle fission	BP	286				1.09693	0	#NUM!
Copper	+	GO:0048308	organelle inheritance	BP	60				0.230769	0	#NUM!
Copper	+	GO:0051049	regulation of transport	BP	103				0.396154	0	#NUM!
Copper	+	GO:0051052	regulation of DNA metabolic process	BP	111				0.426774	0	#NUM!
Copper	+	GO:0051169	nuclear transport	BP	174				0.669231	0	#NUM!
Copper	+	GO:0051321	meiotic cell cycle	BP	327				1.24788	0	#NUM!
Copper	+	GO:0051603	proteolysis involved in cellular pr...	BP	242				0.930769	0	#NUM!
Copper	+	GO:0051604	protein maturation	BP	85				0.326923	0	#NUM!
Copper	+	GO:0051726	regulation of cell cycle	BP	289				1.10999	0	#NUM!
Copper	+	GO:0055085	transmembrane transport	BP	468	1.79433	0.417289	1	1.78378	3	0.750022
Copper	+	GO:0055086	nucleobase-containing small molecul...	BP	303	0.852905	1	1	1.16274	1	-0.217531
Copper	+	GO:0061025	membrane fusion	BP	64				0.246025	0	#NUM!
Copper	+	GO:0070647	protein modification by small prote...	BP	197				0.757427	0	#NUM!
Copper	+	GO:0070925	organelle assembly	BP	176	1.50297	0.497781	1	0.676805	1	0.563188
Copper	+	GO:0071554	cell wall organization or biogenesi...	BP	278				1.06458	0	#NUM!
Copper	+	GO:0003674	molecular_function	MF	6457	#NUM!	1	1	21.3134	22	0.0457408
Copper	+	GO:0003677	DNA binding	MF	623	0.390719	0.503829	1	2.3849	1	-1.25393
Copper	+	GO:0003682	chromatin binding	MF	137				0.526831	0	#NUM!
Copper	+	GO:0003700	DNA-binding transcription factor ac...	MF	191				0.733589	0	#NUM!
Copper	+	GO:0003723	RNA binding	MF	1066	0.753412	1	1	3.809	3	-0.344449
Copper	+	GO:0003729	mRNA binding	MF	188				0.722824	0	#NUM!
Copper	+	GO:0003735	structural constituent of ribosome	MF	235				0.901325	0	#NUM!
Copper	+	GO:0003924	GTPase activity	MF	81	3.34271	0.269734	1	0.311538	1	1.68252
Copper	+	GO:0004386	helicase activity	MF	114				0.438155	0	#NUM!
Copper	+	GO:0004518	nuclease activity	MF	171	1.55529	0.486246	1	0.65483	1	0.610807
Copper	+	GO:0005085	guanyl-nucleotide exchange factor a...	MF	54				0.207692	0	#NUM!
Copper	+	GO:0005198	structural molecule activity	MF	373				1.42937	0	#NUM!
Copper	+	GO:0008092	cytoskeletal protein binding	MF	103				0.396154	0	#NUM!
Copper	+	GO:0008134	transcription factor binding	MF	105	2.56113	0.33521	1	0.403776	1	1.30837
Copper	+	GO:0008135	translation factor activity, RNA bi...	MF	59	4.62728	0.204292	1	0.226923	1	2.13972
Copper	+	GO:0008168	methyltransferase activity	MF	99				0.380636	0	#NUM!
Copper	+	GO:0008233	peptidase activity	MF	178				0.682944	0	#NUM!
Copper	+	GO:0008289	lipid binding	MF	124				0.47684	0	#NUM!
Copper	+	GO:0016301	kinase activity	MF	232	1.12778	0.598267	1	0.891684	1	0.165395
Copper	+	GO:0016491	oxidoreductase activity	MF	349	1.5471	0.390494	1	1.3381	2	0.579817
Copper	+	GO:0016740	transferase activity	MF	940	1.50758	0.388862	1	3.59652	5	0.475326
Copper	+	GO:0016757	transferase activity, transferring ...	MF	107				0.411538	0	#NUM!
Copper	+	GO:0016779	nucleotidyltransferase activity	MF	132	2.02957	0.401335	1	0.506188	1	0.982255
Copper	+	GO:0016787	hydrolase activity	MF	1091	0.42906	0.409299	1	4.15044	2	-1.05326
Copper	+	GO:0016791	phosphatase activity	MF	106				0.407692	0	#NUM!
Copper	+	GO:0016798	hydrolase activity, acting on glyco...	MF	78				0.298955	0	#NUM!
Copper	+	GO:0016829	lyase activity	MF	109	2.46645	0.345372	1	0.418865	1	1.25544
Copper	+	GO:0016853	isomerase activity	MF	74	3.66921	0.249415	1	0.284516	1	1.81342
Copper	+	GO:0016874	ligase activity	MF	114	2.35384	0.35825	1	0.438308	1	1.18998
Copper	+	GO:0019843	rRNA binding	MF	141				0.535381	0	#NUM!
Copper	+	GO:0019899	enzyme binding	MF	205	1.28238	0.552663	1	0.788462	1	0.342888
Copper	+	GO:0022857	transmembrane transporter activity	MF	363	2.36272	0.157354	1	1.38406	3	1.11606
Copper	+	GO:0030234	enzyme regulator activity	MF	272	0.953794	1	1	1.04597	1	-0.0648428
Copper	+	GO:0030533	triplet codon-amino acid adaptor ac...	MF	299				1.09287	0	#NUM!
Copper	+	GO:0030555	RNA modification guide activity	MF	71				0.269729	0	#NUM!
Copper	+	GO:0030674	protein binding, bridging	MF	64				0.246154	0	#NUM!
Copper	+	GO:0032182	ubiquitin-like protein binding	MF	47				0.180769	0	#NUM!
Copper	+	GO:0042393	histone binding	MF	49				0.188462	0	#NUM!
Copper	+	GO:0043167	ion binding	MF	1586	1.23153	0.636413	1	6.04924	7	0.210602
Copper	+	GO:0051082	unfolded protein binding	MF	84				0.323077	0	#NUM!
Copper	+	GO:0005575	cellular_component	CC	6476	#NUM!	1	1	21.3761	22	0.0415019
Copper	+	GO:0005576	extracellular region	CC	128				0.490678	0	#NUM!
Copper	+	GO:0005618	cell wall	CC	121				0.463682	0	#NUM!
Copper	+	GO:0005634	nucleus	CC	2438	0.981888	1	1	9.09701	9	-0.0154682
Copper	+	GO:0005694	chromosome	CC	499	0.498526	0.716241	1	1.91488	1	-0.937253
Copper	+	GO:0005730	nucleolus	CC	386	1.40458	0.654913	1	1.46414	2	0.449949
Copper	+	GO:0005737	cytoplasm	CC	4746	1.39236	0.801229	1	16.8054	18	0.0990713
Copper	+	GO:0005739	mitochondrion	CC	1214	1.77058	0.196847	1	4.59769	7	0.606445
Copper	+	GO:0005740	mitochondrial envelope	CC	439	2.69555	0.0825241	1	1.68405	4	1.24807
Copper	+	GO:0005773	vacuole	CC	523	1.00192	1	1	1.99653	2	0.00250555
Copper	+	GO:0005777	peroxisome	CC	87				0.334615	0	#NUM!
Copper	+	GO:0005783	endoplasmic reticulum	CC	675	1.67161	0.318216	1	2.58666	4	0.628911
Copper	+	GO:0005794	Golgi apparatus	CC	282	0.918501	1	1	1.08405	1	-0.116427
Copper	+	GO:0005815	microtubule organizing center	CC	87				0.334382	0	#NUM!
Copper	+	GO:0005840	ribosome	CC	368	0.693938	1	1	1.41119	1	-0.496913
Copper	+	GO:0005856	cytoskeleton	CC	251				0.964205	0	#NUM!
Copper	+	GO:0005886	plasma membrane	CC	541	0.459393	0.715998	1	2.06238	1	-1.04431
Copper	+	GO:0005933	cellular bud	CC	252	1.03415	1	1	0.968553	1	0.0460964
Copper	+	GO:0005938	cell cortex	CC	175				0.672842	0	#NUM!
Copper	+	GO:0012505	endomembrane system	CC	1086	1.26294	0.590293	1	4.15875	5	0.265779
Copper	+	GO:0016020	membrane	CC	2112	0.833175	0.825258	1	7.89533	7	-0.173644
Copper	+	GO:0030427	site of polarized growth	CC	275				1.05658	0	#NUM!
Copper	+	GO:0031410	cytoplasmic vesicle	CC	282	1.93508	0.29601	1	1.08443	2	0.883069
Cycloheximide	+	GO:0000054	ribosomal subunit export from nucle...	BP	49	3.56731	0.0181692	0.0688739	1.54196	5	1.69716
Cycloheximide	+	GO:0000278	mitotic cell cycle	BP	395	0.299505	0.00690312	0.0328564	12.4236	4	-1.63501
Cycloheximide	+	GO:0000747	conjugation with cellular fusion	BP	102	0.30105	0.380262	0.553417	3.20811	1	-1.68172
Cycloheximide	+	GO:0000902	cell morphogenesis	BP	44				1.38389	0	#NUM!
Cycloheximide	+	GO:0000910	cytokinesis	BP	102	0.611498	0.772337	0.882491	3.20867	2	-0.681975
Cycloheximide	+	GO:0001403	invasive growth in response to gluc...	BP	61	1.04419	0.717929	0.862221	1.91891	2	0.0597133
Cycloheximide	+	GO:0002181	cytoplasmic translation	BP	199	64.2883	4.53896e-104	7.39851e-102	6.24586	98	3.97181
Cycloheximide	+	GO:0005975	carbohydrate metabolic process	BP	318	0.380978	0.0460194	0.127706	9.94268	4	-1.31363
Cycloheximide	+	GO:0006091	generation of precursor metabolites...	BP	207	0.599223	0.416252	0.56541	6.49695	4	-0.699762
Cycloheximide	+	GO:0006260	DNA replication	BP	158	0.3879	0.243607	0.413624	4.97116	2	-1.31358
Cycloheximide	+	GO:0006281	DNA repair	BP	304	0.501365	0.172869	0.321977	9.55808	5	-0.934793
Cycloheximide	+	GO:0006310	DNA recombination	BP	250	0.24129	0.0244655	0.0846795	7.82201	2	-1.96754
Cycloheximide	+	GO:0006325	chromatin organization	BP	345	0.437104	0.0772988	0.183189	10.8547	5	-1.11833
Cycloheximide	+	GO:0006352	DNA-templated transcription, initia...	BP	78	0.396401	0.519794	0.66656	2.45455	1	-1.29546
Cycloheximide	+	GO:0006353	DNA-templated transcription, termin...	BP	42	0.749316	1	1	1.32168	1	-0.402371
Cycloheximide	+	GO:0006354	DNA-templated transcription, elonga...	BP	99	0.310266	0.375977	0.553417	3.11538	1	-1.63941
Cycloheximide	+	GO:0006360	transcription by RNA polymerase I	BP	66	2.00773	0.153173	0.30081	2.07692	4	0.945552
Cycloheximide	+	GO:0006364	rRNA processing	BP	355	6.28317	2.96591e-19	6.04304e-18	11.0267	48	2.12203
Cycloheximide	+	GO:0006366	transcription by RNA polymerase II	BP	523	0.335465	0.00353166	0.0213208	16.4408	6	-1.45425
Cycloheximide	+	GO:0006383	transcription by RNA polymerase III	BP	40	0.788024	1	1	1.25874	1	-0.331982
Cycloheximide	+	GO:0006397	mRNA processing	BP	212	0.286126	0.067819	0.164993	6.65156	2	-1.73369
Cycloheximide	+	GO:0006401	RNA catabolic process	BP	154	0.196838	0.0947254	0.20587	4.84361	1	-2.27608
Cycloheximide	+	GO:0006413	translational initiation	BP	69	0.919013	1	1	2.16867	2	-0.116814
Cycloheximide	+	GO:0006414	translational elongation	BP	339	0.569503	0.247279	0.415531	10.1497	6	-0.758403
Cycloheximide	+	GO:0006417	regulation of translation	BP	133	1.20821	0.612347	0.756156	4.18458	5	0.256844
Cycloheximide	+	GO:0006418	tRNA aminoacylation for protein tra...	BP	39	4.62415	0.00705505	0.0328564	1.22727	5	2.02647
Cycloheximide	+	GO:0006457	protein folding	BP	111	1.46509	0.40044	0.564676	3.49179	5	0.517963
Cycloheximide	+	GO:0006468	protein phosphorylation	BP	232	0.393501	0.121624	0.247809	7.29432	3	-1.28181
Cycloheximide	+	GO:0006470	protein dephosphorylation	BP	72				2.26573	0	#NUM!
Cycloheximide	+	GO:0006486	protein glycosylation	BP	77	1.25212	0.735268	0.862221	2.42265	3	0.308374
Cycloheximide	+	GO:0006497	protein lipidation	BP	48				1.51049	0	#NUM!
Cycloheximide	+	GO:0006520	cellular amino acid metabolic proce...	BP	263	0.835662	0.855689	0.955324	8.27189	7	-0.240861
Cycloheximide	+	GO:0006605	protein targeting	BP	194	0.154886	0.032397	0.103543	6.10169	1	-2.60921
Cycloheximide	+	GO:0006629	lipid metabolic process	BP	345	0.34675	0.0249363	0.0846795	10.851	4	-1.43975
Cycloheximide	+	GO:0006766	vitamin metabolic process	BP	61	1.60385	0.441456	0.585019	1.91723	3	0.645936
Cycloheximide	+	GO:0006811	ion transport	BP	380	0.39593	0.0320599	0.103543	11.8936	5	-1.25018
Cycloheximide	+	GO:0006865	amino acid transport	BP	57	0.547826	1	1	1.79151	1	-0.841179
Cycloheximide	+	GO:0006869	lipid transport	BP	72	0.430605	0.728554	0.862221	2.26455	1	-1.17922
Cycloheximide	+	GO:0006873	cellular ion homeostasis	BP	153	1.4953	0.339563	0.511238	4.813	7	0.540418
Cycloheximide	+	GO:0006887	exocytosis	BP	60	0.51912	1	1	1.88778	1	-0.916692
Cycloheximide	+	GO:0006897	endocytosis	BP	125	0.494876	0.440156	0.585019	3.93357	2	-0.975838
Cycloheximide	+	GO:0006970	response to osmotic stress	BP	91				2.86364	0	#NUM!
Cycloheximide	+	GO:0006974	cellular response to DNA damage sti...	BP	354	0.425505	0.05751	0.148796	11.1282	5	-1.15422
[truncated: 12,997 more rows]

## Sheet: hotspot effects correlation
condition	directionOfR	GOID	Term	OC	size	odds_ratio	p	q	expected_count	count	log2FC
a4-Hydroxybenzaldehyde	+	GO:0000054	ribosomal subunit export from nucle...	BP	49	0.217396	0.123408	0.275554	4.25752	1	-2.09001
a4-Hydroxybenzaldehyde	+	GO:0000278	mitotic cell cycle	BP	395	3.10057	1.1355e-14	4.62715e-13	34.3028	82	1.2573
a4-Hydroxybenzaldehyde	+	GO:0000747	conjugation with cellular fusion	BP	102	0.89319	1	1	8.85794	8	-0.146971
a4-Hydroxybenzaldehyde	+	GO:0000902	cell morphogenesis	BP	44	0.768002	1	1	3.82107	3	-0.349015
a4-Hydroxybenzaldehyde	+	GO:0000910	cytokinesis	BP	102	1.41158	0.283601	0.440257	8.85949	12	0.437739
a4-Hydroxybenzaldehyde	+	GO:0001403	invasive growth in response to gluc...	BP	61	1.59631	0.2463	0.418196	5.29832	8	0.594464
a4-Hydroxybenzaldehyde	+	GO:0002181	cytoplasmic translation	BP	199	0.264265	0.000711479	0.0036241	17.2455	5	-1.78622
a4-Hydroxybenzaldehyde	+	GO:0005975	carbohydrate metabolic process	BP	318	0.939189	0.837563	0.928726	27.4528	26	-0.0784438
a4-Hydroxybenzaldehyde	+	GO:0006091	generation of precursor metabolites...	BP	207	0.639915	0.164954	0.330901	17.9388	12	-0.580049
a4-Hydroxybenzaldehyde	+	GO:0006260	DNA replication	BP	158	2.23306	0.000502794	0.00273185	13.7259	27	0.976056
a4-Hydroxybenzaldehyde	+	GO:0006281	DNA repair	BP	304	2.42668	1.8162e-07	2.11458e-06	26.3909	54	1.03292
a4-Hydroxybenzaldehyde	+	GO:0006310	DNA recombination	BP	250	1.41165	0.105611	0.24246	21.5974	29	0.425193
a4-Hydroxybenzaldehyde	+	GO:0006325	chromatin organization	BP	345	2.21992	1.47583e-06	1.41506e-05	29.9712	57	0.927387
a4-Hydroxybenzaldehyde	+	GO:0006352	DNA-templated transcription, initia...	BP	78	1.55649	0.219289	0.392792	6.77727	10	0.561223
a4-Hydroxybenzaldehyde	+	GO:0006353	DNA-templated transcription, termin...	BP	42	2.49624	0.0259076	0.0782024	3.6493	8	1.13238
a4-Hydroxybenzaldehyde	+	GO:0006354	DNA-templated transcription, elonga...	BP	99	1.46052	0.208495	0.384252	8.60192	12	0.480303
a4-Hydroxybenzaldehyde	+	GO:0006360	transcription by RNA polymerase I	BP	66	0.160013	0.043098	0.12112	5.73462	1	-2.5197
a4-Hydroxybenzaldehyde	+	GO:0006364	rRNA processing	BP	355	0.114373	8.711e-10	1.41989e-08	30.4461	4	-2.92818
a4-Hydroxybenzaldehyde	+	GO:0006366	transcription by RNA polymerase II	BP	523	1.12466	0.463077	0.645046	45.3949	50	0.139399
a4-Hydroxybenzaldehyde	+	GO:0006383	transcription by RNA polymerase III	BP	40	1.169	0.774964	0.889572	3.47552	4	0.202769
a4-Hydroxybenzaldehyde	+	GO:0006397	mRNA processing	BP	212	0.7967	0.456847	0.641949	18.3657	15	-0.292051
a4-Hydroxybenzaldehyde	+	GO:0006401	RNA catabolic process	BP	154	1.05301	0.773169	0.889572	13.3738	14	0.0660222
a4-Hydroxybenzaldehyde	+	GO:0006413	translational initiation	BP	69	0.475202	0.279392	0.440257	5.98795	3	-0.9971
a4-Hydroxybenzaldehyde	+	GO:0006414	translational elongation	BP	339	0.0309106	4.02472e-12	1.09338e-10	28.0245	1	-4.80861
a4-Hydroxybenzaldehyde	+	GO:0006417	regulation of translation	BP	133	0.404643	0.0414675	0.118582	11.5541	5	-1.2084
a4-Hydroxybenzaldehyde	+	GO:0006418	tRNA aminoacylation for protein tra...	BP	39	0.275133	0.253004	0.420812	3.38864	1	-1.7607
a4-Hydroxybenzaldehyde	+	GO:0006457	protein folding	BP	111	0.813552	0.733115	0.872246	9.64121	8	-0.269214
a4-Hydroxybenzaldehyde	+	GO:0006468	protein phosphorylation	BP	232	1.34566	0.18873	0.361918	20.1404	26	0.368417
a4-Hydroxybenzaldehyde	+	GO:0006470	protein dephosphorylation	BP	72	1.13359	0.674724	0.826917	6.25594	7	0.162127
a4-Hydroxybenzaldehyde	+	GO:0006486	protein glycosylation	BP	77	2.37414	0.00671725	0.0260693	6.68922	14	1.06552
a4-Hydroxybenzaldehyde	+	GO:0006497	protein lipidation	BP	48	2.80098	0.00714619	0.027089	4.17063	10	1.26166
a4-Hydroxybenzaldehyde	+	GO:0006520	cellular amino acid metabolic proce...	BP	263	1.43187	0.0725631	0.176534	22.8396	31	0.440731
a4-Hydroxybenzaldehyde	+	GO:0006605	protein targeting	BP	194	0.502583	0.0380385	0.110719	16.8475	9	-0.904534
a4-Hydroxybenzaldehyde	+	GO:0006629	lipid metabolic process	BP	345	0.924527	0.767718	0.889572	29.9607	28	-0.0976438
a4-Hydroxybenzaldehyde	+	GO:0006766	vitamin metabolic process	BP	61	1.14976	0.649751	0.802344	5.2937	6	0.180687
a4-Hydroxybenzaldehyde	+	GO:0006811	ion transport	BP	380	0.507874	0.00334221	0.0155651	32.8395	18	-0.867436
a4-Hydroxybenzaldehyde	+	GO:0006865	amino acid transport	BP	57	1.24087	0.632578	0.793156	4.94657	6	0.278534
a4-Hydroxybenzaldehyde	+	GO:0006869	lipid transport	BP	72	0.61549	0.524059	0.705964	6.25266	4	-0.644471
a4-Hydroxybenzaldehyde	+	GO:0006873	cellular ion homeostasis	BP	153	0.650784	0.245528	0.418196	13.2892	9	-0.562261
a4-Hydroxybenzaldehyde	+	GO:0006887	exocytosis	BP	60	1.16991	0.645128	0.802344	5.21238	6	0.203021
a4-Hydroxybenzaldehyde	+	GO:0006897	endocytosis	BP	125	0.618082	0.261331	0.425699	10.861	7	-0.633732
a4-Hydroxybenzaldehyde	+	GO:0006970	response to osmotic stress	BP	91	0.73872	0.57649	0.757805	7.90682	6	-0.398135
a4-Hydroxybenzaldehyde	+	GO:0006974	cellular response to DNA damage sti...	BP	354	2.25253	7.09582e-07	7.22886e-06	30.7262	59	0.941247
a4-Hydroxybenzaldehyde	+	GO:0006979	response to oxidative stress	BP	124	0.528922	0.146103	0.309282	10.7704	6	-0.844032
a4-Hydroxybenzaldehyde	+	GO:0006997	nucleus organization	BP	72	1.70941	0.135186	0.289938	6.25485	10	0.676953
a4-Hydroxybenzaldehyde	+	GO:0007005	mitochondrion organization	BP	273	0.306249	0.000154198	0.00100537	23.7122	8	-1.56756
a4-Hydroxybenzaldehyde	+	GO:0007010	cytoskeleton organization	BP	260	2.74312	1.41086e-08	2.09064e-07	22.587	51	1.17501
a4-Hydroxybenzaldehyde	+	GO:0007031	peroxisome organization	BP	52	0.874756	1	1	4.51818	4	-0.175742
a4-Hydroxybenzaldehyde	+	GO:0007033	vacuole organization	BP	100	1.04029	0.857771	0.938367	8.68729	9	0.0510184
a4-Hydroxybenzaldehyde	+	GO:0007059	chromosome segregation	BP	222	4.1858	7.60173e-16	6.19541e-14	19.2656	59	1.61469
a4-Hydroxybenzaldehyde	+	GO:0007114	cell budding	BP	58	0.776656	0.815568	0.916811	5.03951	4	-0.333284
a4-Hydroxybenzaldehyde	+	GO:0007124	pseudohyphal growth	BP	75	2.23724	0.0125979	0.0446404	6.51205	13	0.997327
a4-Hydroxybenzaldehyde	+	GO:0008033	tRNA processing	BP	128	0.602641	0.263777	0.425699	11.1178	7	-0.667443
a4-Hydroxybenzaldehyde	+	GO:0008150	biological_process	BP	6470	0.786239	0.331841	0.49624	482.459	479	-0.010381
a4-Hydroxybenzaldehyde	+	GO:0008213	protein alkylation	BP	52	0.874756	1	1	4.51818	4	-0.175742
a4-Hydroxybenzaldehyde	+	GO:0008380	RNA splicing	BP	158	0.70652	0.387648	0.554269	13.6876	10	-0.452874
a4-Hydroxybenzaldehyde	+	GO:0008643	carbohydrate transport	BP	51				4.41662	0	#NUM!
a4-Hydroxybenzaldehyde	+	GO:0009311	oligosaccharide metabolic process	BP	56	0.810274	1	1	4.84709	4	-0.277119
a4-Hydroxybenzaldehyde	+	GO:0009408	response to heat	BP	74	0.440714	0.209806	0.384252	6.42972	3	-1.09979
a4-Hydroxybenzaldehyde	+	GO:0009451	RNA modification	BP	182	0.114834	1.995e-05	0.00017115	15.6171	2	-2.96505
a4-Hydroxybenzaldehyde	+	GO:0010324	membrane invagination	BP	0				0	0	#NUM!
a4-Hydroxybenzaldehyde	+	GO:0015031	protein transport	BP	661	0.865518	0.378431	0.549738	57.3929	51	-0.170375
a4-Hydroxybenzaldehyde	+	GO:0015931	nucleobase-containing compound tran...	BP	216	0.554186	0.06342	0.159038	18.7646	11	-0.770506
a4-Hydroxybenzaldehyde	+	GO:0016050	vesicle organization	BP	117	1.09299	0.739891	0.873929	10.1624	11	0.114269
a4-Hydroxybenzaldehyde	+	GO:0016197	endosomal transport	BP	90	1.17073	0.574445	0.757805	7.81993	9	0.202769
a4-Hydroxybenzaldehyde	+	GO:0016570	histone modification	BP	137	1.10444	0.757834	0.888683	11.9037	13	0.127105
a4-Hydroxybenzaldehyde	+	GO:0018193	peptidyl-amino acid modification	BP	225	1.45868	0.0892337	0.210798	19.5396	27	0.46656
a4-Hydroxybenzaldehyde	+	GO:0023052	signaling	BP	346	1.49471	0.0231131	0.0710836	30.0423	42	0.483395
a4-Hydroxybenzaldehyde	+	GO:0031399	regulation of protein modification ...	BP	164	1.39303	0.202996	0.384252	14.2397	19	0.416081
a4-Hydroxybenzaldehyde	+	GO:0032196	transposition	BP	114	0.282345	0.0170765	0.0568055	9.82282	3	-1.71117
a4-Hydroxybenzaldehyde	+	GO:0032200	telomere organization	BP	84	1.9499	0.0470385	0.125693	7.29478	13	0.833576
a4-Hydroxybenzaldehyde	+	GO:0032543	mitochondrial translation	BP	171	0.12183	4.25796e-05	0.000310672	14.7521	2	-2.88285
a4-Hydroxybenzaldehyde	+	GO:0032787	monocarboxylic acid metabolic proce...	BP	195	0.808607	0.518622	0.704461	16.9225	14	-0.273514
a4-Hydroxybenzaldehyde	+	GO:0033043	regulation of organelle organizatio...	BP	319	1.90321	0.000294248	0.00177639	27.6883	47	0.763386
a4-Hydroxybenzaldehyde	+	GO:0042221	response to chemical	BP	572	0.960915	0.875562	0.938925	49.6046	48	-0.0474397
a4-Hydroxybenzaldehyde	+	GO:0042255	ribosome assembly	BP	79				6.86296	0	#NUM!
a4-Hydroxybenzaldehyde	+	GO:0042273	ribosomal large subunit biogenesis	BP	121				10.5135	0	#NUM!
a4-Hydroxybenzaldehyde	+	GO:0042274	ribosomal small subunit biogenesis	BP	147	0.0701906	3.84343e-05	0.000298323	12.7614	1	-3.67371
a4-Hydroxybenzaldehyde	+	GO:0042594	response to starvation	BP	68	0.832373	0.830914	0.927664	5.90839	5	-0.240837
a4-Hydroxybenzaldehyde	+	GO:0043144	snoRNA processing	BP	45	1.02568	1	1	3.90928	4	0.0330965
a4-Hydroxybenzaldehyde	+	GO:0043543	protein acylation	BP	76	1.41915	0.304757	0.464256	6.6035	9	0.446695
a4-Hydroxybenzaldehyde	+	GO:0043934	sporulation	BP	178	1.76566	0.0139834	0.0474852	15.3827	25	0.700618
a4-Hydroxybenzaldehyde	+	GO:0045333	cellular respiration	BP	111	0.59696	0.303912	0.464256	9.62607	6	-0.681984
a4-Hydroxybenzaldehyde	+	GO:0048193	Golgi vesicle transport	BP	199	1.39191	0.157087	0.323047	17.2847	23	0.412139
a4-Hydroxybenzaldehyde	+	GO:0048284	organelle fusion	BP	107	1.0857	0.730023	0.872246	9.29215	10	0.105915
a4-Hydroxybenzaldehyde	+	GO:0048285	organelle fission	BP	286	3.3392	2.80764e-13	9.1529e-12	24.7807	64	1.36886
a4-Hydroxybenzaldehyde	+	GO:0048308	organelle inheritance	BP	60	0.954921	1	1	5.21329	5	-0.0602651
a4-Hydroxybenzaldehyde	+	GO:0051049	regulation of transport	BP	103	1.0063	1	1	8.94948	9	0.00812186
a4-Hydroxybenzaldehyde	+	GO:0051052	regulation of DNA metabolic process	BP	111	1.66248	0.0855894	0.205163	9.64121	15	0.637676
a4-Hydroxybenzaldehyde	+	GO:0051169	nuclear transport	BP	174	0.633463	0.216468	0.392048	15.1185	10	-0.596318
a4-Hydroxybenzaldehyde	+	GO:0051321	meiotic cell cycle	BP	327	2.75074	3.78882e-10	6.86197e-09	28.1906	63	1.16014
a4-Hydroxybenzaldehyde	+	GO:0051603	proteolysis involved in cellular pr...	BP	242	1.16489	0.483555	0.662348	21.0269	24	0.190797
a4-Hydroxybenzaldehyde	+	GO:0051604	protein maturation	BP	85	0.515109	0.243713	0.418196	7.38549	4	-0.884694
a4-Hydroxybenzaldehyde	+	GO:0051726	regulation of cell cycle	BP	289	2.59086	3.59778e-08	4.88698e-07	25.0756	54	1.10668
a4-Hydroxybenzaldehyde	+	GO:0055085	transmembrane transport	BP	468	0.331305	1.78753e-06	1.61871e-05	40.2973	15	-1.42572
a4-Hydroxybenzaldehyde	+	GO:0055086	nucleobase-containing small molecul...	BP	303	0.496211	0.00837567	0.031028	26.2674	14	-0.907847
a4-Hydroxybenzaldehyde	+	GO:0061025	membrane fusion	BP	64	0.890012	1	1	5.55792	5	-0.152618
a4-Hydroxybenzaldehyde	+	GO:0070647	protein modification by small prote...	BP	197	0.735904	0.366276	0.537865	17.111	13	-0.39641
a4-Hydroxybenzaldehyde	+	GO:0070925	organelle assembly	BP	176	1.44267	0.1331	0.289271	15.2896	21	0.457835
a4-Hydroxybenzaldehyde	+	GO:0071554	cell wall organization or biogenesi...	BP	278	1.5602	0.0212303	0.0678538	24.0498	35	0.541331
a4-Hydroxybenzaldehyde	+	GO:0003674	molecular_function	MF	6457	0.902315	0.686646	0.835249	481.49	480	-0.0044706
a4-Hydroxybenzaldehyde	+	GO:0003677	DNA binding	MF	623	1.31538	0.0498325	0.128724	53.877	67	0.314492
a4-Hydroxybenzaldehyde	+	GO:0003682	chromatin binding	MF	137	2.29448	0.000969641	0.00478944	11.9016	24	1.01188
a4-Hydroxybenzaldehyde	+	GO:0003700	DNA-binding transcription factor ac...	MF	191	0.82764	0.600893	0.777346	16.5725	14	-0.24336
a4-Hydroxybenzaldehyde	+	GO:0003723	RNA binding	MF	1066	0.25553	3.14119e-16	5.12014e-14	86.0487	27	-1.67219
a4-Hydroxybenzaldehyde	+	GO:0003729	mRNA binding	MF	188	0.582261	0.11272	0.255185	16.3293	10	-0.707459
a4-Hydroxybenzaldehyde	+	GO:0003735	structural constituent of ribosome	MF	235	0.221357	4.38372e-05	0.000310672	20.3618	5	-2.02586
a4-Hydroxybenzaldehyde	+	GO:0003924	GTPase activity	MF	81	1.48988	0.231929	0.410917	7.03794	10	0.506775
a4-Hydroxybenzaldehyde	+	GO:0004386	helicase activity	MF	114	0.79037	0.616726	0.785361	9.89832	8	-0.307184
a4-Hydroxybenzaldehyde	+	GO:0004518	nuclease activity	MF	171	0.719797	0.335834	0.497645	14.7932	11	-0.427432
a4-Hydroxybenzaldehyde	+	GO:0005085	guanyl-nucleotide exchange factor a...	MF	54	1.31739	0.466966	0.645046	4.69196	6	0.354772
a4-Hydroxybenzaldehyde	+	GO:0005198	structural molecule activity	MF	373	1.02581	0.849302	0.93538	32.2907	33	0.0313466
a4-Hydroxybenzaldehyde	+	GO:0008092	cytoskeletal protein binding	MF	103	2.27104	0.00385397	0.0174499	8.94948	18	1.00812
a4-Hydroxybenzaldehyde	+	GO:0008134	transcription factor binding	MF	105	1.919	0.0223138	0.0699452	9.12166	16	0.810704
a4-Hydroxybenzaldehyde	+	GO:0008135	translation factor activity, RNA bi...	MF	59	0.366231	0.23868	0.418196	5.1264	2	-1.35795
a4-Hydroxybenzaldehyde	+	GO:0008168	methyltransferase activity	MF	99	0.324497	0.045481	0.123668	8.59892	3	-1.51919
a4-Hydroxybenzaldehyde	+	GO:0008233	peptidase activity	MF	178	0.619604	0.174508	0.342708	15.4283	10	-0.625581
a4-Hydroxybenzaldehyde	+	GO:0008289	lipid binding	MF	124	1.02373	0.872292	0.938925	10.7722	11	0.0301849
a4-Hydroxybenzaldehyde	+	GO:0016301	kinase activity	MF	232	1.04879	0.811807	0.916811	20.144	21	0.0600423
a4-Hydroxybenzaldehyde	+	GO:0016491	oxidoreductase activity	MF	349	0.626043	0.0488129	0.128331	30.2288	20	-0.595925
a4-Hydroxybenzaldehyde	+	GO:0016740	transferase activity	MF	940	1.02838	0.79995	0.911831	81.2487	83	0.0307667
a4-Hydroxybenzaldehyde	+	GO:0016757	transferase activity, transferring ...	MF	107	2.01962	0.0137433	0.0474852	9.29703	17	0.870693
a4-Hydroxybenzaldehyde	+	GO:0016779	nucleotidyltransferase activity	MF	132	0.240643	0.00438352	0.0183209	11.4352	3	-1.93045
a4-Hydroxybenzaldehyde	+	GO:0016787	hydrolase activity	MF	1091	1.10676	0.401088	0.568499	93.7622	101	0.107276
a4-Hydroxybenzaldehyde	+	GO:0016791	phosphatase activity	MF	106	0.626073	0.381106	0.549738	9.21014	6	-0.618261
a4-Hydroxybenzaldehyde	+	GO:0016798	hydrolase activity, acting on glyco...	MF	78	1.74832	0.100773	0.234657	6.75366	11	0.703762
a4-Hydroxybenzaldehyde	+	GO:0016829	lyase activity	MF	109	0.50075	0.166466	0.330901	9.46253	5	-0.920298
a4-Hydroxybenzaldehyde	+	GO:0016853	isomerase activity	MF	74	0.440885	0.209781	0.384252	6.42747	3	-1.09929
a4-Hydroxybenzaldehyde	+	GO:0016874	ligase activity	MF	114	0.899305	0.867758	0.938925	9.90178	9	-0.137763
a4-Hydroxybenzaldehyde	+	GO:0019843	rRNA binding	MF	141	0.149955	0.000621666	0.00326876	12.0948	2	-2.59631
a4-Hydroxybenzaldehyde	+	GO:0019899	enzyme binding	MF	205	0.824357	0.612521	0.785361	17.8121	15	-0.247892
a4-Hydroxybenzaldehyde	+	GO:0022857	transmembrane transporter activity	MF	363	0.408998	0.000448867	0.00252294	31.2671	14	-1.15922
a4-Hydroxybenzaldehyde	+	GO:0030234	enzyme regulator activity	MF	272	1.117	0.581296	0.75801	23.6294	26	0.137926
a4-Hydroxybenzaldehyde	+	GO:0030533	triplet codon-amino acid adaptor ac...	MF	299				24.689	0	#NUM!
a4-Hydroxybenzaldehyde	+	GO:0030555	RNA modification guide activity	MF	71				6.09342	0	#NUM!
a4-Hydroxybenzaldehyde	+	GO:0030674	protein binding, bridging	MF	64	1.50935	0.262829	0.425699	5.56084	8	0.524697
a4-Hydroxybenzaldehyde	+	GO:0032182	ubiquitin-like protein binding	MF	47	0.977408	1	1	4.08374	4	-0.0298915
a4-Hydroxybenzaldehyde	+	GO:0042393	histone binding	MF	49	2.06739	0.0697328	0.172219	4.25752	8	0.909988
a4-Hydroxybenzaldehyde	+	GO:0043167	ion binding	MF	1586	0.846033	0.127716	0.28132	136.658	122	-0.163686
a4-Hydroxybenzaldehyde	+	GO:0051082	unfolded protein binding	MF	84	0.253349	0.0316015	0.0936552	7.2986	2	-1.86762
a4-Hydroxybenzaldehyde	+	GO:0005575	cellular_component	CC	6476	0.867545	0.573478	0.757805	482.907	481	-0.00570707
a4-Hydroxybenzaldehyde	+	GO:0005576	extracellular region	CC	128	1.52347	0.14938	0.312166	11.0849	16	0.529482
a4-Hydroxybenzaldehyde	+	GO:0005618	cell wall	CC	121	1.39148	0.250959	0.420812	10.475	14	0.418476
a4-Hydroxybenzaldehyde	+	GO:0005634	nucleus	CC	2438	1.2122	0.0455221	0.123668	205.51	227	0.143485
a4-Hydroxybenzaldehyde	+	GO:0005694	chromosome	CC	499	2.87019	5.39844e-15	2.93315e-13	43.2589	96	1.15004
a4-Hydroxybenzaldehyde	+	GO:0005730	nucleolus	CC	386	0.241012	3.9342e-07	4.27516e-06	33.0762	9	-1.8778
a4-Hydroxybenzaldehyde	+	GO:0005737	cytoplasm	CC	4746	0.746302	0.0058424	0.0232271	379.649	354	-0.100919
a4-Hydroxybenzaldehyde	+	GO:0005739	mitochondrion	CC	1214	0.629452	0.000269896	0.00169204	103.866	73	-0.508756
a4-Hydroxybenzaldehyde	+	GO:0005740	mitochondrial envelope	CC	439	0.456023	0.000383004	0.00222963	38.0441	19	-1.00167
a4-Hydroxybenzaldehyde	+	GO:0005773	vacuole	CC	523	1.07828	0.624175	0.788687	45.1034	48	0.0897976
a4-Hydroxybenzaldehyde	+	GO:0005777	peroxisome	CC	87	0.775743	0.701557	0.847065	7.55927	6	-0.333284
a4-Hydroxybenzaldehyde	+	GO:0005783	endoplasmic reticulum	CC	675	1.47379	0.0043624	0.0183209	58.4349	79	0.435021
a4-Hydroxybenzaldehyde	+	GO:0005794	Golgi apparatus	CC	282	1.31847	0.158551	0.323047	24.4896	31	0.340099
a4-Hydroxybenzaldehyde	+	GO:0005815	microtubule organizing center	CC	87	5.22667	3.51717e-10	6.86197e-09	7.55398	28	1.89012
a4-Hydroxybenzaldehyde	+	GO:0005840	ribosome	CC	368	0.369646	0.000108775	0.000738764	31.8801	13	-1.29414
a4-Hydroxybenzaldehyde	+	GO:0005856	cytoskeleton	CC	251	2.64668	1.06678e-07	1.33757e-06	21.7823	48	1.13988
a4-Hydroxybenzaldehyde	+	GO:0005886	plasma membrane	CC	541	0.621454	0.00998155	0.0361554	46.5911	31	-0.587785
a4-Hydroxybenzaldehyde	+	GO:0005933	cellular bud	CC	252	1.50673	0.0505418	0.128724	21.8805	31	0.502622
a4-Hydroxybenzaldehyde	+	GO:0005938	cell cortex	CC	175	1.29152	0.277153	0.440257	15.2001	19	0.321918
a4-Hydroxybenzaldehyde	+	GO:0012505	endomembrane system	CC	1086	1.37653	0.00480884	0.019596	93.9499	118	0.328824
a4-Hydroxybenzaldehyde	+	GO:0016020	membrane	CC	2112	0.895817	0.282416	0.440257	178.363	167	-0.0949652
a4-Hydroxybenzaldehyde	+	GO:0030427	site of polarized growth	CC	275	1.30675	0.186842	0.361918	23.8692	30	0.329813
a4-Hydroxybenzaldehyde	+	GO:0031410	cytoplasmic vesicle	CC	282	1.21747	0.328622	0.495976	24.4982	29	0.243379
a4NQO	+	GO:0000054	ribosomal subunit export from nucle...	BP	49	2.14044	0.0205136	0.0477673	8.42937	15	0.831466
a4NQO	+	GO:0000278	mitotic cell cycle	BP	395	0.715118	0.0269829	0.0586429	67.9154	52	-0.385228
a4NQO	+	GO:0000747	conjugation with cellular fusion	BP	102	0.762851	0.426698	0.539161	17.5377	14	-0.325029
a4NQO	+	GO:0000902	cell morphogenesis	BP	44	0.910547	1	1	7.56526	7	-0.112035
a4NQO	+	GO:0000910	cytokinesis	BP	102	0.894121	0.791396	0.843122	17.5407	16	-0.132636
a4NQO	+	GO:0001403	invasive growth in response to gluc...	BP	61	0.522417	0.170052	0.27175	10.49	6	-0.805986
a4NQO	+	GO:0002181	cytoplasmic translation	BP	199	0.50005	0.00286465	0.00915564	34.144	19	-0.845634
a4NQO	+	GO:0005975	carbohydrate metabolic process	BP	318	0.416525	3.5863e-06	3.89711e-05	54.3533	26	-1.06386
a4NQO	+	GO:0006091	generation of precursor metabolites...	BP	207	0.449825	0.00065902	0.00282685	35.5167	18	-0.980499
a4NQO	+	GO:0006260	DNA replication	BP	158	0.902436	0.748303	0.813156	27.1757	25	-0.120387
a4NQO	+	GO:0006281	DNA repair	BP	304	0.898454	0.584324	0.68032	52.2508	48	-0.12242
a4NQO	+	GO:0006310	DNA recombination	BP	250	0.727947	0.102525	0.187771	42.7603	33	-0.373806
a4NQO	+	GO:0006325	chromatin organization	BP	345	0.907869	0.556633	0.666374	59.3393	55	-0.109556
a4NQO	+	GO:0006352	DNA-templated transcription, initia...	BP	78	2.03669	0.006195	0.0168297	13.4182	23	0.777445
a4NQO	+	GO:0006353	DNA-templated transcription, termin...	BP	42	2.69916	0.00334676	0.00991859	7.22517	15	1.05386
a4NQO	+	GO:0006354	DNA-templated transcription, elonga...	BP	99	1.73341	0.0216482	0.0483378	17.0308	26	0.610368
a4NQO	+	GO:0006360	transcription by RNA polymerase I	BP	66	3.39687	4.29798e-06	4.37857e-05	11.3538	27	1.24978
a4NQO	+	GO:0006364	rRNA processing	BP	355	2.41398	3.00843e-12	9.8075e-11	60.2796	112	0.893758
a4NQO	+	GO:0006366	transcription by RNA polymerase II	BP	523	1.13922	0.273736	0.381331	89.8764	99	0.139487
a4NQO	+	GO:0006383	transcription by RNA polymerase III	BP	40	3.9913	3.76604e-05	0.000246777	6.88112	18	1.38728
a4NQO	+	GO:0006397	mRNA processing	BP	212	2.01393	1.67245e-05	0.000136305	36.3619	61	0.746383
a4NQO	+	GO:0006401	RNA catabolic process	BP	154	2.17106	3.2738e-05	0.000242558	26.4784	47	0.827844
a4NQO	+	GO:0006413	translational initiation	BP	69	2.96584	3.78492e-05	0.000246777	11.8554	26	1.13296
a4NQO	+	GO:0006414	translational elongation	BP	339	0.131436	1.71381e-16	9.31168e-15	55.485	9	-2.6241
a4NQO	+	GO:0006417	regulation of translation	BP	133	2.19481	9.78858e-05	0.00051469	22.8757	41	0.841807
a4NQO	+	GO:0006418	tRNA aminoacylation for protein tra...	BP	39	2.42485	0.0163452	0.0391804	6.70909	13	0.954322
a4NQO	+	GO:0006457	protein folding	BP	111	1.33642	0.205472	0.313009	19.0884	24	0.330336
a4NQO	+	GO:0006468	protein phosphorylation	BP	232	0.706655	0.0908738	0.16884	39.8756	30	-0.410545
a4NQO	+	GO:0006470	protein dephosphorylation	BP	72	1.7395	0.0571944	0.109679	12.386	19	0.617287
a4NQO	+	GO:0006486	protein glycosylation	BP	77	0.633848	0.225696	0.33444	13.2438	9	-0.557324
a4NQO	+	GO:0006497	protein lipidation	BP	48	1.11172	0.704027	0.775381	8.25734	9	0.124247
a4NQO	+	GO:0006520	cellular amino acid metabolic proce...	BP	263	0.805912	0.24229	0.352618	45.2196	38	-0.25095
a4NQO	+	GO:0006605	protein targeting	BP	194	1.61312	0.00652047	0.0174235	33.3559	48	0.525091
a4NQO	+	GO:0006629	lipid metabolic process	BP	345	0.544487	0.000388879	0.00181106	59.3185	36	-0.720486
a4NQO	+	GO:0006766	vitamin metabolic process	BP	61	0.944552	1	1	10.4809	10	-0.0677599
a4NQO	+	GO:0006811	ion transport	BP	380	0.650939	0.00725017	0.0190609	65.0183	46	-0.499211
a4NQO	+	GO:0006865	amino acid transport	BP	57	0.564468	0.217867	0.325801	9.79361	6	-0.706878
a4NQO	+	GO:0006869	lipid transport	BP	72	0.598794	0.208106	0.314085	12.3795	8	-0.629884
a4NQO	+	GO:0006873	cellular ion homeostasis	BP	153	0.938873	0.828889	0.87167	26.3111	25	-0.0737424
a4NQO	+	GO:0006887	exocytosis	BP	60	0.53209	0.168413	0.27175	10.3199	6	-0.782391
a4NQO	+	GO:0006897	endocytosis	BP	125	0.651045	0.149263	0.250823	21.5035	15	-0.519609
a4NQO	+	GO:0006970	response to osmotic stress	BP	91	0.727808	0.399813	0.525561	15.6545	12	-0.383547
a4NQO	+	GO:0006974	cellular response to DNA damage sti...	BP	354	0.961508	0.82759	0.87167	60.8341	59	-0.0441651
a4NQO	+	GO:0006979	response to oxidative stress	BP	124	0.607285	0.0911526	0.16884	21.324	14	-0.607052
a4NQO	+	GO:0006997	nucleus organization	BP	72	1.27092	0.430914	0.540113	12.3838	15	0.276503
a4NQO	+	GO:0007005	mitochondrion organization	BP	273	1.44264	0.0168925	0.0399054	46.9472	62	0.401228
a4NQO	+	GO:0007010	cytoskeleton organization	BP	260	0.388786	9.99903e-06	9.58245e-05	44.7195	20	-1.1609
a4NQO	+	GO:0007031	peroxisome organization	BP	52	0.292557	0.0256174	0.0564275	8.94545	3	-1.57619
a4NQO	+	GO:0007033	vacuole organization	BP	100	0.590463	0.108545	0.196588	17.1998	11	-0.644887
a4NQO	+	GO:0007059	chromosome segregation	BP	222	0.629667	0.0289793	0.0613458	38.1435	26	-0.552927
a4NQO	+	GO:0007114	cell budding	BP	58	0.88297	0.861816	0.900487	9.97762	9	-0.148771
a4NQO	+	GO:0007124	pseudohyphal growth	BP	75	0.268449	0.00323688	0.00991859	12.8931	4	-1.68853
a4NQO	+	GO:0008033	tRNA processing	BP	128	2.78378	2.95036e-07	4.00757e-06	22.0119	46	1.06335
a4NQO	+	GO:0008150	biological_process	BP	6470	1.37336	0.183015	0.28684	955.211	962	0.0102177
a4NQO	+	GO:0008213	protein alkylation	BP	52	2.80522	0.000685982	0.00286705	8.94545	19	1.08677
a4NQO	+	GO:0008380	RNA splicing	BP	158	1.84267	0.00123951	0.00448978	27.0999	43	0.66605
a4NQO	+	GO:0008643	carbohydrate transport	BP	51	0.299926	0.037464	0.076333	8.74438	3	-1.54339
a4NQO	+	GO:0009311	oligosaccharide metabolic process	BP	56	0.0870044	0.00053009	0.00240013	9.59666	1	-3.26253
a4NQO	+	GO:0009408	response to heat	BP	74	0.838587	0.756089	0.816175	12.7301	11	-0.210737
a4NQO	+	GO:0009451	RNA modification	BP	182	1.84183	0.000597138	0.00263063	30.9199	49	0.664247
a4NQO	+	GO:0010324	membrane invagination	BP	0				0	0	#NUM!
a4NQO	+	GO:0015031	protein transport	BP	661	1.26022	0.0282794	0.0606519	113.631	134	0.237876
a4NQO	+	GO:0015931	nucleobase-containing compound tran...	BP	216	1.59732	0.00559699	0.0154629	37.1515	53	0.51257
a4NQO	+	GO:0016050	vesicle organization	BP	117	0.649531	0.13866	0.247316	20.1202	14	-0.523221
a4NQO	+	GO:0016197	endosomal transport	BP	90	0.737296	0.39837	0.525561	15.4825	12	-0.367606
a4NQO	+	GO:0016570	histone modification	BP	137	1.18642	0.423043	0.538719	23.5678	27	0.19614
a4NQO	+	GO:0018193	peptidyl-amino acid modification	BP	225	1.59103	0.0050059	0.0140683	38.686	55	0.50762
a4NQO	+	GO:0023052	signaling	BP	346	0.650654	0.00991567	0.0244887	59.4801	42	-0.502017
a4NQO	+	GO:0031399	regulation of protein modification ...	BP	164	0.862918	0.599267	0.68789	28.1929	25	-0.173402
a4NQO	+	GO:0032196	transposition	BP	114	0.219084	7.06183e-05	0.000435282	19.448	5	-1.95962
a4NQO	+	GO:0032200	telomere organization	BP	84	0.574082	0.14359	0.249924	14.4428	9	-0.682351
a4NQO	+	GO:0032543	mitochondrial translation	BP	171	3.28205	2.82629e-12	9.8075e-11	29.2074	67	1.19783
a4NQO	+	GO:0032787	monocarboxylic acid metabolic proce...	BP	195	0.510966	0.00367223	0.0106888	33.5045	19	-0.818353
a4NQO	+	GO:0033043	regulation of organelle organizatio...	BP	319	0.578983	0.00216197	0.00719187	54.8194	35	-0.647332
a4NQO	+	GO:0042221	response to chemical	BP	572	0.613805	0.000177613	0.000877302	98.2111	67	-0.551725
a4NQO	+	GO:0042255	ribosome assembly	BP	79	1.759	0.0343952	0.0709673	13.5878	21	0.628074
a4NQO	+	GO:0042273	ribosomal large subunit biogenesis	BP	121	3.51629	3.26598e-10	7.60507e-09	20.8154	50	1.26428
a4NQO	+	GO:0042274	ribosomal small subunit biogenesis	BP	147	2.72793	8.62556e-08	1.40597e-06	25.266	52	1.04131
a4NQO	+	GO:0042594	response to starvation	BP	68	0.298	0.00918208	0.0230258	11.6979	4	-1.54818
a4NQO	+	GO:0043144	snoRNA processing	BP	45	1.20531	0.556427	0.666374	7.73991	9	0.217609
a4NQO	+	GO:0043543	protein acylation	BP	76	0.81244	0.646268	0.73154	13.0741	11	-0.249211
a4NQO	+	GO:0043934	sporulation	BP	178	0.437278	0.00112106	0.00415302	30.4559	15	-1.02176
a4NQO	+	GO:0045333	cellular respiration	BP	111	0.525408	0.0414458	0.0823862	19.0585	11	-0.792928
a4NQO	+	GO:0048193	Golgi vesicle transport	BP	199	0.991912	1	1	34.2216	34	-0.0093725
a4NQO	+	GO:0048284	organelle fusion	BP	107	0.546826	0.0687703	0.130344	18.3973	11	-0.741994
a4NQO	+	GO:0048285	organelle fission	BP	286	0.531176	0.000914973	0.00355097	49.0628	29	-0.758576
a4NQO	+	GO:0048308	organelle inheritance	BP	60	0.531977	0.168415	0.27175	10.3217	6	-0.782643
a4NQO	+	GO:0051049	regulation of transport	BP	103	1.01958	0.895624	0.923966	17.7189	18	0.0227094
a4NQO	+	GO:0051052	regulation of DNA metabolic process	BP	111	0.690594	0.251801	0.360923	19.0884	14	-0.447272
a4NQO	+	GO:0051169	nuclear transport	BP	174	1.99086	0.000135138	0.000688359	29.9329	50	0.740198
a4NQO	+	GO:0051321	meiotic cell cycle	BP	327	0.529652	0.000352493	0.00168989	55.8141	33	-0.758162
a4NQO	+	GO:0051603	proteolysis involved in cellular pr...	BP	242	0.751656	0.13959	0.247316	41.6308	33	-0.335184
a4NQO	+	GO:0051604	protein maturation	BP	85	1.49078	0.145661	0.249924	14.6224	20	0.451822
a4NQO	+	GO:0051726	regulation of cell cycle	BP	289	0.544605	0.00129972	0.00460553	49.6466	30	-0.726734
a4NQO	+	GO:0055085	transmembrane transport	BP	468	0.860146	0.276055	0.381331	79.7838	71	-0.168277
a4NQO	+	GO:0055086	nucleobase-containing small molecul...	BP	303	0.535469	0.000718986	0.00292987	52.0063	31	-0.746418
a4NQO	+	GO:0061025	membrane fusion	BP	64	0.588568	0.241973	0.352618	11.004	7	-0.652604
a4NQO	+	GO:0070647	protein modification by small prote...	BP	197	1.40263	0.0548385	0.106413	33.8777	44	0.377169
a4NQO	+	GO:0070925	organelle assembly	BP	176	1.24687	0.263747	0.37061	30.2716	36	0.250031
a4NQO	+	GO:0071554	cell wall organization or biogenesi...	BP	278	0.528543	0.00103491	0.00392304	47.6157	28	-0.766009
a4NQO	+	GO:0003674	molecular_function	MF	6457	1.11716	0.690985	0.766195	953.292	956	0.00409315
a4NQO	+	GO:0003677	DNA binding	MF	623	0.8929	0.367406	0.490878	106.67	98	-0.1223
a4NQO	+	GO:0003682	chromatin binding	MF	137	1.0765	0.731208	0.799913	23.5637	25	0.0853612
a4NQO	+	GO:0003700	DNA-binding transcription factor ac...	MF	191	0.931934	0.770608	0.826376	32.8115	31	-0.0819312
a4NQO	+	GO:0003723	RNA binding	MF	1066	1.21121	0.0308317	0.0644303	170.366	194	0.187418
a4NQO	+	GO:0003729	mRNA binding	MF	188	2.58794	1.12239e-08	2.28687e-07	32.33	64	0.9852
a4NQO	+	GO:0003735	structural constituent of ribosome	MF	235	1.46626	0.0211755	0.0479389	40.3138	54	0.421685
a4NQO	+	GO:0003924	GTPase activity	MF	81	1.69929	0.0520409	0.102201	13.9343	21	0.591752
a4NQO	+	GO:0004386	helicase activity	MF	114	1.15531	0.531364	0.651221	19.5975	22	0.166835
a4NQO	+	GO:0004518	nuclease activity	MF	171	1.3012	0.179732	0.28443	29.2888	36	0.297649
a4NQO	+	GO:0005085	guanyl-nucleotide exchange factor a...	MF	54	1.53299	0.202255	0.311014	9.28951	13	0.484837
a4NQO	+	GO:0005198	structural molecule activity	MF	373	1.0836	0.569757	0.672074	63.9317	68	0.0890029
a4NQO	+	GO:0008092	cytoskeletal protein binding	MF	103	0.400475	0.0080394	0.0208003	17.7189	8	-1.14722
a4NQO	+	GO:0008134	transcription factor binding	MF	105	1.20787	0.434078	0.540113	18.0598	21	0.217609
a4NQO	+	GO:0008135	translation factor activity, RNA bi...	MF	59	3.35688	1.63997e-05	0.000136305	10.1497	24	1.2416
a4NQO	+	GO:0008168	methyltransferase activity	MF	99	2.69282	1.05818e-05	9.58245e-05	17.0248	35	1.03972
a4NQO	+	GO:0008233	peptidase activity	MF	178	0.821009	0.418979	0.537745	30.5462	26	-0.232482
a4NQO	+	GO:0008289	lipid binding	MF	124	0.657301	0.148379	0.250823	21.3277	15	-0.507769
a4NQO	+	GO:0016301	kinase activity	MF	232	0.910674	0.657552	0.739179	39.8826	37	-0.108234
a4NQO	+	GO:0016491	oxidoreductase activity	MF	349	0.404514	5.23681e-07	6.56615e-06	59.8494	28	-1.09591
a4NQO	+	GO:0016740	transferase activity	MF	940	1.10266	0.297635	0.407685	160.863	172	0.0965795
a4NQO	+	GO:0016757	transferase activity, transferring ...	MF	107	0.720603	0.301133	0.409039	18.407	14	-0.394827
a4NQO	+	GO:0016779	nucleotidyltransferase activity	MF	132	1.13193	0.560044	0.666374	22.6404	25	0.143028
a4NQO	+	GO:0016787	hydrolase activity	MF	1091	0.947722	0.591473	0.683759	185.638	179	-0.0525317
a4NQO	+	GO:0016791	phosphatase activity	MF	106	1.4188	0.151713	0.25234	18.235	24	0.396327
a4NQO	+	GO:0016798	hydrolase activity, acting on glyco...	MF	78	0.258284	0.00227069	0.00740246	13.3714	4	-1.74108
a4NQO	+	GO:0016829	lyase activity	MF	109	0.826117	0.607619	0.692601	18.7347	16	-0.227639
a4NQO	+	GO:0016853	isomerase activity	MF	74	1.0265	0.877492	0.911026	12.7256	13	0.0307756
a4NQO	+	GO:0016874	ligase activity	MF	114	1.36165	0.169656	0.27175	19.6043	25	0.350755
a4NQO	+	GO:0019843	rRNA binding	MF	141	0.756614	0.306754	0.41323	23.9462	19	-0.333794
a4NQO	+	GO:0019899	enzyme binding	MF	205	1.099	0.573118	0.672074	35.2657	38	0.107732
a4NQO	+	GO:0022857	transmembrane transporter activity	MF	363	0.517888	9.31865e-05	0.000506313	61.905	36	-0.78206
a4NQO	+	GO:0030234	enzyme regulator activity	MF	272	0.978858	1	1	46.7834	46	-0.0243638
a4NQO	+	GO:0030533	triplet codon-amino acid adaptor ac...	MF	299				48.8812	0	#NUM!
a4NQO	+	GO:0030555	RNA modification guide activity	MF	71				12.0642	0	#NUM!
a4NQO	+	GO:0030674	protein binding, bridging	MF	64	0.685054	0.404748	0.527792	11.0098	8	-0.460715
a4NQO	+	GO:0032182	ubiquitin-like protein binding	MF	47	0.702569	0.560081	0.666374	8.08531	6	-0.430341
a4NQO	+	GO:0042393	histone binding	MF	49	0.669611	0.448655	0.554021	8.42937	6	-0.490462
a4NQO	+	GO:0043167	ion binding	MF	1586	1.03377	0.666513	0.744121	270.566	276	0.0286883
a4NQO	+	GO:0051082	unfolded protein binding	MF	84	1.72383	0.0398398	0.0801715	14.4503	22	0.606399
a4NQO	+	GO:0005575	cellular_component	CC	6476	1.3243	0.252425	0.360923	956.097	962	0.00888047
a4NQO	+	GO:0005576	extracellular region	CC	128	0.233014	2.59493e-05	0.000201416	21.9467	6	-1.87097
a4NQO	+	GO:0005618	cell wall	CC	121	0.247676	7.65713e-05	0.000445754	20.7392	6	-1.78933
a4NQO	+	GO:0005634	nucleus	CC	2438	1.32145	8.16236e-05	0.000458781	406.885	463	0.186392
a4NQO	+	GO:0005694	chromosome	CC	499	0.841649	0.192497	0.298828	85.6473	75	-0.191517
a4NQO	+	GO:0005730	nucleolus	CC	386	3.00382	2.07356e-20	1.68995e-18	65.4869	138	1.07539
a4NQO	+	GO:0005737	cytoplasm	CC	4746	0.780253	0.00186212	0.00632346	751.66	713	-0.0761783
a4NQO	+	GO:0005739	mitochondrion	CC	1214	1.41003	3.52149e-05	0.000246777	205.642	255	0.31036
a4NQO	+	GO:0005740	mitochondrial envelope	CC	439	1.15576	0.262642	0.37061	75.3228	84	0.157304
a4NQO	+	GO:0005773	vacuole	CC	523	0.464744	9.66612e-08	1.43234e-06	89.2993	48	-0.895615
a4NQO	+	GO:0005777	peroxisome	CC	87	0.228853	0.000797973	0.00317243	14.9664	4	-1.90366
a4NQO	+	GO:0005783	endoplasmic reticulum	CC	675	0.707851	0.00329657	0.00991859	115.694	89	-0.378438
a4NQO	+	GO:0005794	Golgi apparatus	CC	282	0.860409	0.418377	0.537745	48.4865	43	-0.173245
a4NQO	+	GO:0005815	microtubule organizing center	CC	87	0.352917	0.00915233	0.0230258	14.956	6	-1.31769
a4NQO	+	GO:0005840	ribosome	CC	368	1.51824	0.00161135	0.00558828	63.1187	86	0.446269
a4NQO	+	GO:0005856	cytoskeleton	CC	251	0.427929	7.21019e-05	0.000435282	43.1262	21	-1.03818
a4NQO	+	GO:0005886	plasma membrane	CC	541	0.446739	1.84848e-08	3.3478e-07	92.2447	48	-0.942431
a4NQO	+	GO:0005933	cellular bud	CC	252	0.640029	0.0211197	0.0479389	43.3208	30	-0.530096
a4NQO	+	GO:0005938	cell cortex	CC	175	0.476068	0.00301874	0.0094626	30.0944	16	-0.911422
a4NQO	+	GO:0012505	endomembrane system	CC	1086	0.762334	0.00417575	0.0119412	186.009	154	-0.272445
a4NQO	+	GO:0016020	membrane	CC	2112	0.609474	8.06345e-11	2.19057e-09	353.136	265	-0.414233
a4NQO	+	GO:0030427	site of polarized growth	CC	275	0.622385	0.0110021	0.0267663	47.2581	32	-0.56249
a4NQO	+	GO:0031410	cytoplasmic vesicle	CC	282	0.763273	0.144726	0.249924	48.5034	39	-0.314612
a5-Fluorocytosine	+	GO:0000054	ribosomal subunit export from nucle...	BP	49	1.46681	0.363344	0.623421	2.80979	4	0.509538
a5-Fluorocytosine	+	GO:0000278	mitotic cell cycle	BP	395	0.820831	0.500269	0.741307	22.6385	19	-0.252777
a5-Fluorocytosine	+	GO:0000747	conjugation with cellular fusion	BP	102	0.667319	0.664082	0.832793	5.84589	4	-0.547421
a5-Fluorocytosine	+	GO:0000902	cell morphogenesis	BP	44	0.38067	0.516121	0.751141	2.52175	1	-1.33443
a5-Fluorocytosine	+	GO:0000910	cytokinesis	BP	102	0.845346	1	1	5.84691	5	-0.225745
a5-Fluorocytosine	+	GO:0001403	invasive growth in response to gluc...	BP	61	1.47543	0.39762	0.661348	3.49668	5	0.515943
a5-Fluorocytosine	+	GO:0002181	cytoplasmic translation	BP	199	0.774687	0.536679	0.756344	11.3813	9	-0.338674
a5-Fluorocytosine	+	GO:0005975	carbohydrate metabolic process	BP	318	0.467526	0.0239866	0.139636	18.1178	9	-1.00941
a5-Fluorocytosine	+	GO:0006091	generation of precursor metabolites...	BP	207	0.742246	0.448676	0.677442	11.8389	9	-0.395536
a5-Fluorocytosine	+	GO:0006260	DNA replication	BP	158	1.36465	0.296146	0.548543	9.05856	12	0.405681
a5-Fluorocytosine	+	GO:0006281	DNA repair	BP	304	1.37285	0.162016	0.410914	17.4169	23	0.401142
a5-Fluorocytosine	+	GO:0006310	DNA recombination	BP	250	1.1376	0.577658	0.791974	14.2534	16	0.166762
a5-Fluorocytosine	+	GO:0006325	chromatin organization	BP	345	1.18755	0.404704	0.66633	19.7798	23	0.217609
a5-Fluorocytosine	+	GO:0006352	DNA-templated transcription, initia...	BP	78	1.90049	0.0865728	0.276693	4.47273	8	0.838845
a5-Fluorocytosine	+	GO:0006353	DNA-templated transcription, termin...	BP	42	2.23983	0.090175	0.276809	2.40839	5	1.05386
a5-Fluorocytosine	+	GO:0006354	DNA-templated transcription, elonga...	BP	99	0.688391	0.660945	0.832793	5.67692	4	-0.505109
a5-Fluorocytosine	+	GO:0006360	transcription by RNA polymerase I	BP	66	4.15557	7.34589e-05	0.00133042	3.78462	13	1.78029
a5-Fluorocytosine	+	GO:0006364	rRNA processing	BP	355	2.34393	7.98032e-06	0.000325198	20.0932	41	1.02892
a5-Fluorocytosine	+	GO:0006366	transcription by RNA polymerase II	BP	523	1.28502	0.166827	0.412013	29.9588	37	0.304546
a5-Fluorocytosine	+	GO:0006383	transcription by RNA polymerase III	BP	40	5.617	6.06126e-05	0.00123498	2.29371	10	2.12425
a5-Fluorocytosine	+	GO:0006397	mRNA processing	BP	212	0.810617	0.650647	0.832793	12.1206	10	-0.277464
a5-Fluorocytosine	+	GO:0006401	RNA catabolic process	BP	154	1.67337	0.0772181	0.267799	8.82614	14	0.665572
a5-Fluorocytosine	+	GO:0006413	translational initiation	BP	69	2.84536	0.00548264	0.0470353	3.95181	10	1.33942
a5-Fluorocytosine	+	GO:0006414	translational elongation	BP	339	0.351578	0.00283428	0.025666	18.495	7	-1.40171
a5-Fluorocytosine	+	GO:0006417	regulation of translation	BP	133	2.48608	0.00178272	0.0170932	7.62524	17	1.15668
a5-Fluorocytosine	+	GO:0006418	tRNA aminoacylation for protein tra...	BP	39	1.88938	0.281818	0.540517	2.23636	4	0.838845
a5-Fluorocytosine	+	GO:0006457	protein folding	BP	111	1.28416	0.532011	0.756344	6.36281	8	0.330336
a5-Fluorocytosine	+	GO:0006468	protein phosphorylation	BP	232	1.05924	0.77354	0.910282	13.2919	14	0.0748819
a5-Fluorocytosine	+	GO:0006470	protein dephosphorylation	BP	72	0.466478	0.439526	0.677442	4.12867	2	-1.04568
a5-Fluorocytosine	+	GO:0006486	protein glycosylation	BP	77	1.92872	0.0826536	0.276693	4.41461	8	0.857713
a5-Fluorocytosine	+	GO:0006497	protein lipidation	BP	48	0.713016	1	1	2.75245	2	-0.460715
a5-Fluorocytosine	+	GO:0006520	cellular amino acid metabolic proce...	BP	263	1.1441	0.586156	0.791974	15.0732	17	0.173548
a5-Fluorocytosine	+	GO:0006605	protein targeting	BP	194	0.988297	1	1	11.1186	11	-0.0154773
a5-Fluorocytosine	+	GO:0006629	lipid metabolic process	BP	345	0.956098	1	1	19.7728	19	-0.0575212
a5-Fluorocytosine	+	GO:0006766	vitamin metabolic process	BP	61	0.272157	0.261997	0.527229	3.49363	1	-1.80473
a5-Fluorocytosine	+	GO:0006811	ion transport	BP	380	1.01718	0.908881	0.994279	21.6728	22	0.0216211
a5-Fluorocytosine	+	GO:0006865	amino acid transport	BP	57	0.596123	0.771481	0.910282	3.26454	2	-0.706878
a5-Fluorocytosine	+	GO:0006869	lipid transport	BP	72	1.50437	0.305194	0.55895	4.12651	6	0.540041
a5-Fluorocytosine	+	GO:0006873	cellular ion homeostasis	BP	153	1.02861	0.860228	0.953858	8.77036	9	0.0372889
a5-Fluorocytosine	+	GO:0006887	exocytosis	BP	60	0.27651	0.260612	0.527229	3.43996	1	-1.78239
a5-Fluorocytosine	+	GO:0006897	endocytosis	BP	125	0.129941	0.00997502	0.0774251	7.16783	1	-2.84154
a5-Fluorocytosine	+	GO:0006970	response to osmotic stress	BP	91	0.556387	0.490811	0.733965	5.21818	3	-0.798585
a5-Fluorocytosine	+	GO:0006974	cellular response to DNA damage sti...	BP	354	1.5138	0.0444766	0.187652	20.278	29	0.516135
a5-Fluorocytosine	+	GO:0006979	response to oxidative stress	BP	124	1.45634	0.240854	0.496952	7.108	10	0.492484
a5-Fluorocytosine	+	GO:0006997	nucleus organization	BP	72	2.38656	0.0209427	0.131295	4.12795	9	1.1245
a5-Fluorocytosine	+	GO:0007005	mitochondrion organization	BP	273	0.746899	0.422074	0.671771	15.6491	12	-0.383043
a5-Fluorocytosine	+	GO:0007010	cytoskeleton organization	BP	260	0.859826	0.68355	0.832793	14.9065	13	-0.197428
a5-Fluorocytosine	+	GO:0007031	peroxisome organization	BP	52				2.98182	0	#NUM!
a5-Fluorocytosine	+	GO:0007033	vacuole organization	BP	100	0.163557	0.0457907	0.187652	5.73326	1	-2.51936
a5-Fluorocytosine	+	GO:0007059	chromosome segregation	BP	222	0.686986	0.374405	0.631411	12.7145	9	-0.498479
a5-Fluorocytosine	+	GO:0007114	cell budding	BP	58	0.895734	1	1	3.32587	3	-0.148771
a5-Fluorocytosine	+	GO:0007124	pseudohyphal growth	BP	75	1.17776	0.618432	0.806435	4.29769	5	0.218365
a5-Fluorocytosine	+	GO:0008033	tRNA processing	BP	128	2.60092	0.00140405	0.0152574	7.33729	17	1.21221
a5-Fluorocytosine	+	GO:0008150	biological_process	BP	6470	1.99669	0.174907	0.419262	318.404	323	0.0206775
a5-Fluorocytosine	+	GO:0008213	protein alkylation	BP	52	1.00653	1	1	2.98182	3	0.00877021
a5-Fluorocytosine	+	GO:0008380	RNA splicing	BP	158	0.759357	0.602483	0.791974	9.03329	7	-0.367897
a5-Fluorocytosine	+	GO:0008643	carbohydrate transport	BP	51	1.03135	0.766664	0.910282	2.91479	3	0.0415688
a5-Fluorocytosine	+	GO:0009311	oligosaccharide metabolic process	BP	56	0.298009	0.375748	0.631411	3.19889	1	-1.67757
a5-Fluorocytosine	+	GO:0009408	response to heat	BP	74	0.222855	0.128382	0.354681	4.24336	1	-2.08521
[truncated: 14,611 more rows]
